# Supplementary material for: Prediction of protein interactions with function in protein (de-)phosphorylation
Source: PLoS One. 2025 Mar 3;20(3):e0319084. doi: 10.1371/journal.pone.0319084 (PMC11875375; doi:10.1371/journal.pone.0319084)
Supplement: S1 Table — Columns indicate protein identifiers (UniProtKB), hyperbolic coordinates (r, theta), and centralities (Degree DC, Betweenness BC, Closeness CC and Eigenvector EC). (XLSX) [file pone.0319084.s006.xlsx]

## Sheet: Sheet1
UniProtKB	r	theta	DC	BC	CC	EC
1433B_HUMAN	12.5486	2.83676	445	833351	2.56931e-05	0.227851
1433E_HUMAN	13.6639	2.84144	271	397320	2.52334e-05	0.202055
1433F_HUMAN	12.3836	2.83734	457	703842	2.46731e-05	0.174443
1433G_HUMAN	12.1112	2.93612	510	997839	2.57301e-05	0.23986
1433S_HUMAN	15.1249	2.86623	150	98214.9	2.32748e-05	0.0981908
1433T_HUMAN	13.0873	2.84628	371	624192	2.55356e-05	0.231717
1433Z_HUMAN	12.6454	2.8427	438	1.00864e+06	2.64145e-05	0.327933
1A01_HUMAN	17.1971	3.6673	48	70936.2	2.17047e-05	0.0172414
1A02_HUMAN	18.6019	3.66643	12	6686.44	1.95438e-05	0.00573509
1A03_HUMAN	18.7478	3.66673	9	1182.3	1.87963e-05	0.00286546
1A11_HUMAN	19.1817	3.44489	2	35.1214	1.59451e-05	0.000156379
1A1L1_HUMAN	19.2991	2.68766	1	0	1.51476e-05	8.40341e-05
1A23_HUMAN	19.1038	3.16462	3	7.23948	1.60318e-05	0.000217259
1A24_HUMAN	19.1041	3.16304	3	7.23948	1.60318e-05	0.000217259
1A68_HUMAN	19.3054	3.16364	1	0	1.5751e-05	0.000134884
1B07_HUMAN	16.8036	3.25699	62	90403.7	2.17543e-05	0.0252188
1B08_HUMAN	18.9799	3.37816	4	170.502	1.59829e-05	0.000169648
1B27_HUMAN	18.9379	3.16535	5	35.0126	1.60604e-05	0.000277244
1B35_HUMAN	18.9383	3.667	5	45.3184	1.60637e-05	0.000283156
1B45_HUMAN	19.1811	4.93493	2	0	1.58826e-05	0.000157262
1B46_HUMAN	19.2863	1.87972	1	0	1.38125e-05	1.44133e-05
1B51_HUMAN	19.3062	3.16379	1	0	1.5751e-05	0.000134884
1B53_HUMAN	19.3062	3.16375	1	0	1.5751e-05	0.000134884
1B55_HUMAN	19.2865	4.93485	1	0	1.44678e-05	2.23779e-05
1B57_HUMAN	18.8679	3.16327	6	313.333	1.64856e-05	0.000365042
1B73_HUMAN	19.2861	1.87968	1	0	1.38125e-05	1.44133e-05
1C01_HUMAN	16.7881	3.6672	63	116100	2.14915e-05	0.016189
1C02_HUMAN	19.1234	1.88212	2	7.75	1.44049e-05	3.02372e-05
1C03_HUMAN	18.9958	1.87943	4	640.74	1.72673e-05	0.00102041
1C04_HUMAN	19.1042	3.16356	3	14.5212	1.59847e-05	0.000210705
1C05_HUMAN	19.2046	1.88218	1	0	1.43215e-05	1.58239e-05
1C06_HUMAN	19.1266	3.16561	2	53.1746	1.43713e-05	1.6405e-05
1C07_HUMAN	18.6873	3.16553	10	8838.44	1.84758e-05	0.00241007
1C08_HUMAN	19.2864	1.87978	1	0	1.38125e-05	1.44133e-05
1C12_HUMAN	19.1815	4.93507	2	0	1.58826e-05	0.000157262
1C15_HUMAN	19.2047	1.88204	1	0	1.43215e-05	1.58239e-05
1C16_HUMAN	19.2863	1.87953	1	0	1.38125e-05	1.44133e-05
1C17_HUMAN	19.2049	1.88195	1	0	1.43215e-05	1.58239e-05
1C18_HUMAN	19.2048	1.88231	1	0	1.43215e-05	1.58239e-05
2A5A_HUMAN	18.0067	2.45194	26	4090.86	2.06415e-05	0.0172332
2A5B_HUMAN	18.6975	2.45262	10	367.64	1.88083e-05	0.00443034
2A5D_HUMAN	17.1497	2.45206	50	26280.8	2.15105e-05	0.023256
2A5E_HUMAN	17.364	2.90617	43	20632.6	2.1825e-05	0.0232272
2A5G_HUMAN	17.765	1.03463	32	10567.4	2.1966e-05	0.038165
2AAA_HUMAN	14.634	1.40728	188	243479	2.45092e-05	0.136504
2AAB_HUMAN	16.4476	2.44003	76	27138.8	2.17998e-05	0.0356816
2ABA_HUMAN	16.8051	2.02557	62	27460.9	2.19544e-05	0.0428666
2ABB_HUMAN	16.903	2.43304	58	18197.1	2.16179e-05	0.0444254
2ABD_HUMAN	16.1361	2.43328	88	55632	2.16455e-05	0.0397763
2ABG_HUMAN	17.6091	2.43035	36	4051.76	2.00997e-05	0.0236465
2B11_HUMAN	18.3668	3.63484	17	7657.3	1.80255e-05	0.000938477
2B13_HUMAN	19.2173	3.65443	1	0	1.46839e-05	1.69203e-05
2B14_HUMAN	18.9529	3.6547	5	242.165	1.63161e-05	0.000200177
2B1F_HUMAN	19.217	3.65482	1	0	1.46839e-05	1.69203e-05
2B32_HUMAN	19.1079	3.63483	3	235.808	1.51782e-05	3.20821e-05
3BHS1_HUMAN	19.0715	6.28139	3	178.292	1.76954e-05	0.00131101
3BHS2_HUMAN	18.327	0.0143348	18	5011.21	1.97048e-05	0.00822008
3BHS7_HUMAN	18.9393	4.30771	5	456.213	1.74941e-05	0.000552383
3BP1_HUMAN	18.3244	1.82763	18	1732.41	2.01248e-05	0.00939912
3BP2_HUMAN	18.3795	1.9062	17	962.739	2.01947e-05	0.0112947
3BP5_HUMAN	18.4252	2.14799	16	2048.7	2.03302e-05	0.0105193
3BP5L_HUMAN	18.3507	2.84823	18	2465.26	2.0452e-05	0.0172122
3HAO_HUMAN	19.0682	4.95697	3	444.343	1.75939e-05	0.00116394
3HIDH_HUMAN	19.0483	0.0617074	3	191.715	1.94401e-05	0.00407032
3MG_HUMAN	18.2668	1.97761	20	9320.05	2.14583e-05	0.0241066
41_HUMAN	17.8512	3.32916	30	13817.4	2.23739e-05	0.0309164
4EBP1_HUMAN	18.6536	2.07458	11	16275.3	1.92363e-05	0.0040133
4EBP2_HUMAN	18.9628	0.543514	5	137.508	1.78393e-05	0.00107438
4EBP3_HUMAN	18.9941	2.94036	4	37.6117	1.78492e-05	0.00154842
4ET_HUMAN	17.9564	0.565586	27	7756.66	2.17382e-05	0.0267264
4F2_HUMAN	17.1956	3.39776	48	70169.7	2.28227e-05	0.0436303
5HT1A_HUMAN	18.734	2.49302	9	48586.9	1.73581e-05	0.000857073
5HT1B_HUMAN	18.723	2.49509	9	6794.45	1.81554e-05	0.00134236
5HT1D_HUMAN	19.0423	2.49301	3	24.0812	1.55751e-05	6.8294e-05
5HT1E_HUMAN	18.8111	2.63961	7	1274.44	1.99414e-05	0.00956871
5HT2A_HUMAN	18.7417	3.38223	9	16762.6	1.84315e-05	0.00162788
5HT2B_HUMAN	18.0069	5.759	26	40364.5	1.93409e-05	0.00447272
5HT2C_HUMAN	15.6844	3.45377	111	175353	2.17746e-05	0.0209884
5HT3A_HUMAN	15.8718	3.47838	101	174572	2.11618e-05	0.0104859
5HT3B_HUMAN	19.2494	3.47855	1	0	1.59132e-05	9.86751e-05
5HT3C_HUMAN	17.1447	3.48337	50	19312.4	1.8984e-05	0.00177434
5HT3D_HUMAN	19.0035	3.86904	4	341.081	1.70961e-05	0.000370448
5HT3E_HUMAN	18.9889	4.29154	4	111.168	1.73313e-05	0.000521465
5HT4R_HUMAN	18.3712	3.45453	17	19803.2	1.80128e-05	0.000986412
5HT5A_HUMAN	19.1986	6.23271	1	0	1.52634e-05	0.000112437
5HT6R_HUMAN	17.913	0.257453	28	34837.9	2.07344e-05	0.0160133
5HT7R_HUMAN	19.2092	0.218423	1	0	1.7499e-05	0.00200882
5NT1A_HUMAN	18.9752	3.26593	4	456.561	1.86414e-05	0.00487672
5NT3_HUMAN,5NT3A_HUMAN	18.4715	3.45301	15	3940.16	1.95863e-05	0.00335496
5NTC_HUMAN	18.2457	2.68762	20	9996.66	1.91806e-05	0.00371244
5NTD_HUMAN	17.6433	3.42352	35	35346.1	2.1444e-05	0.0147491
68MP_HUMAN	19.134	3.18606	2	13.8302	1.7852e-05	0.00154602
6PGD_HUMAN	17.5831	0.59967	37	9671.56	2.18555e-05	0.0329601
6PGL_HUMAN	18.8884	4.95569	6	1609.98	1.901e-05	0.00389216
7B2_HUMAN	18.9263	3.92131	5	15781.5	1.71289e-05	0.000503968
8ODP_HUMAN	18.5404	0.728444	13	2274.94	2.03087e-05	0.0331802
A16A1_HUMAN	18.5462	3.01675	13	1917.2	1.84983e-05	0.00267206
A16L1_HUMAN	17.1611	5.76203	49	38584.1	2.16939e-05	0.032978
A16L2_HUMAN	18.991	3.19628	4	17.5955	1.69308e-05	0.000546479
A1AG1_HUMAN	18.7356	3.05789	9	8416.85	1.87522e-05	0.00278518
A1AG2_HUMAN	19.1123	3.05783	2	0	1.51676e-05	5.05943e-05
A1AT_HUMAN	17.7891	3.71844	31	32951.1	2.09846e-05	0.0138398
A1BG_HUMAN	18.624	2.70604	11	16823.4	1.83729e-05	0.0017821
A1CF_HUMAN	18.837	2.66448	7	612.765	1.8815e-05	0.00361369
A20A1_HUMAN	19.2388	5.60536	1	0	1.61951e-05	0.000323591
A26L1_HUMAN	19.1442	4.64787	2	17.0378	1.79966e-05	0.00141822
A2AP_HUMAN	18.9378	4.18265	5	176.235	1.5864e-05	0.000191188
A2GL_HUMAN	19.0694	4.07147	3	70.2275	1.78094e-05	0.00102638
A2LD1_HUMAN,GGACT_HUMAN	19.1114	2.70426	2	18.0734	1.44565e-05	1.70145e-05
A2MG_HUMAN	17.4216	4.53141	41	95460.8	2.10695e-05	0.0151337
A2ML1_HUMAN	18.1171	4.19265	23	7308.21	1.93032e-05	0.00293513
A4_HUMAN	13.3491	5.48798	298	1.23708e+06	2.57838e-05	0.151744
A4GAT_HUMAN	19.0279	3.61023	4	201.645	1.80878e-05	0.00123559
A4GCT_HUMAN	18.5435	3.63189	13	2099.77	1.82053e-05	0.00121024
A7L3B_HUMAN	19.2881	5.86632	1	0	1.6257e-05	0.000255883
AA1R_HUMAN	18.7166	2.75429	9	1276.02	1.82983e-05	0.00144977
AA2AR_HUMAN	18.0811	5.22184	24	11477.8	1.96433e-05	0.00518392
AA2BR_HUMAN	19.0629	2.19766	3	52.4596	1.77091e-05	0.00103466
AA3R_HUMAN	18.8899	3.41762	6	163.433	1.77971e-05	0.000919865
AAAS_HUMAN	18.7578	0.27085	8	437.106	2.01711e-05	0.00702295
AAAT_HUMAN	17.3243	3.32321	44	35216.8	2.17708e-05	0.0288928
AACT_HUMAN	18.4665	4.18277	15	4142.32	1.85984e-05	0.00220013
AADAT_HUMAN	19.2198	4.47649	1	0	1.4615e-05	2.78602e-05
AAGAB_HUMAN	18.3873	2.19058	17	2457.25	1.863e-05	0.00243236
AAK1_HUMAN	18.4112	2.22377	16	1758.36	2.15183e-05	0.0196191
AAKB1_HUMAN	17.5806	1.37435	37	13514.7	2.10504e-05	0.0188443
AAKB2_HUMAN	16.4064	5.20306	77	111818	2.14018e-05	0.0171964
AAKG1_HUMAN	17.654	1.37433	35	13035.7	2.06992e-05	0.0124968
AAKG2_HUMAN	18.1869	1.37448	21	1450.98	1.96854e-05	0.0075067
AAKG3_HUMAN	18.7232	2.46497	9	986.728	1.8779e-05	0.00251122
AAMP_HUMAN	18.3841	3.59264	17	2839	1.9599e-05	0.00627983
AAPK1_HUMAN	16.9305	1.67829	57	41324.4	2.2024e-05	0.0448715
AAPK2_HUMAN	16.9801	3.7944	55	28916	2.1542e-05	0.0189654
AARD_HUMAN	19.2312	4.58959	1	0	1.39708e-05	9.15107e-06
AASD1_HUMAN	16.3025	2.51734	81	60794.7	2.16854e-05	0.0311945
AASS_HUMAN	18.9936	3.04175	4	734.884	1.9939e-05	0.00728876
AAT1_HUMAN,MAAT1_HUMAN	19.0151	4.69564	4	29.2443	1.76149e-05	0.000826619
AATC_HUMAN	18.3328	1.9881	18	9517.5	2.02548e-05	0.00995841
AATC2_HUMAN	19.041	3.71851	3	54.406	1.67737e-05	0.000460552
AATF_HUMAN	17.3312	1.1351	44	10101.1	2.23609e-05	0.0718276
AATM_HUMAN	18.8205	1.97758	7	274.055	2.0028e-05	0.0107556
AB12B_HUMAN	19.1213	3.67836	2	5.85736	1.72179e-05	0.00100103
AB1IP_HUMAN	18.8706	4.62826	6	4303.9	1.9044e-05	0.00448059
ABC3A_HUMAN	19.1391	4.93786	2	7.81118	1.68922e-05	0.000579794
ABC3B_HUMAN	18.6812	0.21862	10	73.7955	1.98283e-05	0.017152
ABC3C_HUMAN	18.5329	0.367017	13	739.985	1.99354e-05	0.0147589
ABC3D_HUMAN	17.0378	0.126061	54	22702.9	2.07413e-05	0.0333715
ABC3F_HUMAN	18.709	0.12613	9	209.523	1.91589e-05	0.0101266
ABC3G_HUMAN	19.1662	2.73057	2	61.3344	1.75636e-05	0.00089946
ABCA1_HUMAN	18.1684	4.40033	22	7065.59	2.02934e-05	0.00743864
ABCA2_HUMAN	18.2625	3.91199	20	11863	2.11242e-05	0.0141033
ABCA3_HUMAN	18.3794	4.81773	17	3992.07	1.88324e-05	0.00186559
ABCA4_HUMAN	19.1842	0.431835	2	15586	1.67566e-05	0.000911769
ABCA6_HUMAN	19.2933	3.73477	1	0	1.61288e-05	0.000236604
ABCA7_HUMAN	18.7395	3.47978	9	4094.76	1.94518e-05	0.00588705
ABCAA_HUMAN	19.1633	1.50381	2	0	1.89793e-05	0.00820643
ABCAC_HUMAN	19.1822	4.40034	2	102.643	1.84359e-05	0.00335021
ABCAD_HUMAN	19.1352	0.584267	2	43.6336	1.99457e-05	0.0110991
ABCB5_HUMAN	18.7933	1.41837	8	134.579	1.91322e-05	0.00544236
ABCB6_HUMAN	18.6701	3.96742	10	4546.19	2.08351e-05	0.0102936
ABCB7_HUMAN	18.5606	3.89153	13	2784.55	2.05284e-05	0.00984638
ABCB8_HUMAN	18.4552	4.33141	15	2247.62	1.83123e-05	0.00122978
ABCB9_HUMAN	18.7511	4.38294	9	786.093	1.72661e-05	0.000464669
ABCBA_HUMAN	18.4437	4.72985	15	7567.89	1.9402e-05	0.00251567
ABCBB_HUMAN	19.2074	2.50757	1	0	1.72426e-05	0.000651213
ABCC8_HUMAN	19.0018	3.96862	4	533.691	1.76066e-05	0.00103334
ABCC9_HUMAN	19.281	0.613819	1	0	1.69019e-05	0.000758496
ABCCB_HUMAN	19.2638	4.89032	1	0	1.71215e-05	0.000985141
ABCD1_HUMAN	18.2705	3.44165	19	5269.48	1.96823e-05	0.00475646
ABCD2_HUMAN	19.0397	3.44144	3	0	1.72325e-05	0.000503289
ABCD3_HUMAN	17.3025	3.44134	45	30408.6	2.2604e-05	0.0376473
ABCD4_HUMAN	18.647	4.38853	11	1562.7	1.87751e-05	0.0018341
ABCE1_HUMAN	17.9733	0.555164	27	6717.66	2.20095e-05	0.038876
ABCF1_HUMAN	17.0081	0.514555	55	29432.7	2.26378e-05	0.0764463
ABCF2_HUMAN	18.1427	5.38272	22	6158.56	2.19684e-05	0.0313413
ABCF3_HUMAN	18.6819	1.38195	10	685.624	2.04449e-05	0.01496
ABCG1_HUMAN	18.9773	2.18959	4	15667.1	1.72446e-05	0.000661957
ABCG2_HUMAN	18.8044	2.26469	8	215.286	1.92219e-05	0.00432384
ABCG4_HUMAN	19.2889	2.18958	1	0	1.35916e-05	6.2292e-06
ABCG5_HUMAN	19.2996	3.1748	1	0	1.33504e-05	2.59926e-06
ABCG8_HUMAN	18.8693	3.17483	6	15742.6	1.68583e-05	0.000276215
ABD12_HUMAN	18.6683	3.00612	10	3023.58	1.94879e-05	0.00348078
ABEC1_HUMAN	19.0309	2.66451	4	68.8881	1.85288e-05	0.00364462
ABH15_HUMAN	18.7621	1.58094	8	33.0096	1.95718e-05	0.00897341
ABHD3_HUMAN	19.034	4.66236	4	263.711	1.67389e-05	0.000287897
ABHD4_HUMAN	19.2263	0.584277	1	0	1.83278e-05	0.00328021
ABHD5_HUMAN	18.5669	3.00895	13	9980.72	1.88076e-05	0.00220334
ABHD6_HUMAN	18.9742	4.3783	4	224.545	1.64596e-05	0.000213072
ABHD8_HUMAN	19.254	3.83816	1	0	1.61283e-05	0.000263079
ABHDA_HUMAN	18.5371	4.0305	13	1723.66	2.07005e-05	0.0103384
ABHDB_HUMAN	18.8454	4.03298	7	242.105	1.84509e-05	0.00255838
ABHEA_HUMAN	17.8288	3.61027	30	14087.1	1.99489e-05	0.00636213
ABHEB_HUMAN	19.1821	3.89991	2	64.195	1.78247e-05	0.00106021
ABHGA_HUMAN	18.7553	3.61711	8	1009.25	1.69311e-05	0.000331385
ABI1_HUMAN	16.1242	1.94911	88	61894	2.26685e-05	0.0540395
ABI2_HUMAN	15.8346	3.83835	103	142198	2.29368e-05	0.0411029
ABI3_HUMAN	18.2516	2.17293	20	18106	1.97274e-05	0.00543594
ABL1_HUMAN	15.4802	1.89527	125	102382	2.34577e-05	0.104287
ABL2_HUMAN	17.9657	1.89294	27	3089.06	2.13333e-05	0.0215171
ABLM1_HUMAN	17.4816	2.27909	40	39222	2.24856e-05	0.0473033
ABLM2_HUMAN	19.0611	6.17455	3	96.2936	1.75531e-05	0.00109269
ABLM3_HUMAN	19.0723	5.15221	3	33.3766	1.8767e-05	0.00358713
ABR_HUMAN	19.1791	3.24557	2	33.4287	1.96175e-05	0.00592333
ABRA_HUMAN	18.9777	6.17479	4	564.749	1.86546e-05	0.00317393
ABT1_HUMAN	18.3485	0.0633152	18	1730.87	2.02376e-05	0.0219975
ABTB1_HUMAN	18.7927	0.590906	8	232.275	2.00425e-05	0.0112796
ABTB2_HUMAN	18.7139	4.57746	9	2979.34	2.02216e-05	0.0172196
ACACA_HUMAN	17.3275	1.56102	44	24693.7	2.19087e-05	0.0332702
ACACB_HUMAN	18.8937	0.293129	6	17049.7	1.90771e-05	0.00495478
ACAD8_HUMAN	18.6244	3.06464	11	4436.34	1.83645e-05	0.00147831
ACAD9_HUMAN	16.3224	4.02155	80	74960.8	2.24039e-05	0.0340431
ACADL_HUMAN	18.9366	5.0291	5	914.831	1.88136e-05	0.00223487
ACADM_HUMAN	18.707	3.43796	10	1349.95	2.08208e-05	0.014206
ACADS_HUMAN	18.7654	4.3973	8	2529.97	1.80802e-05	0.00116989
ACADV_HUMAN	18.0299	4.0011	25	7523.13	2.02725e-05	0.0081004
ACAP1_HUMAN	19.1539	0.312442	2	142.903	1.83355e-05	0.00217099
ACAP2_HUMAN	18.9116	1.93877	5	32.9011	1.84973e-05	0.0031161
ACATN_HUMAN	17.1627	3.23606	49	17980.8	2.13579e-05	0.0231321
ACBD4_HUMAN	19.165	4.49461	2	0	1.76448e-05	0.00102894
ACBD5_HUMAN	18.233	4.49504	20	3640.99	2.14726e-05	0.0163792
ACBD6_HUMAN	19.1398	2.0338	2	1.19178	1.65813e-05	0.00073876
ACBD7_HUMAN	18.6355	3.40433	11	1155.41	1.9156e-05	0.00427906
ACBG2_HUMAN	19.0664	0.257333	3	89.8505	1.9027e-05	0.00624866
ACBP_HUMAN	19.0963	4.97461	3	154.977	1.6475e-05	0.000219469
ACCN4_HUMAN	17.6352	3.25805	35	10295.5	1.91498e-05	0.00213031
ACD_HUMAN	16.6271	4.95942	68	47482.3	2.16118e-05	0.0366199
ACD10_HUMAN	18.3971	3.93787	16	2908.86	1.95902e-05	0.00518003
ACD11_HUMAN	17.5019	5.01343	39	34690.8	2.1554e-05	0.0185811
ACDSB_HUMAN	18.8964	3.87795	6	412.398	1.936e-05	0.00350607
ACE_HUMAN	19.1082	3.74417	3	191.738	1.76991e-05	0.00121546
ACE2_HUMAN	17.9148	3.68036	28	35941.9	2.10744e-05	0.0141949
ACER1_HUMAN	19.2573	5.66094	1	0	1.64439e-05	0.000410117
ACES_HUMAN	19.152	3.64576	2	73.7646	1.84553e-05	0.00149092
ACHA_HUMAN	19.0555	3.9067	3	15605.1	1.56248e-05	4.94246e-05
ACHA3_HUMAN	17.9176	3.47836	28	13350.4	1.84846e-05	0.00116353
ACHA4_HUMAN	19.0535	2.50319	3	5875.16	1.7861e-05	0.00166487
ACHA5_HUMAN	18.831	3.65298	7	18765.1	1.72795e-05	0.000476041
ACHA7_HUMAN	19.0735	3.34722	3	166.548	1.90978e-05	0.00264765
ACHA9_HUMAN	17.1824	3.124	48	34067.7	2.0014e-05	0.00576433
ACHB2_HUMAN	19.0534	3.65301	3	104.703	1.51094e-05	3.10957e-05
ACHB3_HUMAN	19.045	4.31175	3	17.4699	1.73714e-05	0.00133524
ACHB4_HUMAN	19.2732	3.65297	1	0	1.36132e-05	4.47968e-06
ACHD_HUMAN	17.0541	4.37555	53	36040.4	1.94651e-05	0.00228952
ACHE_HUMAN	19.287	3.90675	1	0	1.25649e-05	4.65099e-07
ACHG_HUMAN	18.7919	4.13905	8	931.04	1.76498e-05	0.000952903
ACINU_HUMAN	17.0613	6.12778	53	13950.3	2.24341e-05	0.0697431
ACK1_HUMAN	17.3971	1.92556	42	13440.3	2.17979e-05	0.0437191
ACL6A_HUMAN	16.1552	6.17337	87	29287.3	2.25281e-05	0.0708145
ACL6B_HUMAN	18.416	1.20283	16	1769.13	1.92389e-05	0.00844581
ACL7A_HUMAN	19.1724	2.17027	2	0	1.6611e-05	0.000482043
ACLY_HUMAN	17.4431	1.39574	41	13011.4	2.23309e-05	0.0521264
ACM2_HUMAN	18.764	3.45182	8	31599.4	1.78393e-05	0.00129302
ACM3_HUMAN	16.7508	2.12119	64	55189.5	2.13352e-05	0.0185539
ACM4_HUMAN	16.4487	2.48241	76	70189.5	2.11046e-05	0.0157692
ACM5_HUMAN	17.8515	3.83251	30	46248.7	1.97668e-05	0.00598321
ACMSD_HUMAN	19.1149	2.6294	2	19.0506	1.61708e-05	0.000266112
ACN9_HUMAN,SDHF3_HUMAN	18.7018	4.02924	10	1117.67	1.8513e-05	0.00356268
ACO11_HUMAN	19.0692	3.33705	3	78.3498	1.5488e-05	7.67748e-05
ACO12_HUMAN	18.8696	1.8847	6	2020.42	1.73458e-05	0.000673613
ACO13_HUMAN	19.1155	4.00567	2	0	1.8998e-05	0.0040052
ACOC_HUMAN	18.5154	2.6677	14	1202.65	1.95309e-05	0.00653371
ACOD_HUMAN	18.8996	3.67136	6	1037.1	2.08212e-05	0.0123897
ACON_HUMAN	18.7302	1.31803	9	17150.5	2.04733e-05	0.0121598
ACOT1_HUMAN	18.7983	3.57639	8	596.756	1.97675e-05	0.00698774
ACOT2_HUMAN	18.619	3.57748	11	3858.04	1.89065e-05	0.00535059
ACOT6_HUMAN	19.1561	3.21111	2	7.97648	1.50385e-05	5.73586e-05
ACOT8_HUMAN	18.7283	0.824978	9	3156.95	2.14666e-05	0.0178612
ACOT9_HUMAN	17.9781	4.42743	27	27764.8	2.09534e-05	0.0107994
ACOX1_HUMAN	18.0237	3.04628	25	38097.8	2.04065e-05	0.00700042
ACOX2_HUMAN	19.1272	2.43978	2	0	1.67272e-05	0.000490748
ACOX3_HUMAN	18.8348	5.44051	7	579.666	1.77607e-05	0.000872821
ACOXL_HUMAN	19.2733	0.731661	1	0	1.86102e-05	0.00544035
ACPH_HUMAN	17.9202	5.55698	28	4035.44	2.08004e-05	0.0182864
ACPL2_HUMAN,PXYP1_HUMAN	18.8106	3.17897	7	639.15	1.76404e-05	0.000749686
ACPM_HUMAN	17.6036	3.52994	36	6113.58	2.00469e-05	0.0121187
ACRO_HUMAN	18.894	1.7502	6	13573.8	1.82017e-05	0.00255374
ACS2L_HUMAN	18.7769	3.99608	8	512.14	1.88455e-05	0.00275258
ACSA_HUMAN	19.2875	6.08492	1	0	1.68776e-05	0.000517668
ACSF2_HUMAN	18.5291	3.99662	13	3461.1	1.96537e-05	0.00482431
ACSF3_HUMAN	18.6012	3.99205	12	7124.85	1.96263e-05	0.00450585
ACSF4_HUMAN	18.9733	0.166637	4	62.7609	1.78422e-05	0.00262571
ACSL1_HUMAN	19.0708	4.00819	3	1.73638	1.70797e-05	0.00104091
ACSL3_HUMAN	17.9094	4.26705	28	23565.4	2.11681e-05	0.0179117
ACSL4_HUMAN	17.6669	4.04896	34	24042	2.11824e-05	0.0140212
ACSL5_HUMAN	18.663	3.97597	10	749.434	1.9529e-05	0.00523386
ACSM1_HUMAN	19.0199	3.9617	4	93.6188	1.66287e-05	0.00031896
ACSM3_HUMAN	19.2674	5.06174	1	0	1.68149e-05	0.000563903
ACSM5_HUMAN	18.4394	3.94997	15	1289.07	1.86438e-05	0.00224236
ACTA_HUMAN	16.4311	2.3748	76	108477	2.21739e-05	0.0548922
ACTB_HUMAN	13.9172	0.281259	237	511745	2.56997e-05	0.23881
ACTBL_HUMAN	15.0543	2.37613	155	323763	2.39223e-05	0.116286
ACTBM_HUMAN	18.6406	2.37188	11	2444.51	1.94818e-05	0.00598569
ACTC_HUMAN	15.734	6.17479	109	112582	2.33176e-05	0.0920587
ACTG_HUMAN	16.0463	2.27171	92	47192.8	2.34395e-05	0.10618
ACTH_HUMAN	19.0903	0.697785	3	26.4468	1.95091e-05	0.00721066
ACTHR_HUMAN	19.1217	3.02796	2	0	1.54485e-05	7.91336e-05
ACTL8_HUMAN	18.6046	5.93336	12	745.588	2.0022e-05	0.010255
ACTN1_HUMAN	16.4882	2.19746	74	75113.1	2.30229e-05	0.060641
ACTN2_HUMAN	17.2983	5.03663	45	49045.5	2.063e-05	0.0112678
ACTN3_HUMAN	18.5827	5.03642	12	1029.19	1.91476e-05	0.00365224
ACTN4_HUMAN	16.7636	2.27628	63	33849.1	2.3139e-05	0.0686206
ACTS_HUMAN	16.6095	2.17173	69	84376.5	2.23694e-05	0.0488631
ACTT1_HUMAN	19.011	2.22351	4	7.73704	1.87741e-05	0.00396497
ACTY_HUMAN	17.5752	2.32378	37	8963.54	2.12459e-05	0.0251258
ACTZ_HUMAN	17.1265	2.32391	51	25574.8	2.28859e-05	0.0677051
ACV1B_HUMAN	18.1973	3.03037	21	18625.7	1.94829e-05	0.0044066
ACVL1_HUMAN	18.5727	3.03232	12	2912.91	1.89667e-05	0.00227654
ACVR1_HUMAN	18.1217	3.02981	23	8565.75	1.9127e-05	0.00233078
ACY1_HUMAN	18.5747	4.96724	12	4231.47	1.87892e-05	0.00323908
ACY2_HUMAN	19.0245	2.58846	4	219.565	1.7012e-05	0.000395066
ACY3_HUMAN	18.9775	2.58858	4	420.268	1.73025e-05	0.000544158
ACYP1_HUMAN	19.2054	1.88941	1	0	1.71388e-05	0.000789667
ADA_HUMAN	18.816	4.95619	7	851.264	1.93143e-05	0.00444676
ADA10_HUMAN	18.0132	3.73233	26	48734.1	2.05982e-05	0.00807263
ADA11_HUMAN	19.139	3.62754	2	43.9565	1.5816e-05	9.61465e-05
ADA12_HUMAN	18.4133	1.83925	16	18368.6	1.99832e-05	0.00758217
ADA15_HUMAN	18.2146	1.96998	21	3314.42	2.04746e-05	0.0114363
ADA17_HUMAN	18.4805	3.68336	15	3923	1.95802e-05	0.00394915
ADA19_HUMAN	18.9251	4.50413	5	249.592	1.77822e-05	0.000974578
ADA1A_HUMAN	18.0626	3.21926	24	35143.7	1.96063e-05	0.00384557
ADA1B_HUMAN	18.9179	3.2193	5	866.077	1.81881e-05	0.00149552
ADA1D_HUMAN	18.5521	4.40108	13	1711.7	1.90346e-05	0.00292818
ADA21_HUMAN	17.9939	3.62696	26	16622.9	2.01475e-05	0.00584371
ADA22_HUMAN	18.7457	2.85004	9	5296.22	1.98918e-05	0.00941986
ADA2A_HUMAN	18.9414	2.36507	5	423.604	1.75162e-05	0.000971974
ADA2B_HUMAN	18.9721	3.23219	4	1325.04	1.67659e-05	0.000536516
ADA2C_HUMAN	19.103	2.36507	3	67.2646	1.66061e-05	0.000465828
ADA30_HUMAN	18.5281	3.90568	13	4163.42	1.92678e-05	0.00349352
ADA32_HUMAN	18.2281	3.3007	21	6827.08	1.92727e-05	0.00260902
ADA33_HUMAN	17.5824	3.62601	37	18357.3	1.9456e-05	0.00229673
ADAM2_HUMAN	18.8222	3.61654	7	928.61	1.79601e-05	0.00100993
ADAM8_HUMAN	19.0277	1.95981	4	29.6198	1.65818e-05	0.000403953
ADAM9_HUMAN	18.2465	3.65987	20	5588.66	1.99136e-05	0.00476271
ADAP1_HUMAN	18.7104	2.81114	9	210.281	1.95729e-05	0.00818575
ADAP2_HUMAN	19.1593	1.80366	2	3.03942	1.83453e-05	0.00279995
ADAS_HUMAN	18.5077	3.00974	14	2311.08	2.00622e-05	0.00612217
ADAT2_HUMAN	19.2481	4.33275	1	0	1.32174e-05	3.50648e-06
ADAT3_HUMAN	19.1334	4.33276	2	15586	1.66467e-05	0.000372623
ADC_HUMAN,AZIN2_HUMAN	18.6987	2.96831	10	1718.59	1.71996e-05	0.000675975
ADCK1_HUMAN	17.9405	4.10125	28	12019	2.02667e-05	0.00723998
ADCK2_HUMAN	18.5924	4.39134	12	1365.08	1.81775e-05	0.00121291
ADCK3_HUMAN	17.6192	4.02834	35	29047.2	2.11064e-05	0.0142146
ADCK4_HUMAN	17.9998	4.02855	26	7588.36	2.00799e-05	0.00685533
ADCK5_HUMAN	18.9396	4.03203	5	34.7435	1.85767e-05	0.00300795
ADCY1_HUMAN	19.2655	3.81824	1	0	1.49759e-05	2.44148e-05
ADCY2_HUMAN	19.1831	2.54696	2	86.0013	1.61478e-05	0.000189521
ADCY3_HUMAN	18.5583	4.82074	13	3251.01	1.90349e-05	0.00209924
ADCY5_HUMAN	19.0095	2.54698	4	859.772	1.75701e-05	0.000987823
ADCY6_HUMAN	18.3218	3.34718	18	9477.93	1.96271e-05	0.00336017
ADCY7_HUMAN	19.2349	4.74831	1	0	1.72019e-05	0.000863306
ADCY8_HUMAN	19.1489	2.28238	2	0	1.91465e-05	0.00443555
ADCY9_HUMAN	18.4538	3.17874	15	6089.81	1.93675e-05	0.00321139
ADCYA_HUMAN	19.2892	0.270141	1	0	1.61681e-05	0.00036157
ADDA_HUMAN	17.7387	2.2067	32	10743.2	2.06164e-05	0.0142707
ADDB_HUMAN	18.3878	3.27423	17	5262.49	1.96943e-05	0.00448188
ADDG_HUMAN	18.0257	2.20165	25	27435.3	2.12215e-05	0.0170151
ADGB_HUMAN	19.036	4.88165	4	55.27	1.84676e-05	0.00367138
ADH1B_HUMAN	19.2478	2.77562	1	0	1.36008e-05	1.03898e-05
ADH1G_HUMAN	19.0772	2.77554	3	15614.1	1.72595e-05	0.00110409
ADH6_HUMAN	19.2188	2.25324	1	0	1.7183e-05	0.000861542
ADH7_HUMAN	19.1847	3.24404	2	13.9836	1.88922e-05	0.00633027
ADHX_HUMAN	19.1671	2.84456	2	68.8121	1.83925e-05	0.00287486
ADIP_HUMAN	16.5639	4.66501	71	40870.1	2.19029e-05	0.0305299
ADIPO_HUMAN	19.0687	2.7262	3	163.055	1.69973e-05	0.000395685
ADK_HUMAN	19.1907	3.13143	2	21.1483	1.74727e-05	0.00088066
ADML_HUMAN	19.2015	6.02623	1	0	1.2095e-05	5.68058e-07
ADNP_HUMAN	17.6779	5.12157	34	9324.51	2.14215e-05	0.0352724
ADNP2_HUMAN	18.8259	5.09945	7	207.887	1.83113e-05	0.00425828
ADO_HUMAN,AOXA_HUMAN	19.2292	3.72741	1	0	1.75408e-05	0.0011124
ADPGK_HUMAN	18.0062	4.36634	26	14789.7	1.97851e-05	0.00325734
ADPPT_HUMAN	18.3319	4.33315	18	9014.52	2.09864e-05	0.0102692
ADPRH_HUMAN	18.9834	6.15544	4	73.072	1.77623e-05	0.00116886
ADR1_HUMAN	18.451	4.32662	15	5703.42	2.00545e-05	0.00619399
ADR2_HUMAN	19.0527	2.63186	3	108.909	1.70474e-05	0.000753328
ADRB1_HUMAN	18.7985	2.75431	8	1135.47	1.89609e-05	0.00550257
ADRB2_HUMAN	15.5163	3.45093	123	355586	2.24694e-05	0.035832
ADRB3_HUMAN	19.2485	1.83377	1	0	1.80946e-05	0.00168843
ADRM1_HUMAN	17.2121	2.65859	48	12732.4	2.15652e-05	0.0381404
ADRO_HUMAN	18.2058	3.93501	21	6449.64	1.9529e-05	0.00375315
ADSV_HUMAN	18.4446	2.32097	15	1966.61	1.99457e-05	0.0114964
ADT1_HUMAN	17.9306	1.50033	28	9152.12	2.16085e-05	0.028383
ADT2_HUMAN	16.0316	1.50412	93	63936.4	2.41511e-05	0.146124
ADT3_HUMAN	16.2442	1.50579	83	99695.7	2.40877e-05	0.109034
ADT4_HUMAN	19.1409	2.12052	2	45.2416	1.62983e-05	0.000210507
ADX_HUMAN	18.9068	6.12953	6	7209.98	1.95595e-05	0.00400374
ADXL_HUMAN	19.1345	6.12953	2	5.86135	1.59013e-05	0.000131717
AEBP2_HUMAN	18.127	5.08254	23	3993.51	1.98247e-05	0.0102672
AEDO_HUMAN	18.8771	5.02586	6	497.227	1.70532e-05	0.000493269
AEN_HUMAN	18.7146	3.59245	9	10642	1.86414e-05	0.00185082
AER61_HUMAN	18.5187	3.66111	14	3040.91	1.92116e-05	0.00320825
AES_HUMAN	15.8286	3.79258	104	164222	2.20902e-05	0.033089
AF10_HUMAN	18.4329	5.90828	16	5628.82	2.00337e-05	0.0077606
AF17_HUMAN	17.8473	5.90845	30	5312.38	2.1004e-05	0.0230111
AF1L1_HUMAN	19.0386	1.17759	3	77.2606	1.76041e-05	0.000948054
AF1L2_HUMAN	18.8248	4.95934	7	198.702	1.90869e-05	0.00455851
AF1Q_HUMAN	18.8182	1.5776	7	874.204	1.98681e-05	0.00956155
AF9_HUMAN	17.4585	5.8853	40	18725.3	2.06859e-05	0.0186149
AFAD_HUMAN	17.0018	2.89733	55	67521.2	2.27811e-05	0.0436339
AFAM_HUMAN	19.0157	2.37468	4	242.021	1.90186e-05	0.00388911
AFAP1_HUMAN	17.9407	2.27329	27	3990.58	2.18967e-05	0.0360917
AFF1_HUMAN	18.2253	5.88572	21	3050.67	2.00212e-05	0.0134741
AFF3_HUMAN	18.9157	5.88281	5	184.865	1.87512e-05	0.00351134
AFF4_HUMAN	17.6084	5.88525	36	15944	2.18756e-05	0.026536
AFG32_HUMAN	17.1935	4.03827	48	33531.2	2.20619e-05	0.0302159
AFMID_HUMAN,KFA_HUMAN	19.1957	1.57289	1	0	1.78202e-05	0.00223937
AFTIN_HUMAN	18.7132	2.19027	9	1709.28	2.07159e-05	0.0111024
AG10A_HUMAN	18.5073	3.44854	14	1452.33	1.81334e-05	0.00111125
AG10B_HUMAN	18.9794	1.69937	4	87.3008	1.81189e-05	0.0014636
AGAL_HUMAN	18.3955	2.82465	16	1668.69	1.95979e-05	0.00554568
AGAP1_HUMAN	18.5369	4.46484	13	7470.59	2.13083e-05	0.0131589
AGAP2_HUMAN	18.7834	2.92209	8	247.748	1.94065e-05	0.0054023
AGAP3_HUMAN	18.5535	3.15558	13	2589.3	2.16943e-05	0.0181265
AGAP4_HUMAN	19.226	0.58429	1	0	1.83278e-05	0.00328021
AGAP5_HUMAN	19.2265	0.584266	1	0	1.83278e-05	0.00328021
AGAP7_HUMAN	19.2256	0.58432	1	0	1.83278e-05	0.00328021
AGFG1_HUMAN	18.0963	2.34897	24	4625.34	2.01223e-05	0.0100033
AGFG2_HUMAN	18.9811	2.34948	4	253.067	1.72846e-05	0.000672094
AGGF1_HUMAN	18.2183	4.48233	21	5541.53	1.98665e-05	0.00529793
AGK_HUMAN	18.2701	3.4323	19	14563.9	2.08677e-05	0.0178431
AGM1_HUMAN	19.0184	1.45752	4	179.29	2.00606e-05	0.0101047
AGO1_HUMAN	16.7262	0.43948	65	7887.99	2.24029e-05	0.101229
AGO2_HUMAN	15.9759	0.411614	95	43127.4	2.3091e-05	0.126167
AGO3_HUMAN	16.853	1.55126	60	17611.2	2.20687e-05	0.062529
AGO4_HUMAN	16.7451	1.55062	64	19833	2.18136e-05	0.0759992
AGO61_HUMAN	18.6958	4.53091	10	1589.07	1.82518e-05	0.00130011
AGPD1_HUMAN,HYKK_HUMAN	18.9583	2.52111	5	171.916	1.78686e-05	0.00172045
AGR2_HUMAN	13.9934	2.3611	232	343674	2.45471e-05	0.241468
AGR3_HUMAN	18.9542	3.10529	5	446.746	1.84526e-05	0.00161681
AGRIN_HUMAN	18.6051	3.67512	12	3329.23	2.11622e-05	0.0137107
AGRP_HUMAN	18.7141	3.64696	9	3413.77	1.81722e-05	0.00123472
AGTR1_HUMAN	16.3552	2.78593	79	180218	2.16525e-05	0.0210032
AGTR2_HUMAN	19.006	2.78655	4	151.295	1.66945e-05	0.000292328
AHDC1_HUMAN	18.4868	5.12585	14	7375.12	2.1231e-05	0.0177453
AHI1_HUMAN	18.8116	1.83921	7	360.026	1.82482e-05	0.00194185
AHNK_HUMAN	16.3298	0.904557	80	143467	2.35172e-05	0.0890682
AHNK2_HUMAN	18.2802	3.89498	19	5964.07	2.05141e-05	0.0134416
AHR_HUMAN	17.7187	1.18567	33	4625.37	2.2117e-05	0.0418968
AHRR_HUMAN	19.2477	1.41331	1	0	1.67277e-05	0.000610337
AHSA1_HUMAN	17.6321	1.69287	35	8027.83	2.18684e-05	0.0429508
AHSA2_HUMAN	19.2831	1.6794	1	0	1.87557e-05	0.0033915
AHSP_HUMAN	19.1359	1.63278	2	50.6942	1.61956e-05	0.000224336
AICDA_HUMAN	18.3897	6.10368	17	770.628	1.94628e-05	0.00804652
AIDA_HUMAN	18.7256	1.80133	9	1338.3	1.88118e-05	0.00270797
AIF1_HUMAN	19.1758	2.75533	2	194.57	1.88406e-05	0.00291455
AIF1L_HUMAN	18.4842	3.66808	14	1175.26	2.10371e-05	0.0145714
AIFM1_HUMAN	14.5942	2.54675	191	299746	2.43534e-05	0.136815
AIFM2_HUMAN	19.1975	4.0868	1	0	1.68404e-05	0.000517188
AIFM3_HUMAN	19.0107	3.40011	4	62.825	1.70227e-05	0.00098445
AIG1_HUMAN	18.908	3.81818	6	1026.15	1.69153e-05	0.00038893
AIM1_HUMAN	18.4694	3.12105	15	5625.29	2.1653e-05	0.0238976
AIM2_HUMAN	15.8083	5.0233	104	81654.1	2.21631e-05	0.0596132
AIMP1_HUMAN	17.232	0.633086	47	5670.69	2.17023e-05	0.0597485
AIMP2_HUMAN	17.2049	1.77147	48	18076.6	2.23289e-05	0.0500672
AINX_HUMAN	17.8961	3.86794	29	9875.77	2.07026e-05	0.0149521
AIP_HUMAN	17.7524	1.7558	32	28055.7	2.12359e-05	0.0254157
AIPL1_HUMAN	18.3808	4.96638	17	6155.1	2.05233e-05	0.0134171
AIRE_HUMAN	18.044	1.32591	25	10156.7	2.05855e-05	0.0183696
AJAP1_HUMAN	19.1799	2.12549	2	0	1.85998e-05	0.00288926
AJUBA_HUMAN	18.5364	2.01529	13	1116.9	1.95568e-05	0.0063911
AK17A_HUMAN	17.9016	6.10836	29	17690.3	2.17472e-05	0.0226757
AK1A1_HUMAN	18.8405	4.94181	7	557.959	1.90661e-05	0.00371111
AK1BA_HUMAN	18.6021	4.77617	12	11402.2	1.93611e-05	0.0032135
AK1BF_HUMAN	19.1412	0.58687	2	10.9021	1.53146e-05	6.49402e-05
AK1C1_HUMAN	18.8514	0.45386	7	3771.91	1.91443e-05	0.00592092
AK1C2_HUMAN	18.8271	0.45388	7	4992.44	1.83123e-05	0.00290784
AK1C3_HUMAN	18.8732	0.453891	6	4622.27	1.82832e-05	0.0027287
AK1C4_HUMAN	19.0743	0.453856	3	41.8921	1.50939e-05	6.44734e-05
AK1D1_HUMAN	18.7712	4.2557	8	1500.7	1.81749e-05	0.0017293
AKA10_HUMAN	18.8492	2.32653	7	878.07	1.91011e-05	0.00363554
AKA11_HUMAN	17.6413	4.70311	35	20400.6	2.20012e-05	0.0289438
AKA12_HUMAN	17.2465	1.94924	47	16443.2	2.20376e-05	0.0315571
AKA28_HUMAN	18.6984	4.70702	10	1409.68	1.84543e-05	0.00189507
AKA7A_HUMAN	18.2413	6.23647	20	2725.52	1.96649e-05	0.0106209
AKA7G_HUMAN	19.1661	4.70745	2	0	1.7484e-05	0.00100011
AKAP1_HUMAN	16.4702	3.0949	74	49381.6	2.27842e-05	0.0438711
AKAP2_HUMAN	17.8215	2.26327	30	2399.72	2.08151e-05	0.0225799
AKAP3_HUMAN	18.7545	4.69531	8	5099.09	1.81058e-05	0.00139829
AKAP4_HUMAN	18.9269	4.69519	5	625.047	1.86265e-05	0.00317721
AKAP5_HUMAN	18.0102	4.70955	26	11312.2	2.06224e-05	0.0143805
AKAP6_HUMAN	18.7814	4.70894	8	845.642	1.96271e-05	0.00605865
AKAP8_HUMAN	17.4689	0.944553	40	13809.3	2.28634e-05	0.0697002
AKAP9_HUMAN	17.0414	4.70722	53	56700.3	2.21784e-05	0.0342443
AKD1_HUMAN	18.7535	2.47043	9	8875.42	1.90945e-05	0.00497102
AKD1A_HUMAN	19.2671	5.36507	1	0	1.68112e-05	0.00063706
AKIB1_HUMAN	19.2434	1.17932	1	0	1.60728e-05	0.000288032
AKIP_HUMAN	17.1403	0.323768	50	8835.39	2.10535e-05	0.0331535
AKIP1_HUMAN	19.0619	2.41144	3	27.0326	1.85343e-05	0.00314976
AKIR1_HUMAN	19.0919	5.92781	3	4.55372	1.76414e-05	0.00137049
AKIR2_HUMAN	18.4032	5.92775	16	2916.18	1.92215e-05	0.00414062
AKNA_HUMAN	19.2569	6.25961	1	0	1.62375e-05	0.00045681
AKP13_HUMAN	18.016	2.92467	26	9410.72	2.19034e-05	0.0316095
AKP8L_HUMAN	17.6053	0.882398	36	9430.71	2.30558e-05	0.0737042
AKT1_HUMAN	14.1516	1.76672	222	260709	2.47255e-05	0.19165
AKT2_HUMAN	17.8332	1.76852	30	13220.6	2.19945e-05	0.0275045
AKT3_HUMAN	18.4185	1.71787	16	11895.9	1.98728e-05	0.0123659
AKTIP_HUMAN	17.9081	4.81369	28	10429	2.0771e-05	0.0120158
AKTS1_HUMAN	18.5892	2.84742	12	1187.97	2.03103e-05	0.0155748
AL1A1_HUMAN	19.2313	1.95894	1	0	1.0865e-05	3.05107e-08
AL1A2_HUMAN	19.0828	3.40832	3	55.4254	1.8005e-05	0.00110147
AL1A3_HUMAN	18.5578	2.00677	13	1860.13	2.01183e-05	0.00796559
AL1B1_HUMAN	17.9625	0.838561	27	16939.9	2.14463e-05	0.0252445
AL1L2_HUMAN	18.8882	3.2074	6	1243.26	1.91476e-05	0.00331509
AL2CL_HUMAN	19.2952	3.82069	1	0	1.72837e-05	0.00127587
AL2S8_HUMAN,CARTF_HUMAN	19.2992	5.20525	1	0	1.53532e-05	8.49094e-05
AL2SA_HUMAN	18.7893	4.68554	8	2193.73	1.99108e-05	0.00704086
AL2SB_HUMAN	19.0727	2.31395	3	192.448	1.79678e-05	0.00191183
AL3A1_HUMAN	18.4514	4.94121	15	6858.69	1.96367e-05	0.00354024
AL3A2_HUMAN	17.2729	4.42412	46	25814.4	2.27448e-05	0.0421238
AL3B1_HUMAN	18.2192	2.06066	21	22489.5	1.96525e-05	0.00402158
AL3B2_HUMAN	19.2356	2.06069	1	0	1.50444e-05	3.78441e-05
AL4A1_HUMAN	18.9011	3.99735	6	270.812	1.8546e-05	0.0024694
AL5AP_HUMAN	19.1583	6.27892	2	34.416	1.57754e-05	0.000119083
AL7A1_HUMAN	17.7975	2.80069	31	3825.26	2.07538e-05	0.0185556
AL8A1_HUMAN	19.1428	4.93048	2	24.5522	1.51146e-05	5.74299e-05
AL9A1_HUMAN	18.6026	1.00485	12	1100.53	1.99872e-05	0.0107715
ALAT1_HUMAN	19.1458	2.33231	2	7.82886	1.65857e-05	0.000270542
ALAT2_HUMAN	18.7585	3.6596	8	18316.3	1.99263e-05	0.0090779
ALBU_HUMAN	14.8913	3.02465	167	532940	2.29453e-05	0.0547237
ALDH2_HUMAN	18.0367	4.93031	25	19538.9	2.11627e-05	0.0174292
ALDOA_HUMAN	17.1622	1.31257	49	26498.2	2.2919e-05	0.0744321
ALDOB_HUMAN	18.8688	2.4879	6	68.5732	1.76087e-05	0.00120868
ALDOC_HUMAN	18.5399	2.77334	13	4381.3	2.08507e-05	0.0157796
ALDR_HUMAN	18.9096	0.586868	6	6856.5	1.87529e-05	0.00368749
ALEX_HUMAN	17.4701	2.49545	40	28426	2.11198e-05	0.0159261
ALG1_HUMAN	19.0784	4.06513	3	68.6067	1.93237e-05	0.00395338
ALG11_HUMAN	18.833	3.70136	7	608.983	1.70582e-05	0.000314185
ALG12_HUMAN	18.8451	3.6105	7	570.071	1.76311e-05	0.0006443
ALG13_HUMAN	18.4909	0.565043	14	1108.59	1.92541e-05	0.00602065
ALG14_HUMAN	19.1324	3.48135	2	18.9113	1.61134e-05	0.000131757
ALG2_HUMAN	18.7053	3.30907	10	649.783	1.85292e-05	0.00191031
ALG3_HUMAN	18.5473	4.31463	13	5091.97	1.94382e-05	0.00265191
ALG5_HUMAN	18.8058	3.65009	8	1112.36	1.78674e-05	0.000826557
ALG6_HUMAN	19.0988	3.22441	3	72.9411	1.62745e-05	0.000198876
ALG8_HUMAN	18.1371	3.46007	23	5303.56	1.91259e-05	0.00221247
ALG9_HUMAN	17.9608	4.37468	27	5070.7	1.79366e-05	0.00096751
ALK_HUMAN	18.4947	1.96294	14	27506.4	1.99788e-05	0.00892846
ALKB2_HUMAN	18.8748	2.30415	6	596.595	1.70791e-05	0.000637792
ALKB3_HUMAN	18.7309	1.10678	9	476.53	1.88157e-05	0.00258912
ALKB4_HUMAN	19.1176	3.80825	2	13.0867	1.60769e-05	0.00024773
ALKB5_HUMAN	18.9359	0.192395	5	1185.1	2.10119e-05	0.0127382
ALKB7_HUMAN	19.1965	4.00948	1	0	1.64185e-05	0.000309834
ALKB8_HUMAN	19.0882	0.377654	3	46.2505	1.8356e-05	0.00226747
ALLC_HUMAN	19.1289	1.12148	2	78.3264	1.85189e-05	0.00351766
ALMS1_HUMAN	17.8209	4.64042	30	8801.41	2.02634e-05	0.008413
ALPK1_HUMAN	19.1197	3.43572	2	59.4429	1.56006e-05	9.36016e-05
ALPK2_HUMAN	19.1601	5.57095	2	111.926	1.87347e-05	0.00462415
ALPK3_HUMAN	18.9026	4.86714	6	144.695	1.91289e-05	0.00717707
ALR_HUMAN	17.9798	1.47208	27	16441.7	2.11184e-05	0.0179418
ALS_HUMAN	19.1204	3.01882	2	5.75484	1.60259e-05	0.000153145
ALS2_HUMAN	18.5326	2.85426	13	2108.65	1.98255e-05	0.0123873
ALX1_HUMAN	19.271	3.2568	1	0	1.57107e-05	0.000142049
ALX3_HUMAN	18.4292	3.04084	16	1897.93	1.89671e-05	0.00400375
ALX4_HUMAN	18.9795	1.23312	4	23.135	1.73825e-05	0.00117561
AMACR_HUMAN	19.026	2.66811	4	134.24	1.72646e-05	0.0011372
AMBN_HUMAN	19.1506	5.66853	2	47.087	1.62933e-05	0.000179613
AMBP_HUMAN	18.9441	2.57791	5	425.361	1.93069e-05	0.00443529
AMD_HUMAN	18.4423	4.5198	15	8284.55	1.85491e-05	0.00159753
AMER1_HUMAN	18.483	2.09754	14	5816.58	1.97855e-05	0.00725462
AMER3_HUMAN	19.0474	2.09758	3	9.93314	1.7163e-05	0.0006668
AMERL_HUMAN	18.891	4.16867	6	383.407	1.81485e-05	0.0016837
AMFR1_HUMAN,AMFR_HUMAN	17.0987	2.70093	51	40254.8	2.12666e-05	0.0205249
AMFR2_HUMAN	18.7503	1.71585	9	226.995	1.90078e-05	0.00380369
AMGO1_HUMAN	18.0232	3.62686	25	11264	1.88016e-05	0.00172935
AMGO2_HUMAN	19.089	3.62495	3	61.8942	1.55834e-05	7.01984e-05
AMGO3_HUMAN	18.4816	3.62494	14	8794.19	1.89764e-05	0.00187628
AMHR2_HUMAN	19.0985	1.67714	3	0	1.91347e-05	0.00754977
AMMR1_HUMAN	19.0868	4.15556	3	29.1932	1.69742e-05	0.000508968
AMNLS_HUMAN	19.2684	2.37239	1	0	1.39167e-05	1.95755e-05
AMOL1_HUMAN	18.1652	2.88931	22	3064.64	2.00948e-05	0.00916872
AMOL2_HUMAN	17.0654	2.8862	53	25039.4	2.15885e-05	0.0279809
AMOT_HUMAN	16.209	4.65421	84	66552.2	2.22568e-05	0.0380513
AMP1D_HUMAN,MAP12_HUMAN	18.941	3.98538	5	132.177	1.70149e-05	0.000524376
AMPB_HUMAN	19.0795	1.76079	3	36.5467	1.80148e-05	0.00152321
AMPD1_HUMAN	18.9926	0.728344	4	0	2.0229e-05	0.0250674
AMPD2_HUMAN	18.1087	4.90773	23	6520.81	2.07508e-05	0.0154147
AMPD3_HUMAN	19.075	4.89072	3	506.009	1.84132e-05	0.00236341
AMPE_HUMAN	19.1882	3.35184	2	10.7167	1.59086e-05	0.000191708
AMPH_HUMAN	17.6731	2.51116	34	10905.6	2.02906e-05	0.0104482
AMPL_HUMAN	18.3854	2.51696	17	1210.86	1.96649e-05	0.00699119
AMPM1_HUMAN,MAP11_HUMAN	18.6502	4.46748	11	11848	2.0942e-05	0.0150249
AMPM2_HUMAN,MAP2_HUMAN	17.6185	4.28419	36	51016.2	2.09328e-05	0.0177557
AMPN_HUMAN	18.4073	3.67194	16	1980.95	2.02343e-05	0.00848784
AMPO_HUMAN	18.7831	4.43557	8	636.129	1.95133e-05	0.00608916
AMRA1_HUMAN	17.1982	1.57448	48	25438.2	2.19708e-05	0.0447124
AMRP_HUMAN	18.1085	3.92747	23	10792.7	2.02249e-05	0.00592889
AMTN_HUMAN	18.7343	0.907764	9	388.357	1.86951e-05	0.00212927
AMY1_HUMAN	17.6229	4.92161	35	22028.5	1.98369e-05	0.00670908
AMY2B_HUMAN	19.3026	2.15579	1	0	1.61587e-05	0.000354798
AMYP_HUMAN	19.0631	2.23645	3	42.654	1.70398e-05	0.000896826
AMZ1_HUMAN	18.58	2.93259	12	1008.93	1.87568e-05	0.00370083
AMZ2_HUMAN	18.6879	2.13921	10	2035.25	1.80216e-05	0.000982956
AN13A_HUMAN	18.4109	5.84029	16	5097.06	1.99112e-05	0.00465321
AN13B_HUMAN	19.069	1.0648	3	101.72	1.86505e-05	0.00311051
AN13C_HUMAN	18.8265	3.28787	7	16080.7	1.70248e-05	0.000366637
AN13D_HUMAN	18.4724	1.79998	15	4013.5	1.83154e-05	0.00151422
AN18A_HUMAN	19.035	3.35118	4	143.521	1.77737e-05	0.00215709
AN30B_HUMAN	19.246	4.76551	1	0	1.54538e-05	0.000123484
AN32A_HUMAN	17.7102	1.04783	33	10013	2.20726e-05	0.0401585
AN32B_HUMAN	17.943	2.29442	27	5478.68	2.22301e-05	0.0403444
AN32C_HUMAN	19.0706	4.99116	3	6.01002	1.68121e-05	0.00100819
AN32E_HUMAN	17.9151	5.98582	28	4917.57	2.14055e-05	0.0275133
ANAG_HUMAN	18.2133	4.24259	21	3779.38	1.86435e-05	0.00172095
ANC2_HUMAN	17.727	2.98634	33	10843	2.08043e-05	0.0202062
ANDR_HUMAN	13.557	1.20658	279	466748	2.47488e-05	0.1935
ANF_HUMAN	17.5461	4.19356	38	20281.8	1.92608e-05	0.00396544
ANFB_HUMAN	18.9916	4.19403	4	16476	1.75784e-05	0.00151526
ANFC_HUMAN	19.1559	4.19394	2	5.38075	1.38627e-05	1.75113e-05
ANFY1_HUMAN	17.9718	3.29871	27	7352.57	2.09503e-05	0.0178099
ANGE1_HUMAN	18.6282	5.46831	11	2903.88	1.98157e-05	0.00394594
ANGE2_HUMAN	18.5415	0.356024	13	995.796	1.96267e-05	0.0106807
ANGI_HUMAN	19.0752	5.59369	3	100.493	1.66942e-05	0.000383053
ANGL2_HUMAN	19.1762	5.05114	2	27.2897	1.88633e-05	0.00310076
ANGL3_HUMAN	19.0127	5.50473	4	91.3046	1.72712e-05	0.000548114
ANGL4_HUMAN	18.6234	3.62536	11	2394.97	1.91329e-05	0.00343035
ANGL5_HUMAN	19.1505	3.16543	2	54.0721	1.77664e-05	0.00189051
ANGL7_HUMAN	18.5784	2.39876	12	1490.14	1.92734e-05	0.00797286
ANGP1_HUMAN	19.1507	1.8787	2	15.4341	1.592e-05	0.000166443
ANGP2_HUMAN	18.7922	3.56223	8	1020.11	1.93498e-05	0.00378426
ANGP4_HUMAN	19.1506	1.87832	2	0	1.51359e-05	7.72674e-05
ANGT_HUMAN	18.6226	2.78673	11	8779.22	2.01009e-05	0.007267
ANK1_HUMAN	18.3904	3.8579	17	33980.8	1.88509e-05	0.00253652
ANK2_HUMAN	17.8195	5.36135	30	14458.5	2.06573e-05	0.0137423
ANK3_HUMAN	17.6399	5.58182	35	45115	2.07323e-05	0.0126819
ANKAR_HUMAN	19.2094	2.47553	1	0	1.73545e-05	0.000948242
ANKH1_HUMAN	17.1436	6.16015	50	34788.6	2.23579e-05	0.0325366
ANKK1_HUMAN	19.0302	1.67911	4	110.981	1.93885e-05	0.00726926
ANKL2_HUMAN	18.057	3.45818	25	9101.16	2.0086e-05	0.00712797
ANKR1_HUMAN	18.6079	4.69884	12	644.707	1.90803e-05	0.00381045
ANKR2_HUMAN	18.8901	1.17214	6	168.298	1.98216e-05	0.00980736
ANKR5_HUMAN,ANKE1_HUMAN	19.0731	5.3646	3	97.4734	1.84264e-05	0.0023785
ANKR6_HUMAN	19.0454	1.75104	3	28.0063	1.80369e-05	0.00189906
ANKR9_HUMAN	18.9648	2.1555	5	127.69	1.87326e-05	0.00588428
ANKS3_HUMAN	18.8069	3.85271	7	824.181	1.85336e-05	0.00480723
ANKS6_HUMAN	18.6435	0.00161356	11	1884.98	1.8864e-05	0.00388048
ANKY2_HUMAN	17.8201	1.6904	30	10367.8	2.01467e-05	0.0108457
ANKZ1_HUMAN	19.1834	1.70534	2	0	2.06266e-05	0.011377
ANLN_HUMAN	14.9737	2.26189	161	86721.8	2.36289e-05	0.100785
ANM1_HUMAN	15.6175	0.197189	115	127545	2.3843e-05	0.128253
ANM10_HUMAN,ANM9_HUMAN	18.7013	4.61157	10	1329.39	1.89509e-05	0.00399863
ANM2_HUMAN	17.5	1.13008	39	14713.1	2.17519e-05	0.0219535
ANM3_HUMAN	17.6315	2.13257	35	9226.59	2.12377e-05	0.022586
ANM5_HUMAN	15.6026	6.09365	116	112301	2.35777e-05	0.113194
ANM6_HUMAN	15.8326	4.45382	103	130850	2.16109e-05	0.0210898
ANM7_HUMAN	18.3823	5.36825	17	2119.27	1.92031e-05	0.00471117
ANM8_HUMAN	17.6423	0.197383	35	9192.77	2.07065e-05	0.0324669
ANO1_HUMAN	19.1341	5.43893	2	114.44	1.75392e-05	0.000993831
ANO10_HUMAN	19.0734	3.45556	3	323.398	1.7723e-05	0.00100652
ANO3_HUMAN	18.8657	3.06698	6	633.396	1.94032e-05	0.00409163
ANO4_HUMAN	19.253	4.89015	1	0	1.71215e-05	0.000985141
ANO5_HUMAN	19.1594	3.47452	2	80.506	1.90411e-05	0.00296864
ANO6_HUMAN	17.9141	2.98872	28	14302.3	2.02671e-05	0.00684677
ANO8_HUMAN	19.2819	3.21928	1	0	1.50173e-05	3.61878e-05
ANO9_HUMAN	19.2619	3.38296	1	0	1.67485e-05	0.00032932
ANPRA_HUMAN	19.2709	4.19408	1	0	1.37981e-05	1.4259e-05
ANPRB_HUMAN	18.9723	4.19363	4	7118.04	1.69411e-05	0.000590829
ANPRC_HUMAN	18.9722	4.19401	4	9295.91	1.70806e-05	0.00127004
ANR10_HUMAN	19.1427	2.53065	2	38.7631	1.59053e-05	0.000129005
ANR11_HUMAN	18.4836	3.80202	14	2375.91	2.15452e-05	0.0213739
ANR12_HUMAN	18.7041	2.01318	10	2724.23	1.99832e-05	0.0104448
ANR17_HUMAN	17.8377	0.0267834	30	8988.54	2.13831e-05	0.02105
ANR22_HUMAN	19.1989	1.71891	1	0	1.61559e-05	0.000289272
ANR23_HUMAN	19.1652	0.811996	2	3.97312	1.79504e-05	0.00199209
ANR24_HUMAN	19.26	2.30341	1	0	1.52265e-05	7.93913e-05
ANR26_HUMAN	18.4985	4.65506	14	3227.7	2.05563e-05	0.00767408
ANR27_HUMAN	18.5644	5.56088	13	1531.93	1.93495e-05	0.0039134
ANR28_HUMAN	16.7361	5.36307	65	36339.6	2.16464e-05	0.029451
ANR29_HUMAN	18.8677	5.02864	6	120.381	1.74259e-05	0.000813399
ANR31_HUMAN	19.1298	4.87648	2	0	1.66945e-05	0.00059705
ANR32_HUMAN,SLF1_HUMAN	18.747	6.21287	9	798.344	1.89527e-05	0.00376089
ANR39_HUMAN	18.9883	0.740528	4	83.0182	2.00401e-05	0.0156006
ANR40_HUMAN	17.9534	5.82496	27	16068.4	1.95913e-05	0.00595673
ANR43_HUMAN	19.2194	2.41719	1	0	1.7215e-05	0.000927923
ANR44_HUMAN	18.4127	5.36539	16	2395.62	1.93938e-05	0.00541592
ANR45_HUMAN	19.1403	5.52771	2	21.2346	1.71771e-05	0.000814454
ANR46_HUMAN	18.2177	3.62651	21	6724.96	1.79766e-05	0.00110062
ANR49_HUMAN	18.7796	5.19037	8	543.386	1.84768e-05	0.00260054
ANR50_HUMAN	18.7759	5.36291	8	637.79	1.93024e-05	0.00316361
ANR52_HUMAN	18.0622	5.36588	24	3494.39	1.97863e-05	0.00689933
ANR54_HUMAN	18.8993	1.84524	6	186.251	1.83221e-05	0.00219779
ANR55_HUMAN	18.6494	5.31992	11	2477.41	1.97844e-05	0.00865335
ANRA2_HUMAN	18.1543	1.45122	22	2807.74	2.02433e-05	0.0129983
ANS1A_HUMAN	18.2976	2.83103	19	3130.68	2.09262e-05	0.0205973
ANS1B_HUMAN	18.9007	2.83137	6	768.013	1.92567e-05	0.00320512
ANS4B_HUMAN	19.0803	0.602798	3	220.088	1.87213e-05	0.00377037
ANT3_HUMAN	18.6422	4.5389	11	2117.31	1.87192e-05	0.00253561
ANTR1_HUMAN	17.3979	3.5001	42	33417.6	2.09227e-05	0.0163123
ANTR2_HUMAN	18.9926	4.57763	4	233.53	1.66138e-05	0.000319434
ANX10_HUMAN	19.1314	2.83581	2	8.64235	1.80766e-05	0.00265474
ANX11_HUMAN	18.5807	1.11692	12	2274.79	2.02799e-05	0.0127082
ANX13_HUMAN	18.7642	4.62826	8	511.508	1.87361e-05	0.00283449
ANXA1_HUMAN	17.2935	1.55917	45	28326.4	2.23649e-05	0.0485694
ANXA2_HUMAN	16.1937	2.24509	85	143426	2.40269e-05	0.113058
ANXA3_HUMAN	18.9241	1.31173	5	135.286	2.03753e-05	0.0109504
ANXA4_HUMAN	18.9097	4.96567	6	527.768	1.91512e-05	0.00463439
ANXA5_HUMAN	18.1116	4.96121	23	6859.72	2.11265e-05	0.0219737
ANXA6_HUMAN	17.9982	1.98811	26	27427.2	2.04286e-05	0.0163822
ANXA7_HUMAN	18.9093	0.740556	6	951.701	1.97863e-05	0.0124043
ANXA8_HUMAN	18.73	4.95956	9	959.81	1.90938e-05	0.00356805
ANXA9_HUMAN	19.1536	5.33263	2	31.7879	1.62893e-05	0.000221144
AOC2_HUMAN	19.038	3.81386	3	35.7533	1.71171e-05	0.000346172
AOC3_HUMAN	18.7327	3.29243	9	3278.82	1.93735e-05	0.00329556
AOFA_HUMAN	19.0152	4.05044	4	1382.47	1.75738e-05	0.00126727
AOFB_HUMAN	19.1276	4.05047	2	143.538	1.6019e-05	9.7509e-05
AP180_HUMAN	18.6467	1.89159	11	1146.77	1.95187e-05	0.00496533
AP1AR_HUMAN	19.1797	2.19163	2	16.3778	1.70686e-05	0.000610064
AP1B1_HUMAN	16.9923	2.19224	55	27621.3	2.22341e-05	0.0450729
AP1G1_HUMAN	17.6304	2.19177	35	14281.2	2.18384e-05	0.024666
AP1G2_HUMAN	18.2075	2.19055	21	7003	1.968e-05	0.00435685
AP1M1_HUMAN	17.5955	5.63141	36	34109.8	2.08694e-05	0.0102364
AP1M2_HUMAN	18.2274	2.1912	21	4076.98	2.0211e-05	0.00829806
AP1S1_HUMAN	18.4931	2.19116	14	3162.97	1.98649e-05	0.0065676
AP1S2_HUMAN	17.8487	2.19176	30	25453.9	1.9644e-05	0.00705543
AP1S3_HUMAN	18.8905	2.19064	6	39.9822	1.78865e-05	0.00151355
AP2A_HUMAN	17.5727	1.19442	37	18965.6	2.19351e-05	0.0474024
AP2A1_HUMAN	16.3588	2.25923	79	39466.2	2.28081e-05	0.0571303
AP2A2_HUMAN	17.316	2.2231	45	10972.5	2.16441e-05	0.029938
AP2B_HUMAN	18.8509	1.19439	7	668.37	1.98208e-05	0.00834511
AP2B1_HUMAN	16.0797	2.22278	91	59069.3	2.30952e-05	0.0704216
AP2C_HUMAN	18.7029	0.83702	10	2387.1	2.14864e-05	0.0272511
AP2D_HUMAN	19.1857	1.19457	2	33.8155	2.03695e-05	0.00985635
AP2M1_HUMAN	15.1834	2.18754	146	263226	2.33896e-05	0.0760144
AP2S1_HUMAN	17.556	2.19443	37	23401.6	2.19761e-05	0.0268165
AP3B1_HUMAN	17.4069	5.33716	41	39524.9	2.21981e-05	0.0322016
AP3B2_HUMAN	18.7321	0.586204	9	1994.46	2.02918e-05	0.0100411
AP3D1_HUMAN	18.108	3.17713	23	8036.21	2.07844e-05	0.0164416
AP3M1_HUMAN	17.3954	2.63425	42	25555.4	2.0616e-05	0.0123011
AP3M2_HUMAN	18.7441	4.45481	9	667.685	1.80317e-05	0.00120291
AP3S1_HUMAN	17.348	3.07664	43	19570.6	2.09144e-05	0.0111611
AP3S2_HUMAN	18.7623	3.17717	8	212.604	1.79266e-05	0.00113789
AP4B1_HUMAN	18.7237	2.99478	9	945.06	1.74007e-05	0.000969787
AP4E1_HUMAN	18.5624	2.99471	13	3777.76	1.89129e-05	0.00205384
AP4M1_HUMAN	18.0965	5.91544	24	9900.77	1.96626e-05	0.00653515
AP4S1_HUMAN	18.4475	3.46196	15	8442.97	1.97824e-05	0.00469187
AP5B1_HUMAN	18.8053	1.47344	8	16902.5	1.76616e-05	0.00117397
AP5M1_HUMAN	19.2133	1.47331	1	0	1.38493e-05	1.10474e-05
AP5Z1_HUMAN	19.0762	4.45348	3	66.8252	1.74128e-05	0.000823945
APAF_HUMAN	17.9034	1.76036	28	10887.8	2.0639e-05	0.0144985
APBA1_HUMAN	18.3532	3.3929	18	5880.91	1.9537e-05	0.00365967
APBA2_HUMAN	17.9507	2.0985	27	17802.2	2.05436e-05	0.00941981
APBA3_HUMAN	17.656	5.47842	35	18355.2	2.0404e-05	0.00889984
APBB1_HUMAN	17.9296	2.17039	28	10186.9	2.10899e-05	0.0134705
APBB2_HUMAN	18.0602	3.09493	24	12855.2	2.08668e-05	0.011163
APBB3_HUMAN	18.3386	1.08724	18	7307.78	2.02832e-05	0.0152738
APBP2_HUMAN	16.6123	3.068	69	140142	2.15387e-05	0.0250491
APC_HUMAN	16.1181	2.17823	89	70988.2	2.31632e-05	0.0565173
APC1_HUMAN	17.1392	2.98658	50	21886.3	2.2119e-05	0.0378544
APC10_HUMAN	17.9877	2.98617	26	4803.86	1.95798e-05	0.00922955
APC11_HUMAN	18.43	2.98519	16	1633.31	2.01499e-05	0.0105761
APC13_HUMAN	18.5165	2.98616	14	0.459847	1.82562e-05	0.00381406
APC15_HUMAN	19.0461	2.9864	3	0	1.6238e-05	0.000440013
APC16_HUMAN	18.1345	2.98618	23	618.031	1.89462e-05	0.00597727
APC2_HUMAN	18.4752	2.98533	15	1651.03	2.00755e-05	0.00961024
APC4_HUMAN	17.5293	2.98652	38	12916.6	2.08242e-05	0.017323
APC5_HUMAN	17.2603	2.98767	46	14248.2	2.1805e-05	0.0298406
APC7_HUMAN	17.3711	2.98616	43	14142	2.24225e-05	0.044293
APCD1_HUMAN	18.9159	4.93227	5	119.675	1.64864e-05	0.000419166
APEL_HUMAN	19.2587	5.2041	1	0	1.62973e-05	0.000220009
APEX1_HUMAN	16.2705	1.04763	82	47306.9	2.33345e-05	0.0906842
APEX2_HUMAN	18.5076	4.40673	14	2704.81	1.98295e-05	0.0061175
APH1A_HUMAN	18.8393	3.43321	7	915.826	1.78785e-05	0.00118419
APH1B_HUMAN	19.0837	3.43369	3	0	1.72652e-05	0.00088866
API5_HUMAN	17.8995	2.68915	29	52432.8	2.14477e-05	0.0270203
APJ_HUMAN	15.8406	4.37118	103	89030.8	2.11873e-05	0.014917
APLF_HUMAN	17.8969	0.921043	29	4988.64	2.03248e-05	0.0190074
APLP1_HUMAN	18.3335	1.47394	18	2449.22	2.00606e-05	0.00839113
APLP2_HUMAN	18.2062	5.47934	21	12493.6	2.20172e-05	0.0206387
APMAP_HUMAN	19.0409	5.65317	3	108.594	1.85929e-05	0.0025959
APOA_HUMAN	18.8808	3.76842	6	879.837	1.96198e-05	0.00480522
APOA1_HUMAN	16.638	3.73476	68	169073	2.15448e-05	0.0251432
APOA2_HUMAN	18.676	3.72843	10	3555.47	1.94696e-05	0.00390592
APOA4_HUMAN	18.9568	3.02499	5	1107.94	1.8384e-05	0.00174238
APOA5_HUMAN	19.1077	3.92717	3	46.4587	1.74046e-05	0.000677882
APOB_HUMAN	17.2003	3.71777	48	72250.3	2.19087e-05	0.0265277
APOC1_HUMAN	19.1726	3.73502	2	0	1.71521e-05	0.000751569
APOC2_HUMAN	19.1072	3.72847	3	8.29417	1.72206e-05	0.000678699
APOC3_HUMAN	19.0256	3.72927	4	272.318	1.85175e-05	0.00209895
APOD_HUMAN	17.5218	3.7281	38	50042.2	2.07736e-05	0.0112615
APOE_HUMAN	17.6456	3.92637	35	31963.8	2.09131e-05	0.0134936
APOF_HUMAN	19.2488	4.36377	1	0	1.34081e-05	2.85763e-06
APOH_HUMAN	18.7263	2.24451	9	2528.49	2.1231e-05	0.0176391
APOL1_HUMAN	19.2889	3.73479	1	0	1.61288e-05	0.000236604
APOL2_HUMAN	17.9932	3.47894	26	12223.9	2.03161e-05	0.00736721
APOL3_HUMAN	19.2809	0.61383	1	0	1.69019e-05	0.000758496
APOL6_HUMAN	18.9818	4.14517	4	262.202	1.74237e-05	0.000517276
APOM_HUMAN	18.9695	4.20614	5	15705.3	1.68506e-05	0.000385997
APOO_HUMAN,MIC26_HUMAN	18.9682	4.08362	5	37.1239	1.64737e-05	0.000351591
APOOL_HUMAN,MIC27_HUMAN	17.8948	4.0836	29	5876.72	1.95706e-05	0.00580415
APOP1_HUMAN	19.2014	4.59115	1	0	1.56708e-05	0.000133157
APR_HUMAN	18.8098	4.10403	7	86.7778	1.80385e-05	0.00177608
APR3_HUMAN,ARAID_HUMAN	18.978	2.07701	4	208.97	1.75929e-05	0.00103059
APRG1_HUMAN	19.229	3.20373	1	0	1.71007e-05	0.000529055
APRV1_HUMAN	18.796	2.56521	8	16693.1	1.87712e-05	0.00450915
APT_HUMAN	18.9049	3.43827	6	320.587	2.02229e-05	0.0106071
APTX_HUMAN	18.548	1.01959	13	1790.08	2.1373e-05	0.0217647
AQP1_HUMAN	18.4776	4.1531	15	4428.31	1.91494e-05	0.00251108
AQP2_HUMAN	19.3056	1.89365	1	0	1.48677e-05	3.62744e-05
AQP3_HUMAN	19.1803	1.98321	2	0	1.79556e-05	0.001123
AQP4_HUMAN	19.1892	3.48059	2	122.411	1.73822e-05	0.000753495
AQP5_HUMAN	19.2629	5.20358	1	0	1.62973e-05	0.000220009
AQR_HUMAN	17.3538	6.23008	43	3720.12	2.17566e-05	0.0479867
AR13A_HUMAN	19.1104	4.75719	2	19.0784	1.64671e-05	0.000259652
AR13B_HUMAN	18.2234	5.32021	21	8577.17	1.97722e-05	0.00507325
AR2BP_HUMAN	18.9237	2.03076	5	294.12	1.74938e-05	0.00080639
AR6P1_HUMAN	17.8506	3.5936	30	26324.7	2.03674e-05	0.00626528
AR6P4_HUMAN	18.0165	0.244179	26	6737.76	2.0879e-05	0.0178632
AR6P6_HUMAN	18.4712	3.13412	15	3415.34	1.83321e-05	0.00116758
AR7EP_HUMAN	18.8605	5.68462	6	16194	1.86213e-05	0.00235795
ARAF_HUMAN	15.5459	2.80728	120	76767.5	2.41132e-05	0.122168
ARAP1_HUMAN	18.5814	1.86838	12	1982.66	2.05795e-05	0.0149695
ARAP2_HUMAN	19.0118	2.88704	4	105.212	1.82399e-05	0.00167293
ARAP3_HUMAN	18.8601	1.88365	6	531.763	1.8853e-05	0.00325371
ARBK1_HUMAN	17.5259	1.71103	38	32406.8	2.16385e-05	0.0293777
ARBK2_HUMAN	18.9255	1.93295	5	646.162	1.83456e-05	0.00162927
ARC_HUMAN	18.8547	2.1277	7	1125.99	1.86846e-05	0.00204403
ARC1A_HUMAN	17.8664	2.29649	29	2228.84	2.02836e-05	0.0127221
ARC1B_HUMAN	16.896	2.29848	59	19159.3	2.17202e-05	0.0370344
ARCH_HUMAN	19.2089	5.89548	1	0	1.69005e-05	0.000812396
AREG_HUMAN	18.9522	1.94587	5	543.526	1.91622e-05	0.00336205
ARF1_HUMAN	17.5756	3.22169	37	14067.1	2.09965e-05	0.015358
ARF3_HUMAN	18.6649	3.22189	10	468.108	1.84356e-05	0.00193057
ARF4_HUMAN	18.4269	1.3221	16	3798.27	2.1554e-05	0.0268799
ARF5_HUMAN	17.9477	3.42397	27	11852.6	2.03965e-05	0.00639069
ARF6_HUMAN	16.8338	0.559369	61	45103.8	2.21803e-05	0.0357701
ARFG1_HUMAN	17.7083	2.18658	33	11528.1	2.07258e-05	0.0136403
ARFG2_HUMAN	18.8416	5.09062	7	1808.19	1.93125e-05	0.0066655
ARFG3_HUMAN	18.754	4.33508	8	1290.06	2.10753e-05	0.0124612
ARFP1_HUMAN	18.1632	3.22181	22	4742.78	2.07922e-05	0.0146285
ARFP2_HUMAN	18.2066	3.22183	21	5840.54	2.00723e-05	0.00691231
ARFRP_HUMAN	19.2613	0.641894	1	0	1.58983e-05	0.000124154
ARG35_HUMAN	18.87	1.89808	6	590.799	1.87147e-05	0.00284319
ARGAL_HUMAN	18.7091	1.08033	9	443.606	1.87892e-05	0.00347528
ARGI1_HUMAN	18.0628	5.13291	24	17994	2.1575e-05	0.0248268
ARGI2_HUMAN	19.0908	5.30765	3	753.546	1.85233e-05	0.00161833
ARGL1_HUMAN	18.2035	6.22476	21	1988.34	2.1683e-05	0.0302727
ARH_HUMAN	18.613	3.92594	12	17740.2	2.02482e-05	0.00863364
ARH37_HUMAN	19.2915	5.55169	1	0	1.51747e-05	5.30396e-05
ARH38_HUMAN	19.1211	2.8287	2	15586	1.64633e-05	0.000293045
ARH40_HUMAN	18.1734	4.18403	22	2933.88	1.91373e-05	0.00386164
ARHG1_HUMAN	17.8321	0.953016	30	14898.6	2.18665e-05	0.0273253
ARHG2_HUMAN	17.3289	2.86381	44	13613.4	2.28139e-05	0.0537199
ARHG3_HUMAN	18.8626	3.25125	6	831.875	1.98551e-05	0.00604365
ARHG4_HUMAN	18.4035	0.233919	16	1322.66	2.0189e-05	0.0128143
ARHG5_HUMAN	18.4186	1.89808	16	5574.72	2.05901e-05	0.0114597
ARHG6_HUMAN	17.6257	2.04154	35	10963.1	2.11591e-05	0.0193266
ARHG7_HUMAN	17.3932	2.04157	42	14231.3	2.15017e-05	0.0234529
ARHG8_HUMAN	18.5457	2.40685	13	3962.95	2.12314e-05	0.0144704
ARHG9_HUMAN	18.8136	2.16909	7	652.981	2.08398e-05	0.0151992
ARHGA_HUMAN	18.1152	1.58499	23	6134.93	2.04918e-05	0.0110236
ARHGB_HUMAN	17.484	3.24921	39	20052.9	2.17179e-05	0.0211529
ARHGC_HUMAN	17.9681	3.24927	27	9205.9	2.20999e-05	0.0304798
ARHGF_HUMAN	18.9045	4.61518	6	768.531	1.84379e-05	0.0018495
ARHGG_HUMAN	17.8596	2.85578	29	7572.39	2.10979e-05	0.0242284
ARHGH_HUMAN	18.2156	2.30133	21	22355.4	2.06164e-05	0.0180055
ARHGI_HUMAN	18.8489	3.24792	7	274.496	1.96163e-05	0.00592427
ARHGJ_HUMAN	17.3399	0.277678	44	8553.36	2.02519e-05	0.0184109
ARHGP_HUMAN	18.7801	3.16431	8	1715.94	1.87406e-05	0.00289239
ARHGQ_HUMAN	18.4928	3.9135	14	1720.34	1.98614e-05	0.00630714
ARHL2_HUMAN	19.2955	3.08719	1	0	1.73989e-05	0.00160665
ARI1_HUMAN	15.9406	3.05101	97	91108.4	2.24437e-05	0.0532975
ARI1A_HUMAN	17.4785	1.20208	40	4033.87	2.14818e-05	0.0419051
ARI1B_HUMAN	17.8181	1.20208	30	2712.1	2.05871e-05	0.0227155
ARI2_HUMAN	17.6847	1.73127	34	11457.2	2.11367e-05	0.0261788
ARI3A_HUMAN	18.4662	1.19052	15	24620.7	2.04956e-05	0.01527
ARI3B_HUMAN	18.1091	1.19061	23	6343.8	2.08364e-05	0.0196806
ARI3C_HUMAN	19.2735	1.19053	1	0	1.55335e-05	0.000143695
ARI4A_HUMAN	18.3352	5.14921	18	1135.91	2.03467e-05	0.0188764
ARI4B_HUMAN	17.8846	5.15013	29	6151.21	2.05685e-05	0.0222703
ARI5A_HUMAN	18.5767	5.6805	12	12930.7	2.10615e-05	0.012755
ARI5B_HUMAN	18.3825	2.90551	17	2809.05	2.11793e-05	0.0206642
ARID2_HUMAN	17.9253	1.20098	28	6985.16	2.12459e-05	0.0255912
ARIP4_HUMAN	18.5689	5.82259	13	2897.99	2.08472e-05	0.0164171
ARK72_HUMAN	18.4699	0.967213	15	7306.07	2.02024e-05	0.00840897
ARK73_HUMAN	18.7973	0.377688	8	16513.2	1.83597e-05	0.00208527
ARK74_HUMAN	19.2597	0.377661	1	0	1.42749e-05	1.9623e-05
ARL1_HUMAN	18.2414	4.73504	20	9496.89	2.1926e-05	0.0282939
ARL10_HUMAN	18.0575	3.48797	25	13207.9	2.00642e-05	0.00409616
ARL11_HUMAN	18.9621	5.91321	5	351.654	1.72396e-05	0.000679077
ARL14_HUMAN	19.2874	5.68459	1	0	1.44325e-05	2.21889e-05
ARL15_HUMAN	18.3907	3.42635	17	6650.37	1.90454e-05	0.00302843
ARL16_HUMAN	19.0625	3.40294	3	137.022	1.77892e-05	0.000896075
ARL17_HUMAN	19.1239	5.63127	2	52.515	1.6306e-05	0.000162436
ARL2_HUMAN	18.2632	2.03032	20	12489.1	2.08039e-05	0.0134618
ARL3_HUMAN	18.5252	2.0308	14	34973.7	1.94511e-05	0.00658222
ARL4A_HUMAN	19.0119	4.7336	4	221.427	1.81613e-05	0.00159325
ARL4C_HUMAN	18.2719	4.74682	19	4687.63	1.91314e-05	0.00298854
ARL4D_HUMAN	18.7633	4.95431	8	632.012	1.89897e-05	0.00429203
ARL5A_HUMAN	19.1457	0.972575	2	0	1.75377e-05	0.00163426
ARL5B_HUMAN	18.3773	3.17	17	5412.95	1.83861e-05	0.00137399
ARL6_HUMAN	18.7964	5.05693	8	627.579	1.85398e-05	0.00189208
ARL8A_HUMAN	18.7016	4.04151	10	1251.32	1.84485e-05	0.00108771
ARL8B_HUMAN	18.1286	2.76078	23	9797.09	1.99625e-05	0.00526271
ARLY_HUMAN	18.7222	0.928555	9	375.905	1.94624e-05	0.00633791
ARM10_HUMAN	19.1274	0.458899	2	35.4648	1.69967e-05	0.000728926
ARMC1_HUMAN	17.9319	2.50408	28	6211.74	2.02716e-05	0.0112031
ARMC2_HUMAN	19.1569	5.02242	2	50.3617	1.70291e-05	0.00055827
ARMC3_HUMAN	19.1377	5.34272	2	43.1427	1.60095e-05	0.000168269
ARMC4_HUMAN	19.2803	0.894934	1	0	1.78294e-05	0.00137147
ARMC5_HUMAN	19.0088	6.03679	4	464.535	1.9891e-05	0.00964817
ARMC6_HUMAN	16.8668	2.42829	59	40775.3	2.09859e-05	0.0270289
ARMC7_HUMAN	18.4424	5.80419	15	2712.96	1.92704e-05	0.00605184
ARMC8_HUMAN	16.4986	3.58205	74	105501	2.27625e-05	0.0393675
ARMC9_HUMAN	18.8675	2.69287	6	207.992	1.74538e-05	0.000755801
ARMS2_HUMAN	19.2302	3.16282	1	0	1.26467e-05	1.26941e-06
ARMX1_HUMAN	19.2823	5.803	1	0	1.55029e-05	0.000109788
ARMX2_HUMAN	18.9908	0.0766283	4	211.032	1.90734e-05	0.0042067
ARMX3_HUMAN	18.0593	4.79737	24	7309.26	2.0826e-05	0.0152303
ARMX4_HUMAN	19.2232	4.22573	1	0	1.51667e-05	7.66478e-05
ARMX5_HUMAN	18.9503	3.06804	5	833.573	1.93851e-05	0.00397409
ARNT_HUMAN	16.5151	1.4137	73	52825.7	2.2627e-05	0.0648586
ARNT2_HUMAN	18.5044	2.92068	14	1847.58	1.89879e-05	0.00336048
AROS_HUMAN	18.5199	2.32345	14	1214.11	1.89681e-05	0.00401716
ARP10_HUMAN	17.7105	2.32374	33	8293.23	2.0547e-05	0.0115398
ARP11_HUMAN	19.1991	5.27445	1	0	1.51849e-05	6.17979e-05
ARP19_HUMAN	19.3007	5.48826	1	0	1.83925e-05	0.00142796
ARP2_HUMAN	15.6539	2.29492	112	86784.3	2.34088e-05	0.096909
ARP21_HUMAN	19.1109	4.95606	2	0	1.77425e-05	0.00145916
ARP3_HUMAN	16.305	2.29539	81	39072.8	2.27837e-05	0.0633851
ARP3B_HUMAN	18.1186	2.2964	23	2436.72	2.00973e-05	0.0193152
ARP5_HUMAN	17.4357	0.375723	41	11530	2.18441e-05	0.0331935
ARP5L_HUMAN	17.6809	2.29647	34	3130.58	2.18761e-05	0.0373946
ARP6_HUMAN	18.5205	5.99296	14	633.65	1.91274e-05	0.00705651
ARP8_HUMAN	18.1478	1.2448	22	1391.66	2.0111e-05	0.0137815
ARPC2_HUMAN	17.01	2.29617	55	7220.72	2.15647e-05	0.0381774
ARPC3_HUMAN	17.1387	2.29629	50	20235.8	2.22395e-05	0.0443469
ARPC4_HUMAN	17.0249	2.29624	54	8996.11	2.17179e-05	0.0384329
ARPC5_HUMAN	17.2101	2.29759	48	16739.8	2.22217e-05	0.0328977
ARRB1_HUMAN	14.2321	2.83394	218	402660	2.49569e-05	0.200398
ARRB2_HUMAN	13.2523	0.697794	325	543072	2.53036e-05	0.327782
ARRC_HUMAN	18.5743	5.83783	12	3511.49	1.99144e-05	0.00936906
ARRD1_HUMAN	17.8424	5.05489	30	9636.18	2.01857e-05	0.00960195
ARRD2_HUMAN	19.2285	5.8394	1	0	1.61114e-05	0.000210029
ARRD3_HUMAN	17.7958	5.83319	31	16092.2	2.06479e-05	0.0136197
ARRD4_HUMAN	19.0312	5.83431	4	66.0579	1.79163e-05	0.00176623
ARRS_HUMAN	19.0835	2.78334	3	894.973	1.85977e-05	0.0049747
ARSA_HUMAN	18.434	4.24313	16	6617.09	1.93798e-05	0.00272777
ARSB_HUMAN	18.7363	4.24373	9	477.743	1.75445e-05	0.000781371
ARSF_HUMAN	19.2418	4.77605	1	0	1.61025e-05	0.000159875
ARSG_HUMAN	18.2546	4.36851	20	9132.09	1.97114e-05	0.00467935
ARSI_HUMAN	19.0981	5.56762	3	93.923	1.90179e-05	0.00329686
ARSK_HUMAN	18.1112	3.56442	23	3183.07	1.89004e-05	0.00233132
ARV1_HUMAN	18.3527	4.36977	18	6029.42	1.87688e-05	0.00151467
ARVC_HUMAN	18.4272	2.13568	16	4302.41	1.97254e-05	0.00490917
ARX_HUMAN	18.2737	2.31487	19	1788.68	1.99533e-05	0.00893866
ARY1_HUMAN	19.2962	1.99488	1	0	1.56487e-05	0.000119054
ARY2_HUMAN	18.8231	1.01124	7	492.52	1.88843e-05	0.00450438
ASAH1_HUMAN	18.2021	4.21013	21	16671.9	1.91615e-05	0.00315041
ASAP1_HUMAN	18.0701	1.91418	24	1285.54	2.03571e-05	0.013863
ASAP2_HUMAN	18.5513	1.85307	13	2900.8	2.00706e-05	0.00864564
ASAP3_HUMAN	18.559	1.85344	13	2327.33	1.99892e-05	0.00801615
ASB1_HUMAN	18.9082	1.47126	6	136.598	1.87112e-05	0.00574369
ASB10_HUMAN	19.0029	5.30373	4	109.975	1.91534e-05	0.00412067
ASB11_HUMAN	19.1364	3.71304	2	29.4123	1.87642e-05	0.00464297
ASB12_HUMAN	19.1362	2.08568	2	0	1.80946e-05	0.00398743
ASB13_HUMAN	18.7847	2.86577	8	1244.16	1.93151e-05	0.00623718
ASB14_HUMAN	19.2323	2.75549	1	0	1.5705e-05	0.00010398
ASB16_HUMAN	19.1572	4.5995	2	59.8768	1.69185e-05	0.000695024
ASB2_HUMAN	18.7482	0.72966	9	261.484	1.96665e-05	0.00971064
ASB3_HUMAN	17.644	5.03148	35	8833.64	2.05698e-05	0.0173908
ASB4_HUMAN	18.8147	1.58447	7	401.133	1.94875e-05	0.0095409
ASB6_HUMAN	17.4902	6.04934	39	10381.5	2.09209e-05	0.0269305
ASB7_HUMAN	17.6985	6.02898	33	17498	2.02069e-05	0.0110635
ASB8_HUMAN	18.7103	1.44709	9	986.265	1.92334e-05	0.00670287
ASB9_HUMAN	18.683	3.10932	10	1117.69	1.97126e-05	0.00791805
ASC_HUMAN	17.3344	5.02276	44	120805	2.10686e-05	0.0194588
ASCC1_HUMAN	17.9251	4.75251	28	16259.1	2.1645e-05	0.0208938
ASCC2_HUMAN	18.2958	1.10677	19	4860.76	2.17751e-05	0.0227772
ASCC3_HUMAN	18.1564	1.10684	22	4353.38	2.1716e-05	0.0340921
ASCL1_HUMAN	18.9277	1.21657	5	333.476	1.89165e-05	0.0039687
ASCL2_HUMAN	18.8855	1.06575	6	45.3672	1.91307e-05	0.00616113
ASCL3_HUMAN	19.0452	5.41241	3	0	1.70576e-05	0.000824894
ASCL4_HUMAN	19.0446	5.41375	3	0	1.7148e-05	0.000697528
ASCL5_HUMAN	19.1303	4.88117	2	0	1.80966e-05	0.00258392
ASF1A_HUMAN	17.3885	5.09197	42	20476.4	2.16099e-05	0.0312082
ASF1B_HUMAN	17.4332	5.09196	41	18680.7	2.07546e-05	0.0267443
ASGL1_HUMAN	19.0907	1.29325	3	77.8418	1.82435e-05	0.0019804
ASGR1_HUMAN	18.9903	4.3791	4	3630.31	1.6897e-05	0.00041532
ASGR2_HUMAN	18.1963	4.31768	21	6356.34	1.97609e-05	0.00622566
ASH1L_HUMAN	18.5677	5.98414	13	2601.09	2.01772e-05	0.00906596
ASH2L_HUMAN	16.856	1.06266	60	57392.6	2.26613e-05	0.0573613
ASHWN_HUMAN	18.6526	0.514952	11	2961.18	1.97297e-05	0.0120502
ASIC1_HUMAN	18.7632	3.22422	8	1796.32	1.79653e-05	0.000823874
ASIC2_HUMAN	19.169	3.22423	2	0	1.58632e-05	0.000126728
ASIC3_HUMAN	19.0939	2.89116	3	100.193	1.66412e-05	0.000335639
ASM_HUMAN	18.8002	3.70137	8	2398.31	1.9586e-05	0.00382073
ASM3A_HUMAN	19.1727	0.95734	2	35.3758	1.63588e-05	0.000331958
ASM3B_HUMAN	19.066	3.4075	3	44.0074	1.79411e-05	0.00136608
ASML_HUMAN	18.7987	1.53622	8	1124.31	1.80649e-05	0.00108052
ASNA_HUMAN	18.1388	2.74023	23	12427.4	2.1038e-05	0.0176375
ASND1_HUMAN	19.0378	1.51317	3	618.817	1.64093e-05	0.000288759
ASNS_HUMAN	17.446	2.7951	41	6150.44	2.1541e-05	0.0367537
ASPC1_HUMAN	18.0719	1.48279	24	11754.1	1.97445e-05	0.00780108
ASPD_HUMAN	19.2946	2.24867	1	0	1.62536e-05	0.000286638
ASPG_HUMAN	18.843	3.76097	7	721.504	1.85763e-05	0.00183123
ASPH_HUMAN	17.1793	3.83114	49	50251.4	2.29758e-05	0.0380179
ASPH1_HUMAN	19.28	2.75409	1	0	1.60483e-05	0.000191929
ASPH2_HUMAN	18.1213	3.96533	23	5664.99	1.8379e-05	0.0012458
ASPM_HUMAN	16.785	4.24672	63	70675.4	2.24432e-05	0.0406389
ASPP1_HUMAN	17.8933	4.19146	29	7598.41	2.10115e-05	0.0226631
ASPP2_HUMAN	16.4465	2.88638	76	58901.2	2.27247e-05	0.056066
ASSY_HUMAN	17.7174	5.44511	33	10064.1	2.11582e-05	0.0207475
ASTE1_HUMAN	18.5761	5.46723	12	1439.16	1.95542e-05	0.00550369
ASTER_HUMAN	19.2125	2.57107	1	0	1.59655e-05	0.000124799
ASTL_HUMAN	19.0176	0.766222	4	332.128	1.93296e-05	0.00487605
ASTN1_HUMAN	19.1547	2.11446	2	3.42685	1.84413e-05	0.00254152
ASTN2_HUMAN	19.1415	3.83263	2	49.3355	1.77478e-05	0.00156753
ASUN_HUMAN	18.3643	0.846683	17	1898.98	2.12947e-05	0.0226144
ASXL1_HUMAN	17.2627	2.63693	46	24052.4	2.10646e-05	0.0320621
ASXL2_HUMAN	18.5741	5.16411	12	13148.6	1.9521e-05	0.00692396
ASXL3_HUMAN	18.9865	0.841428	4	175.696	1.90483e-05	0.00530718
AT10A_HUMAN	19.2411	3.65272	1	0	1.52117e-05	3.50936e-05
AT10B_HUMAN	19.2412	3.65314	1	0	1.52117e-05	3.50936e-05
AT11A_HUMAN	19.0235	3.22128	4	782.781	1.82395e-05	0.00128332
AT11B_HUMAN	19.1054	3.84289	3	1221.29	1.77888e-05	0.0013218
AT11C_HUMAN	18.013	3.47309	26	11690.8	1.93465e-05	0.00293463
AT12A_HUMAN	17.0947	3.42686	52	59392.6	2.01499e-05	0.00427815
AT131_HUMAN	18.59	3.29014	12	8030.6	2.12305e-05	0.0128969
AT132_HUMAN	16.8819	2.57097	59	114780	2.12544e-05	0.0132619
AT133_HUMAN	18.5631	3.93737	13	2335.96	1.93457e-05	0.00323754
AT1A1_HUMAN	16.6407	1.83603	68	55974.3	2.28577e-05	0.0566847
AT1A2_HUMAN	18.6801	0.908477	10	2717.22	2.04478e-05	0.0183887
AT1A3_HUMAN	18.6468	3.48909	11	2574.21	1.89915e-05	0.00238496
AT1A4_HUMAN	18.863	0.916338	6	973.806	1.891e-05	0.00384752
AT1B1_HUMAN	18.3998	3.72977	16	10237	2.14514e-05	0.0156285
AT1B2_HUMAN	19.2683	4.9748	1	0	1.62462e-05	0.000179329
AT1B3_HUMAN	17.2632	3.66484	46	29492.9	2.07108e-05	0.00802018
AT1B4_HUMAN	18.1421	3.61268	22	4060.71	1.8309e-05	0.000861997
AT2A1_HUMAN	17.713	3.72148	33	44034.7	2.16563e-05	0.027537
AT2A2_HUMAN	16.6813	3.59661	66	83351.6	2.34648e-05	0.0703389
AT2A3_HUMAN	17.2782	4.823	46	54170.1	2.0949e-05	0.0128424
AT2B1_HUMAN	17.912	3.32515	28	13680	2.13138e-05	0.0157979
AT2B2_HUMAN	15.8425	3.47417	103	193212	2.11873e-05	0.0090947
AT2B3_HUMAN	17.8539	4.29936	29	31504	2.02053e-05	0.00534549
AT2B4_HUMAN	17.3193	3.38346	44	53601.8	2.13179e-05	0.0120587
AT2C1_HUMAN	18.777	3.74148	8	1245.29	1.84645e-05	0.00157482
AT2C2_HUMAN	19.1134	4.73062	2	41.9288	1.8018e-05	0.00186235
AT2L1_HUMAN	19.2902	5.71345	1	0	1.58655e-05	0.00020407
AT2L2_HUMAN	18.9745	1.45578	4	813.771	1.73073e-05	0.000647279
AT5EL_HUMAN	19.3032	1.98617	1	0	1.60883e-05	0.000289538
AT5F1_HUMAN	16.7724	4.02244	63	36306.5	2.12752e-05	0.0198907
AT5G1_HUMAN	18.7635	4.30622	8	1858.89	1.69774e-05	0.000352166
AT5G2_HUMAN	19.1223	4.97422	2	102.004	1.62965e-05	0.000190263
AT5G3_HUMAN	18.8912	5.02537	6	952.423	1.79266e-05	0.00131846
AT7L1_HUMAN	18.9022	5.86799	6	3111.32	1.83979e-05	0.00318089
AT7L2_HUMAN	18.8938	5.86395	6	88.13	1.83722e-05	0.00241668
AT7L3_HUMAN	18.0889	5.8658	24	10546.2	2.0731e-05	0.0158392
AT8A1_HUMAN	19.1413	3.65276	2	27.2595	1.58519e-05	9.85116e-05
AT8B1_HUMAN	19.1429	3.65219	2	0	1.58811e-05	9.90619e-05
AT8B2_HUMAN	18.4208	3.61999	16	4625.42	1.9011e-05	0.00210394
AT8B3_HUMAN	19.2972	2.26416	1	0	1.76544e-05	0.00128155
AT8B4_HUMAN	19.1331	3.65282	2	0	1.58811e-05	9.90619e-05
ATAD1_HUMAN	18.5224	4.06358	14	4651.16	2.0107e-05	0.00641418
ATAD2_HUMAN	18.7988	0.832582	8	293.686	2.13029e-05	0.0240398
ATAD5_HUMAN	18.3472	0.961149	18	1353.58	2.15792e-05	0.0326622
ATBD4_HUMAN,DPH6_HUMAN	18.7136	3.47467	9	718.891	1.82023e-05	0.00105563
ATCAY_HUMAN	19.2068	1.69843	1	0	1.77917e-05	0.00136567
ATD3A_HUMAN	16.6717	1.54776	67	24342.5	2.33443e-05	0.0830615
ATD3B_HUMAN	17.9652	1.54802	27	5316.81	2.16244e-05	0.0293825
ATD3C_HUMAN	18.9384	4.36259	5	344.775	1.87385e-05	0.00438938
ATE1_HUMAN	17.9066	3.54664	28	22373.5	1.99561e-05	0.00517114
ATF1_HUMAN	18.0331	1.26318	25	11215.5	2.17472e-05	0.0262026
ATF2_HUMAN	14.5457	1.31161	193	274817	2.41138e-05	0.118215
ATF3_HUMAN	18.0734	1.30744	24	2606.52	2.08611e-05	0.0242199
ATF4_HUMAN	17.2806	2.08147	46	33613.1	2.09965e-05	0.0200198
ATF5_HUMAN	18.8555	1.21156	7	298.193	1.91347e-05	0.00489792
ATF6A_HUMAN	17.8203	4.46408	30	47099.7	1.9857e-05	0.0048128
ATF6B_HUMAN	18.3593	4.38456	17	3713.41	1.87021e-05	0.00157559
ATF7_HUMAN	18.0922	1.30742	24	3046.58	2.05821e-05	0.0139397
ATG10_HUMAN	18.6238	1.34355	11	894.18	1.91256e-05	0.00496877
ATG12_HUMAN	18.1513	1.34351	22	4789.32	1.9861e-05	0.00687347
ATG13_HUMAN	18.2583	1.32972	20	2363.4	1.92797e-05	0.00533173
ATG2A_HUMAN	18.4491	1.58746	15	2489.91	1.96618e-05	0.0060896
ATG2B_HUMAN	18.2154	2.56622	21	5332.61	2.00337e-05	0.00744303
ATG3_HUMAN	17.7745	1.99868	32	8797.57	2.05116e-05	0.0131414
ATG4A_HUMAN	18.5609	5.42772	13	5346.84	1.85736e-05	0.00244562
ATG4B_HUMAN	18.3191	1.99805	18	2195.6	1.94757e-05	0.00521905
ATG4C_HUMAN	18.528	2.66035	13	9469.59	1.94209e-05	0.00903458
ATG4D_HUMAN	19.0626	3.05181	3	225.014	1.75187e-05	0.000706957
ATG5_HUMAN	17.7064	1.32989	33	11536.4	2.05563e-05	0.0108703
ATG7_HUMAN	16.9645	1.99856	56	23970.6	2.12247e-05	0.0204675
ATG9A_HUMAN	17.1016	3.47533	51	79557.2	2.21833e-05	0.0265319
ATG9B_HUMAN	19.0412	5.14003	3	15.5655	1.64301e-05	0.000270686
ATGA1_HUMAN	17.5142	1.33088	39	11182.9	2.04424e-05	0.015135
ATHL1_HUMAN	19.2127	1.06504	1	0	1.60033e-05	0.000211591
ATIF1_HUMAN	18.3203	3.88024	18	4224.29	2.0202e-05	0.0101439
ATL1_HUMAN	18.841	3.97256	7	812.349	1.82305e-05	0.00110386
ATL3_HUMAN	19.0854	4.1423	3	254.689	1.6589e-05	0.000302697
ATL4_HUMAN	17.4697	4.14678	40	24437.3	1.972e-05	0.00508568
ATLA1_HUMAN	18.9967	0.267834	4	82.2434	1.73895e-05	0.00098785
ATLA2_HUMAN	17.723	4.29331	33	12413.5	2.06667e-05	0.00741016
ATLA3_HUMAN	16.8647	3.96301	60	53887.9	2.10602e-05	0.0116377
ATM_HUMAN	15.7835	1.01107	106	104497	2.3084e-05	0.0701374
ATMIN_HUMAN	19.0083	0.24997	4	104.461	1.81931e-05	0.00183205
ATN1_HUMAN	18.114	5.84141	23	4780.77	2.02151e-05	0.00998873
ATOH8_HUMAN	19.2877	2.00298	1	0	1.56777e-05	0.000128359
ATOX1_HUMAN	18.9894	3.80959	4	177.154	1.6903e-05	0.000365341
ATP23_HUMAN	18.6356	3.69094	11	1094.46	1.90592e-05	0.00383841
ATP4A_HUMAN	18.6203	4.84906	11	1218.5	1.83315e-05	0.0019521
ATP4B_HUMAN	19.1782	1.36759	2	40.8691	1.76788e-05	0.00143623
ATP5E_HUMAN	18.9427	4.02174	5	21.8787	1.79956e-05	0.0018505
ATP5H_HUMAN	17.1348	4.02247	50	23374.7	2.22079e-05	0.03119
ATP5I_HUMAN	17.9011	4.02264	29	5179.15	2.05744e-05	0.0148004
ATP5J_HUMAN	17.8694	4.02246	29	5696.79	2.06254e-05	0.0134855
ATP5L_HUMAN	18.3153	4.02208	19	1684.55	2.0305e-05	0.0127969
ATP5S_HUMAN	18.5381	2.6772	13	3231.58	1.88541e-05	0.00306764
ATP6_HUMAN	19.1509	4.01409	2	0	1.8443e-05	0.00149154
ATP7A_HUMAN	18.2706	4.26463	19	11362.7	2.05702e-05	0.00964172
ATP7B_HUMAN	18.4914	3.80959	14	3939.73	1.90756e-05	0.00193389
ATP8_HUMAN	18.5517	4.30346	13	718.056	1.86979e-05	0.00220577
ATP9A_HUMAN	17.9235	4.31137	28	19022.4	2.15206e-05	0.0145339
ATPA_HUMAN	15.5432	1.46095	120	154161	2.44672e-05	0.142009
ATPB_HUMAN	15.3729	1.45788	132	294831	2.40252e-05	0.0999783
ATPD_HUMAN	17.417	4.02208	41	18496.7	2.16113e-05	0.0237579
ATPF1_HUMAN	18.5586	3.97919	13	803.03	1.90734e-05	0.00571935
ATPF2_HUMAN	17.6546	3.99183	35	17304.6	2.09811e-05	0.0134542
ATPG_HUMAN	16.5946	4.02164	70	47316.6	2.3161e-05	0.0601203
ATPK_HUMAN	18.4304	2.42825	16	2210.43	2.15174e-05	0.022102
ATPO_HUMAN	16.6058	4.02221	69	46078.4	2.25652e-05	0.0435446
ATR_HUMAN	16.7328	1.00931	65	40940.8	2.24967e-05	0.0547178
ATRAP_HUMAN	17.3936	2.786	42	62415.9	2.02126e-05	0.00700738
ATRIP_HUMAN	18.0469	1.00103	25	7056.38	2.09846e-05	0.0172565
ATRN_HUMAN	19.0001	3.65595	4	15598.1	1.6213e-05	0.00016434
ATRN1_HUMAN	19.2697	0.750956	1	0	1.79782e-05	0.00439859
ATRX_HUMAN	17.5545	0.988934	37	6180.79	2.24997e-05	0.0613546
ATS1_HUMAN	18.6751	4.49863	10	3566.22	1.89484e-05	0.00283098
ATS10_HUMAN	19.1568	4.8838	2	19.4027	1.65939e-05	0.000588276
ATS12_HUMAN	18.7204	2.53797	9	7305.39	1.78228e-05	0.00129128
ATS13_HUMAN	19.1508	3.68718	2	0	1.57769e-05	0.000163412
ATS16_HUMAN	19.1243	3.68868	2	2.30813	1.78374e-05	0.00203693
ATS17_HUMAN	19.1604	3.96285	2	73.8047	1.88583e-05	0.00554986
ATS18_HUMAN	19.0183	4.83808	4	546.412	1.91659e-05	0.00350311
ATS19_HUMAN	19.2348	4.74955	1	0	1.72019e-05	0.000863306
ATS2_HUMAN	18.4036	3.90564	16	5765.26	1.88317e-05	0.00202261
ATS20_HUMAN	19.2215	0.584306	1	0	1.83278e-05	0.00328021
ATS3_HUMAN	19.2804	0.895121	1	0	1.78294e-05	0.00137147
ATS4_HUMAN	18.1322	2.47339	23	9038.14	2.01515e-05	0.00860363
ATS6_HUMAN	19.1115	3.69213	2	75.4727	1.8472e-05	0.0034525
ATS9_HUMAN	19.2033	4.84273	1	0	1.60044e-05	0.000212998
ATTY_HUMAN	18.8924	1.21359	6	383.242	1.84942e-05	0.00260999
ATX1_HUMAN	14.6909	2.93986	181	395550	2.37863e-05	0.0917287
ATX10_HUMAN	18.0294	2.59025	25	7538.79	2.21907e-05	0.0345213
ATX1L_HUMAN	18.478	2.94127	15	2360.97	1.97068e-05	0.00633323
ATX2_HUMAN	16.9833	0.414198	55	32380.5	2.24558e-05	0.0517306
ATX2L_HUMAN	17.9271	0.415364	28	7854.78	2.16633e-05	0.0436582
ATX3_HUMAN	16.6389	1.70036	68	47838.5	2.24054e-05	0.06092
ATX3L_HUMAN	19.1643	4.87909	2	14.899	1.80414e-05	0.0019617
ATX7_HUMAN	18.0155	5.86529	26	13107.5	2.15759e-05	0.0282393
AUHM_HUMAN	18.5904	3.99294	12	782.375	1.83305e-05	0.00255682
AUP1_HUMAN	17.6523	3.71922	35	25528.4	2.21734e-05	0.0235984
AURKA_HUMAN	15.2278	1.72842	143	181673	2.39137e-05	0.100649
AURKB_HUMAN	15.9793	1.53731	95	45829.6	2.33247e-05	0.108644
AURKC_HUMAN	18.3194	1.67746	18	2936.22	1.96932e-05	0.0117419
AUTS2_HUMAN	18.1288	5.72842	23	1413.67	2.01252e-05	0.0183379
AUXI_HUMAN	18.8553	3.39365	7	4581.26	1.93821e-05	0.00550947
AVEN_HUMAN	18.9135	1.76048	5	115.714	1.88765e-05	0.00861519
AVIL_HUMAN	17.9615	2.22917	27	8026.83	2.02368e-05	0.00879527
AVL9_HUMAN	18.8578	1.10987	7	865.708	1.87e-05	0.0023328
AVPI1_HUMAN	19.2595	5.20341	1	0	1.62973e-05	0.000220009
AVR2A_HUMAN	17.9179	3.03131	28	17944.2	1.8953e-05	0.0020582
AVR2B_HUMAN	17.4852	3.96701	39	40230.4	1.9687e-05	0.00308943
AXA2L_HUMAN	18.6603	2.62179	10	641.121	2.05863e-05	0.0141561
AXIN1_HUMAN	16.8457	2.13025	60	28389.9	2.23314e-05	0.0503853
AXIN2_HUMAN	18.5692	1.75105	13	3582.88	1.98531e-05	0.00708672
AZI1_HUMAN,CP131_HUMAN	17.2106	4.66976	48	23599.1	2.20643e-05	0.0244278
AZI2_HUMAN	18.7714	1.62952	8	622.493	1.84877e-05	0.00315665
AZIN1_HUMAN	18.7202	2.87275	9	2484.06	1.7824e-05	0.00165398
B2CL1_HUMAN	16.7162	3.31568	65	40391.8	2.16188e-05	0.0290317
B2CL2_HUMAN	18.2732	4.10415	19	11581.1	2.01353e-05	0.00971054
B2L10_HUMAN	18.6877	4.10461	10	821.48	1.86996e-05	0.00251828
B2L11_HUMAN	17.5651	4.10426	37	17069	2.11323e-05	0.0189276
B2L12_HUMAN	18.9418	2.23642	5	548.995	1.86794e-05	0.00294359
B2L13_HUMAN	18.8922	3.23581	6	16079.5	1.77267e-05	0.000997493
B2L14_HUMAN	18.3974	3.27142	16	4708.12	1.98839e-05	0.00978312
B2L15_HUMAN	19.0844	3.69693	3	48.4326	1.71559e-05	0.000847493
B2LA1_HUMAN	18.7095	4.1043	9	240.151	1.81798e-05	0.00200788
B2MG_HUMAN	16.5649	3.16369	71	263163	2.0876e-05	0.0143337
B3A2_HUMAN	18.1108	3.47224	23	22095.5	1.98484e-05	0.00450155
B3A3_HUMAN	19.0834	3.85799	3	471.153	1.82276e-05	0.00174962
B3AT_HUMAN	18.6544	3.72982	11	2350.43	1.93915e-05	0.00443744
B3GA1_HUMAN	19.2008	3.36475	1	0	1.55036e-05	7.01797e-05
B3GA2_HUMAN	19.1944	0.877293	1	0	1.62771e-05	0.000282358
B3GA3_HUMAN	18.1642	4.52063	22	16793.3	2.11586e-05	0.0117527
B3GL1_HUMAN	18.1853	4.22104	21	7051.47	1.8755e-05	0.00214465
B3GL2_HUMAN	18.652	4.83373	11	1281.8	1.86574e-05	0.00190719
B3GLT_HUMAN	18.4074	4.83797	16	10925.4	1.93885e-05	0.00363685
B3GN1_HUMAN	17.2792	3.62942	46	22008.1	1.98138e-05	0.00538527
B3GN2_HUMAN	17.9867	3.90316	26	37891	1.95695e-05	0.00460802
B3GN3_HUMAN	18.4835	3.70616	14	2403.95	1.87368e-05	0.00222582
B3GN4_HUMAN	19.2891	0.740582	1	0	1.78485e-05	0.00328106
B3GN7_HUMAN	19.2897	1.34855	1	0	1.74049e-05	0.0010502
B3GN8_HUMAN	19.2634	3.90322	1	0	1.49957e-05	4.33628e-05
B3GN9_HUMAN	19.3071	0.629545	1	0	1.84737e-05	0.0031783
B3GNL_HUMAN	19.1977	3.34993	1	0	1.62625e-05	0.000209181
B3GT2_HUMAN	18.9474	3.25666	5	219.268	1.73265e-05	0.000515658
B3GT6_HUMAN	19.0111	3.16714	4	172.472	1.65022e-05	0.000254715
B4GN1_HUMAN	18.9307	3.73904	5	89.5237	1.73046e-05	0.000417323
B4GN3_HUMAN	19.1069	4.52081	3	202.597	1.60126e-05	0.00013352
B4GN4_HUMAN	18.9462	3.63652	5	410.025	1.65557e-05	0.000416446
B4GT1_HUMAN	18.4841	3.75483	14	3000.22	1.84567e-05	0.00161847
B4GT2_HUMAN	19.1221	3.74303	2	0	1.70855e-05	0.000594741
B4GT3_HUMAN	18.1008	4.3067	24	15751.1	1.94886e-05	0.00360408
B4GT4_HUMAN	18.7937	3.73159	8	1158.42	1.93424e-05	0.00368493
B4GT5_HUMAN	18.2388	4.85456	20	5917.1	1.89308e-05	0.00197739
B4GT6_HUMAN	19.0154	4.82922	4	123.909	1.64233e-05	0.000195001
B4GT7_HUMAN	18.182	4.38151	22	15553.1	2.18881e-05	0.0219168
B9D1_HUMAN	19.0519	3.1779	3	0	1.55096e-05	7.96938e-05
B9D2_HUMAN	18.8079	3.17785	7	587.873	1.63744e-05	0.000192637
BAALC_HUMAN	18.9704	1.23525	4	748.912	1.83402e-05	0.00229959
BAAT_HUMAN	19.1439	3.39749	2	488.669	1.78514e-05	0.00333728
BABA1_HUMAN	16.923	4.2607	57	40901.4	2.22331e-05	0.0331291
BACD1_HUMAN	18.3714	2.6243	17	19658.8	2.07327e-05	0.013266
BACD2_HUMAN	17.7011	2.24983	33	16356.2	2.17495e-05	0.0296711
BACD3_HUMAN	17.491	1.80371	39	25322.9	2.15508e-05	0.0352697
BACE1_HUMAN	18.3229	3.75399	18	5918.69	1.99049e-05	0.00514418
BACE2_HUMAN	18.4632	3.66207	15	2842.57	1.80096e-05	0.00101871
BACH_HUMAN	17.807	4.97893	31	24226.1	2.1352e-05	0.0198419
BACH1_HUMAN	17.4145	1.30586	41	18754.3	2.11878e-05	0.0235618
BACH2_HUMAN	18.5614	1.30664	13	1969.23	1.94273e-05	0.00630902
BAD_HUMAN	16.4798	2.84968	74	35333.8	2.24291e-05	0.0602464
BAF_HUMAN	18.3147	0.484202	19	22622.6	2.151e-05	0.0291423
BAFL_HUMAN	19.2582	0.484227	1	0	1.61093e-05	0.000274237
BAG1_HUMAN	16.6298	1.74486	68	39044	2.24719e-05	0.0463018
BAG2_HUMAN	15.5823	1.60247	118	76411.8	2.41005e-05	0.127143
BAG3_HUMAN	15.9637	1.95669	96	101607	2.26747e-05	0.0533417
BAG4_HUMAN	16.9044	1.58408	58	34971.6	2.20673e-05	0.0706956
BAG5_HUMAN	16.9852	1.58126	55	35130	2.2792e-05	0.0551896
BAG6_HUMAN	14.8657	5.42328	169	274528	2.36956e-05	0.0805135
BAHC1_HUMAN	18.6885	5.15105	10	736.79	1.9178e-05	0.0065646
BAHD1_HUMAN	18.5233	5.25194	14	3005.72	2.01155e-05	0.0085138
BAI1_HUMAN	18.5983	3.40986	12	6902.51	1.95507e-05	0.00506525
BAI2_HUMAN,AGRB2_HUMAN	19.1268	2.55698	2	31.0291	1.50927e-05	4.9641e-05
BAI3_HUMAN,AGRB3_HUMAN	19.2018	4.03625	1	0	1.56014e-05	0.000121577
BAIP2_HUMAN	16.7312	3.40983	65	66716.6	2.32067e-05	0.0558517
BAIP3_HUMAN	19.1189	3.40993	2	29.1681	1.80034e-05	0.00169803
BAK_HUMAN	18.1226	4.10419	23	4538.6	2.08095e-05	0.0167564
BAKOR_HUMAN	18.2577	1.33096	20	3662.23	2.02569e-05	0.00796472
BANK1_HUMAN	19.0221	1.85805	4	40.9787	1.81921e-05	0.00182193
BANP_HUMAN	16.7196	5.20251	65	99728.5	2.18279e-05	0.0290355
BAP1_HUMAN	16.9755	2.63801	56	22844.1	2.14546e-05	0.0355648
BAP18_HUMAN	18.4194	5.08076	16	2208.78	2.10455e-05	0.019907
BAP29_HUMAN	18.7948	3.31739	8	1383.7	1.85753e-05	0.00165628
BAP31_HUMAN	16.4934	3.31703	74	74431.6	2.2667e-05	0.0471676
BARD1_HUMAN	16.2653	0.992553	82	55564.7	2.32288e-05	0.0740104
BARH1_HUMAN	19.292	5.97093	1	0	1.59849e-05	0.000215656
BARX1_HUMAN	19.1182	0.943824	2	1.66414	1.64002e-05	0.000512508
BASI_HUMAN	14.9549	3.39801	161	233941	2.34445e-05	0.0682812
BASP1_HUMAN	17.8305	2.27979	30	4694.98	2.11015e-05	0.0234514
BATF_HUMAN	18.6062	1.30792	12	1021.16	1.88733e-05	0.0051392
BATF2_HUMAN	19.0536	1.30957	3	95.8318	1.81888e-05	0.00219858
BATF3_HUMAN	17.6966	1.30722	33	14352.5	2.02098e-05	0.00949273
BAX_HUMAN	17.1659	4.10426	49	38348.6	2.19284e-05	0.0284286
BAZ1A_HUMAN	18.0043	1.04567	26	5561.01	2.19935e-05	0.0363873
BAZ1B_HUMAN	17.4496	1.19613	40	5122.53	2.2311e-05	0.0618551
BAZ2A_HUMAN	18.6596	0.876024	11	2817.82	2.15671e-05	0.028386
BAZ2B_HUMAN	18.7351	4.76759	9	1652.55	2.00092e-05	0.00620216
BBC3_HUMAN	18.809	4.10379	7	1359.94	1.9566e-05	0.00453525
BBIP1_HUMAN	18.8068	2.48739	7	515.215	1.74895e-05	0.00173234
BBS1_HUMAN	17.8484	2.48739	30	15557.2	2.03749e-05	0.00972093
BBS10_HUMAN	18.9974	2.48886	4	104.632	1.76647e-05	0.00127686
BBS12_HUMAN	19.0345	2.48878	4	50.1614	1.68498e-05	0.000661595
BBS2_HUMAN	18.2946	2.48748	19	6695.2	1.91252e-05	0.00274924
BBS4_HUMAN	18.1547	4.74315	22	10014.2	2.03194e-05	0.0108555
BBS5_HUMAN	18.6211	2.48752	11	800.301	1.84305e-05	0.00196149
BBS7_HUMAN	17.0286	2.48756	54	35318.3	2.06007e-05	0.0149053
BBX_HUMAN	18.3297	0.103111	18	3027.67	2.14082e-05	0.030756
BC11A_HUMAN	18.0995	5.06608	24	2152.4	2.01187e-05	0.0168373
BC11B_HUMAN	18.1078	5.06606	23	1904.31	2.06937e-05	0.0222927
BCAM_HUMAN	18.2861	3.37114	19	3803.3	1.91586e-05	0.00231795
BCAP_HUMAN	18.9137	1.92973	5	235.105	1.87357e-05	0.00335508
BCAR1_HUMAN	16.8105	1.92572	62	50621.2	2.2764e-05	0.0449619
BCAR3_HUMAN	18.3791	1.92431	17	3157.96	2.02462e-05	0.0133828
BCAS1_HUMAN	19.1911	4.66543	2	10.507	1.83817e-05	0.00266172
BCAS3_HUMAN	18.576	3.11137	12	1829.64	1.98094e-05	0.00722876
BCAS4_HUMAN	18.6396	5.33241	11	2637.82	1.88427e-05	0.00269423
BCAT1_HUMAN	17.7363	6.1553	32	20126.7	2.04696e-05	0.00887118
BCAT2_HUMAN	18.8638	4.02982	6	532.555	1.85481e-05	0.0022687
BCCIP_HUMAN	17.4976	1.00479	39	13998.9	2.15615e-05	0.0348661
BCD1_HUMAN	18.3304	4.53978	18	4852.65	2.05411e-05	0.0118343
BCDO1_HUMAN	19.2715	2.27956	1	0	1.66503e-05	0.000445137
BCE1_HUMAN	18.2744	3.58684	19	21229.2	1.95794e-05	0.00698321
BCKD_HUMAN	17.9934	2.0586	26	18871.4	2.16029e-05	0.0194226
BCL10_HUMAN	18.0926	1.66884	24	6667.61	2.04311e-05	0.0134782
BCL2_HUMAN	16.3528	2.03396	79	92473.8	2.26613e-05	0.0520584
BCL3_HUMAN	17.9425	1.25225	27	4589.1	2.11766e-05	0.0304233
BCL6_HUMAN	16.1639	5.00192	86	161418	2.15142e-05	0.0295607
BCL6B_HUMAN	19.08	4.84301	3	281.04	1.67121e-05	0.000432627
BCL7A_HUMAN	17.0643	1.2012	53	14039.9	2.20619e-05	0.0391472
BCL7B_HUMAN	17.9299	1.20237	28	4404.6	2.02024e-05	0.01379
BCL7C_HUMAN	16.8361	1.20083	61	9667.41	2.09486e-05	0.0287611
BCL9_HUMAN	18.7895	1.16367	8	4726.43	1.91854e-05	0.00465699
BCL9L_HUMAN	18.9845	2.93099	4	11550.8	2.0653e-05	0.0115882
BCLF1_HUMAN	16.7532	0.190605	64	23651.5	2.3183e-05	0.0858673
BCOR_HUMAN	16.1197	1.13874	89	50486	2.30974e-05	0.0664614
BCORL_HUMAN	18.3275	5.72929	18	962.431	2.0293e-05	0.0160365
BCR_HUMAN	17.0583	1.90399	53	47545.4	2.29616e-05	0.0496746
BCS1_HUMAN	18.3709	3.95933	17	8074.46	2.02663e-05	0.00808221
BD1L1_HUMAN	17.826	1.06457	30	10346.7	2.03537e-05	0.0126958
BD1L2_HUMAN	19.2362	1.0622	1	0	1.43937e-05	3.48118e-05
BDH_HUMAN	18.371	3.46329	17	4442.15	2.12404e-05	0.0139176
BDH2_HUMAN	18.7618	2.43107	8	706.693	1.77179e-05	0.0011226
BDNF_HUMAN	18.8516	1.97395	7	2151	1.80226e-05	0.00190302
BDP1_HUMAN	18.5636	3.69227	13	1829.61	2.00892e-05	0.0107755
BECN1_HUMAN	15.798	1.29648	105	79788.1	2.28384e-05	0.0683183
BEGIN_HUMAN	18.0579	4.64959	24	5037.92	1.98295e-05	0.00478705
BEND3_HUMAN	18.4116	2.99913	16	2967.83	2.07018e-05	0.0167154
BEND4_HUMAN	19.2418	1.19919	1	0	1.78177e-05	0.00167499
BEND5_HUMAN	18.8309	1.88957	7	442.155	1.8693e-05	0.00209265
BEND7_HUMAN	18.1048	2.61215	23	4228.25	2.01812e-05	0.0121687
BEST1_HUMAN	19.0875	2.83976	3	31.7268	1.83174e-05	0.00328965
BET1_HUMAN	17.6953	3.18737	33	6517.02	1.99776e-05	0.00734502
BET1L_HUMAN	18.865	3.18979	6	42.351	1.77063e-05	0.00109317
BEX1_HUMAN	19.1031	1.74922	3	15809	1.8006e-05	0.00156057
BEX2_HUMAN	18.5934	4.34676	12	2596.46	1.92223e-05	0.00331404
BEX3_HUMAN	18.6432	4.63153	11	1140.77	1.9174e-05	0.00338497
BEX5_HUMAN	19.241	3.13042	1	0	1.41207e-05	1.77576e-05
BFAR_HUMAN	18.9393	2.03409	5	87.8849	1.77384e-05	0.00148
BFSP1_HUMAN	18.7453	4.58969	9	1934.44	1.90752e-05	0.00484805
BFSP2_HUMAN	18.3364	4.58998	18	2854.98	1.88775e-05	0.00250175
BGAL_HUMAN	17.6622	4.46159	34	27731.2	2.12287e-05	0.0153142
BGH3_HUMAN	19.1531	1.91642	2	44.1378	1.86787e-05	0.00341379
BGLR_HUMAN	18.7428	4.83017	9	17584.4	1.93986e-05	0.00322033
BHA15_HUMAN	17.3596	0.505612	43	7453.77	2.06373e-05	0.0435574
BHE40_HUMAN	18.1142	1.16107	23	17760.6	2.11229e-05	0.0197666
BHE41_HUMAN	18.6497	1.16073	11	528.722	1.94746e-05	0.00626884
BHLH9_HUMAN	19.2943	2.41662	1	0	1.53622e-05	0.000198707
BHMT1_HUMAN	19.0591	1.79484	3	64.9202	1.49802e-05	3.67341e-05
BHMT2_HUMAN	19.0701	1.79476	3	1295.4	1.64715e-05	0.000327343
BI1_HUMAN	18.1027	3.43646	23	40137.2	1.96437e-05	0.00353638
BI2L1_HUMAN	18.162	5.44418	22	6876.97	2.11091e-05	0.0168092
BICC1_HUMAN	19.1839	1.48135	2	8.23527	1.77888e-05	0.00179978
BICD1_HUMAN	18.4266	4.61395	16	2373.55	2.05846e-05	0.0126852
BICD2_HUMAN	17.1924	4.6149	48	41675.1	2.1575e-05	0.0251908
BICR2_HUMAN	19.211	2.8715	1	0	1.59808e-05	0.000255865
BID_HUMAN	18.1433	2.06501	22	5924.25	2.05533e-05	0.0109437
BIEA_HUMAN	18.3575	3.88336	17	12777.5	2.07314e-05	0.00991452
BIG1_HUMAN	18.1104	4.78812	23	8129.61	2.05656e-05	0.0164307
BIG2_HUMAN	17.803	4.78809	31	15985.4	2.05888e-05	0.00978104
BIG3_HUMAN	18.6169	3.4146	11	1902.39	1.92678e-05	0.00370556
BIK_HUMAN	18.8001	4.10457	8	369.674	1.76267e-05	0.00137755
BIN1_HUMAN	17.4312	2.5111	41	11130.6	2.11006e-05	0.01756
BIN2_HUMAN	18.8541	4.96023	7	477.615	1.82785e-05	0.00234113
BIN3_HUMAN	18.2165	5.55165	21	25321.5	1.98756e-05	0.00563635
BINCA_HUMAN	18.7994	5.3258	8	1804.33	1.76305e-05	0.000819867
BIRC1_HUMAN	18.9465	1.76286	5	184.604	1.76069e-05	0.00115223
BIRC2_HUMAN	15.9169	1.78594	98	126307	2.2302e-05	0.0436192
BIRC3_HUMAN	17.2778	1.76153	46	8320.64	2.14744e-05	0.0284237
BIRC5_HUMAN	17.2897	5.96694	45	15037.5	2.12184e-05	0.0262534
BIRC6_HUMAN	17.1248	4.86119	51	46927.5	2.13684e-05	0.0163161
BIRC7_HUMAN	18.2362	1.76318	20	3165.93	1.96974e-05	0.00527708
BIRC8_HUMAN	18.8786	1.76187	6	120.484	1.77642e-05	0.00145034
BKRB1_HUMAN	17.7856	1.271	31	68785.7	2.00558e-05	0.00654401
BKRB2_HUMAN	18.0659	3.74413	24	38483.2	1.97254e-05	0.00368452
BL1S1_HUMAN	18.3993	4.6158	16	2254.93	1.88374e-05	0.00229459
BL1S2_HUMAN	18.0831	5.33004	24	3109.05	1.9011e-05	0.00273015
BL1S3_HUMAN	18.7452	5.33243	9	359.555	1.72744e-05	0.000592665
BLCAP_HUMAN	19.2128	0.767115	1	0	2.03269e-05	0.00941028
BLK_HUMAN	16.5927	1.85772	70	55405.7	2.2199e-05	0.0516383
BLM_HUMAN	16.7842	0.99908	63	44542.3	2.30712e-05	0.0774778
BLMH_HUMAN	17.8471	0.381932	30	10383.7	2.15128e-05	0.0332033
BLNK_HUMAN	18.1123	1.90882	23	9790.56	2.03554e-05	0.012276
BLVRB_HUMAN	18.6167	3.13416	11	10478.3	2.07452e-05	0.0113943
BMAL1_HUMAN	18.0114	1.16131	26	5697.14	2.09762e-05	0.0208258
BMAL2_HUMAN	18.2373	1.16151	20	7146.33	1.99259e-05	0.00959672
BMF_HUMAN	18.7961	4.65748	8	239.289	1.86161e-05	0.00295038
BMI1_HUMAN	14.8501	0.129232	170	94968.5	2.35394e-05	0.156469
BMP1_HUMAN	17.3507	3.58292	43	58475.4	2.03766e-05	0.0111506
BMP15_HUMAN	18.9885	1.11581	4	777.521	1.87171e-05	0.00369223
BMP2_HUMAN	18.3277	3.03165	18	56025.9	1.84532e-05	0.00163438
BMP2K_HUMAN	17.5792	2.25718	37	5415.85	2.21087e-05	0.0377242
BMP3_HUMAN	19.0112	3.02859	4	1634.22	1.7983e-05	0.00126756
BMP3B_HUMAN,GDF10_HUMAN	18.8932	2.85323	6	365.639	1.75328e-05	0.000791742
BMP4_HUMAN	18.3761	3.02888	17	16514.3	1.86428e-05	0.00163569
BMP5_HUMAN	19.0969	4.13097	3	130.559	1.66237e-05	0.000254194
BMP6_HUMAN	18.9758	3.03001	4	25.8563	1.60539e-05	0.000172131
BMP7_HUMAN	17.718	4.13196	33	48607.9	2.06573e-05	0.0065189
BMP8B_HUMAN	18.9295	3.03286	5	2986.19	1.90183e-05	0.00568312
BMPR2_HUMAN	17.9379	3.02958	28	30021.8	1.93652e-05	0.00254913
BMR1A_HUMAN	17.248	3.02973	46	49272.8	2.05065e-05	0.010595
BMR1B_HUMAN	18.5976	3.02892	12	4464.64	1.85501e-05	0.00179399
BMS1_HUMAN	17.9747	0.0347048	27	2210.57	2.18207e-05	0.0536616
BMX_HUMAN	16.9453	2.40099	57	21423.8	2.17946e-05	0.0457734
BN3D2_HUMAN	19.1333	2.71829	2	95.6304	1.9489e-05	0.00789446
BNC1_HUMAN	19.1689	3.22118	2	57.9814	1.80698e-05	0.00314853
BNC2_HUMAN	19.1406	1.08944	2	182.121	1.55914e-05	0.00017112
BNI3L_HUMAN	18.2886	3.35232	19	12951.9	1.99279e-05	0.00635392
BNIP2_HUMAN	18.6863	1.79455	10	1790.92	1.95461e-05	0.00500563
BNIP3_HUMAN	18.2728	3.35233	19	11781.8	1.93032e-05	0.00336823
BNIPL_HUMAN	18.9253	1.47216	5	108.764	1.84213e-05	0.00235729
BOC_HUMAN	18.5305	4.45715	13	8951.83	1.93349e-05	0.00415517
BOD1_HUMAN	18.5957	1.06222	12	17010.2	1.85567e-05	0.00369933
BODG_HUMAN	18.5437	2.30991	13	1528.46	1.92197e-05	0.00517853
BOK_HUMAN	19.1749	2.31032	2	17.1634	1.64085e-05	0.000328735
BOLA1_HUMAN	18.2566	4.15159	20	5558.34	1.89735e-05	0.00250413
BOLA2_HUMAN	18.6755	2.40349	10	918.486	2.00513e-05	0.0110815
BOLA3_HUMAN	18.3989	4.02926	16	1599.62	1.8459e-05	0.00279666
BOLL_HUMAN	18.7387	5.82594	9	817.801	1.80763e-05	0.00188698
BOP1_HUMAN	17.6905	0.0447889	33	7187.68	2.2098e-05	0.058092
BORA_HUMAN	18.1812	4.27142	22	6592.46	2.07254e-05	0.0159737
BOREA_HUMAN	17.7007	4.78308	33	10358	2.07035e-05	0.0161828
BORG1_HUMAN	18.8384	5.52368	7	598.682	1.81196e-05	0.00163454
BORG2_HUMAN	18.8593	5.52161	6	242.43	1.90262e-05	0.00462817
BORG3_HUMAN	19.1873	4.16799	2	0	2.05048e-05	0.0105629
BORG4_HUMAN	18.1578	5.52251	22	5934.37	1.98035e-05	0.00677337
BORG5_HUMAN	18.4731	4.15643	15	5232.3	2.06186e-05	0.00989489
BPAEB_HUMAN	18.7048	2.31907	10	610.104	1.95802e-05	0.00461286
BPHL_HUMAN	18.9808	1.54882	4	312.709	1.85439e-05	0.0024054
BPIA1_HUMAN	18.7574	4.92872	8	1450.81	1.80135e-05	0.00158772
BPIA2_HUMAN	18.717	4.92741	9	1188.98	1.80891e-05	0.00175769
BPIB1_HUMAN	18.5902	5.88842	12	1680.59	1.91278e-05	0.00389159
BPIB2_HUMAN	19.0965	0.0203998	3	325.941	1.79282e-05	0.00212549
BPIB3_HUMAN	19.1645	4.9287	2	99.0776	1.74377e-05	0.000761931
BPL1_HUMAN	18.7189	0.29311	9	17453.2	1.75306e-05	0.0011371
BPNT1_HUMAN	17.1158	3.91556	51	25815.2	2.09477e-05	0.0150425
BPTF_HUMAN	17.8307	5.08083	30	3854.95	2.09188e-05	0.0272225
BRAC_HUMAN	19.215	5.61125	1	0	1.68262e-05	0.000462514
BRAF_HUMAN	16.5423	1.68379	72	49087.5	2.24977e-05	0.0689983
BRAP_HUMAN	18.3254	5.30435	18	4302.03	2.01609e-05	0.0104582
BRAT1_HUMAN	18.353	5.22641	18	4245.17	2.05474e-05	0.0117521
BRCA1_HUMAN	13.3942	0.984434	292	427346	2.54823e-05	0.268976
BRCA2_HUMAN	16.6105	1.00242	69	55161.4	2.20819e-05	0.0421842
BRCC3_HUMAN	17.2274	0.995825	47	11445.8	2.19814e-05	0.0469104
BRD1_HUMAN	17.2811	2.79762	46	14965.9	2.17363e-05	0.0445802
BRD2_HUMAN	16.6416	5.88114	68	13429.6	2.22682e-05	0.0601785
BRD3_HUMAN	16.1537	5.88093	87	21809.4	2.24502e-05	0.0743672
BRD4_HUMAN	12.9602	0.857353	390	357047	2.50891e-05	0.378985
BRD7_HUMAN	17.1745	1.20108	49	9828.23	2.25591e-05	0.0628696
BRD8_HUMAN	17.5165	5.98855	39	12235.7	2.21946e-05	0.0473437
BRD9_HUMAN	18.0973	1.20333	24	7693.98	2.12906e-05	0.0289106
BRDT_HUMAN	19.1553	6.07977	2	0	1.8062e-05	0.00275824
BRE_HUMAN	17.5187	0.995561	38	15241.4	2.25841e-05	0.0430191
BRE1A_HUMAN	17.2013	5.92511	48	17475.9	2.19983e-05	0.0363744
BRE1B_HUMAN	17.2613	6.00368	46	30456.2	2.18914e-05	0.0262916
BRF2_HUMAN	17.8352	3.37176	30	4019.04	2.02086e-05	0.0135983
BRI3_HUMAN	19.0037	4.36322	4	34.7005	1.72378e-05	0.000536227
BRI3B_HUMAN	18.2444	4.36286	20	19229.2	2.1661e-05	0.0159422
BRK1_HUMAN	17.981	2.9327	27	4023.11	2.02647e-05	0.0101078
BRM1L_HUMAN	18.1259	5.14854	23	1911.3	2.01272e-05	0.0159194
BRMS1_HUMAN	17.7981	5.1493	31	2694.78	2.06671e-05	0.0239219
BROMI_HUMAN	18.8588	1.10435	7	3336.98	1.91183e-05	0.00462476
BROX_HUMAN	18.9037	6.04601	6	195.417	1.926e-05	0.00466532
BRPF1_HUMAN	18.1889	0.937813	21	1435.03	2.06761e-05	0.0222509
BRPF3_HUMAN	18.4969	0.93782	14	734.916	1.90701e-05	0.0059179
BRSK1_HUMAN	19.2305	4.88397	1	0	1.54388e-05	0.000159416
BRSK2_HUMAN	19.3015	3.14837	1	0	1.67213e-05	0.000493216
BRWD1_HUMAN	18.7597	3.68279	8	351.421	2.01211e-05	0.0121673
BRWD3_HUMAN	18.8641	1.44622	6	126.159	1.92571e-05	0.00866394
BRX1_HUMAN	16.4132	0.0851607	77	8529.45	2.22336e-05	0.137836
BSCL2_HUMAN	17.6513	3.62964	35	38830.3	1.96329e-05	0.0028726
BSDC1_HUMAN	19.1007	3.43146	3	156.592	1.69242e-05	0.000433725
BSH_HUMAN	19.2784	0.703625	1	0	1.82876e-05	0.00455211
BSN_HUMAN	18.9602	3.22993	5	840.253	1.82969e-05	0.00321723
BSND_HUMAN	19.0347	2.03055	4	299.931	1.80346e-05	0.00163499
BSPRY_HUMAN	18.0664	4.6175	24	7835.72	2.02869e-05	0.00815936
BSSP4_HUMAN	19.2112	2.05989	1	0	1.6159e-05	0.000289085
BST2_HUMAN	18.8875	4.51121	6	15661.9	1.90661e-05	0.00584628
BT1A1_HUMAN	19.0945	1.57244	3	21.3375	1.90498e-05	0.00700012
BT2A1_HUMAN	18.0805	4.39562	24	7775.41	1.89786e-05	0.00153656
BT2A2_HUMAN	18.1756	4.39549	22	3824.49	1.84366e-05	0.00114455
BT3A1_HUMAN	18.9279	5.26649	5	4927.87	1.85295e-05	0.00232801
BT3A2_HUMAN	18.873	4.30622	6	296.237	1.58093e-05	9.15492e-05
BT3A3_HUMAN	18.9288	5.26664	5	1756.12	1.72081e-05	0.000489964
BT3L4_HUMAN	18.2386	3.05105	20	4232.52	2.11385e-05	0.0146058
BTAF1_HUMAN	17.7575	3.46398	32	13802.6	2.10278e-05	0.0191947
BTBD1_HUMAN	17.1702	1.08704	49	31928.5	2.13799e-05	0.0322866
BTBD2_HUMAN	18.4721	1.08696	15	2434.85	2.10044e-05	0.0284861
BTBD3_HUMAN	19.0825	2.31521	3	0	1.85608e-05	0.00325597
BTBD6_HUMAN	19.0647	2.45087	3	29.5317	1.82502e-05	0.0017853
BTBD7_HUMAN	19.1556	0.679902	2	0	1.9732e-05	0.0108484
BTBD8_HUMAN	19.1329	2.53576	2	40.1941	1.95114e-05	0.00794081
BTBD9_HUMAN	18.1018	2.67127	24	7866.03	2.0931e-05	0.0262157
BTBDA_HUMAN	19.1735	2.37735	2	0	1.9548e-05	0.00846217
BTC_HUMAN	18.914	3.18049	5	1066.17	1.94693e-05	0.00376358
BTD_HUMAN	18.7972	2.60777	8	524.431	1.84611e-05	0.00171856
BTF3_HUMAN	17.4926	5.58171	39	21525.1	2.2778e-05	0.046191
BTG1_HUMAN	18.9153	0.436002	5	97.8558	1.79051e-05	0.00198841
BTG2_HUMAN	18.7604	0.435951	8	493.519	1.8721e-05	0.00330394
BTG3_HUMAN	18.6347	0.437332	11	757.596	1.93742e-05	0.0073093
BTG4_HUMAN	19.2118	5.63152	1	0	1.5671e-05	0.000111162
BTK_HUMAN	17.3578	1.96893	43	13566	2.1624e-05	0.0325748
BTLA_HUMAN	19.0497	1.88002	3	110.949	1.71963e-05	0.00140631
BTNL3_HUMAN	18.8334	3.73563	7	1337.91	1.80753e-05	0.00149008
BTNL8_HUMAN	17.5895	3.65592	36	15510.1	1.87301e-05	0.00187541
BUB1_HUMAN	17.5509	1.27504	38	12239.4	2.11358e-05	0.0229797
BUB1B_HUMAN	16.5964	1.27502	70	29646.7	2.20716e-05	0.0469082
BUB3_HUMAN	17.0193	2.37744	54	17129.7	2.2299e-05	0.0683631
BUD13_HUMAN	18.0424	0.0813314	25	1494.71	2.1069e-05	0.0381805
BUD31_HUMAN	17.8476	6.23264	30	45755.5	2.0028e-05	0.0119483
BY55_HUMAN	19.3011	1.14455	1	0	1.6276e-05	0.000457762
BYST_HUMAN	16.1782	6.27465	85	52913	2.30787e-05	0.0799482
BZW1_HUMAN	17.997	0.614858	26	8299.87	2.10531e-05	0.0179349
BZW2_HUMAN	17.3104	3.37908	45	27042.4	2.15629e-05	0.0187821
C10_HUMAN	19.0028	0.28852	4	71.9321	2.07831e-05	0.0138827
C102A_HUMAN	18.2215	3.74706	21	6309.27	1.99247e-05	0.00462281
C102B_HUMAN	16.5793	4.36081	70	41731.8	2.13161e-05	0.0208629
C109B_HUMAN,MCUB_HUMAN	18.7803	3.61247	8	569.442	1.91197e-05	0.00319659
C144A_HUMAN	19.2202	1.46648	1	0	1.3696e-05	9.42442e-06
C163A_HUMAN	19.2945	5.72565	1	0	1.68353e-05	0.000799902
C16L2_HUMAN	18.9195	3.38136	5	138.562	1.69912e-05	0.000294178
C170L_HUMAN	16.4745	4.70784	74	41826	2.14069e-05	0.0235357
C19L1_HUMAN	18.505	6.23327	14	760.32	1.89555e-05	0.00753661
C19L2_HUMAN	17.6453	6.2282	35	8969.82	2.04625e-05	0.0167767
C1D_HUMAN	18.0429	6.10273	25	1280.46	1.954e-05	0.0119499
C1GLC_HUMAN	18.6857	4.34442	10	1785.4	1.8061e-05	0.000738357
C1GLT_HUMAN	18.8357	4.34444	7	1046.24	1.85113e-05	0.00179048
C1QA_HUMAN	18.6064	2.57967	12	7062.65	2.00248e-05	0.00829478
C1QB_HUMAN	18.5407	2.57921	13	3025.04	1.9994e-05	0.00733991
C1QBP_HUMAN	13.9432	2.59878	234	472737	2.45128e-05	0.193165
C1QC_HUMAN	18.9556	2.57963	5	103.645	1.81927e-05	0.00223716
C1QL4_HUMAN	17.8669	4.24068	29	14777.5	2.02573e-05	0.00727561
C1QR1_HUMAN	18.615	3.63308	12	1279.12	1.87776e-05	0.00262288
C1QRF_HUMAN	18.3612	3.73859	17	4283.77	1.78466e-05	0.000666312
C1QT1_HUMAN	18.9152	1.72246	5	589.433	1.83469e-05	0.00153411
C1QT2_HUMAN	18.0372	3.62283	25	7420.81	1.97033e-05	0.00532847
C1QT3_HUMAN	19.2486	4.24853	1	0	1.50288e-05	3.17379e-05
C1QT6_HUMAN	18.9243	1.7223	5	416.944	1.82063e-05	0.00143903
C1QT9_HUMAN	18.5184	4.23973	14	17604.9	1.81845e-05	0.00120082
C1R_HUMAN	18.8003	3.02277	8	17090.7	1.72852e-05	0.000683192
C1RL_HUMAN	19.2685	3.02277	1	0	1.36167e-05	6.42902e-06
C1S_HUMAN	18.8469	3.02281	7	1244.54	1.72099e-05	0.000699433
C1T9L_HUMAN	19.2422	4.23977	1	0	1.41687e-05	1.13e-05
C1TC_HUMAN	17.9207	0.818998	28	9107.5	2.25744e-05	0.0557423
C1TM_HUMAN	18.4688	0.765263	15	3205.55	2.21053e-05	0.0406137
C27C1_HUMAN	19.1254	3.30072	2	32.4693	1.65758e-05	0.00032802
C2AIL_HUMAN	18.7125	4.71097	9	488.651	1.85202e-05	0.00334665
C2C2L_HUMAN	18.1445	4.81953	22	20964.3	2.15438e-05	0.0151398
C2CD3_HUMAN	18.9061	4.66661	6	514.495	1.86668e-05	0.00290429
C2D1A_HUMAN	18.5796	4.57527	12	3839.54	1.98291e-05	0.00447246
C2D1B_HUMAN	18.7332	4.89224	9	2982.68	1.92585e-05	0.00446309
C2D2A_HUMAN	18.9181	4.66608	5	1329.43	1.76364e-05	0.00112137
C2D2B_HUMAN	19.2357	2.77011	1	0	1.52052e-05	7.9645e-05
C2TA_HUMAN	18.5881	1.33448	12	12082.3	1.9532e-05	0.00804469
C3AR_HUMAN	16.086	4.30134	90	76081.6	2.07065e-05	0.00925201
C42S1_HUMAN	18.9728	4.0354	4	73.0796	1.82638e-05	0.00199804
C42S2_HUMAN	18.8841	4.16817	6	5631.98	1.91183e-05	0.00413989
C43BP_HUMAN	18.1754	3.59354	22	5722.54	1.98791e-05	0.00643448
C4BPA_HUMAN	18.8112	2.31208	7	1106.86	1.82682e-05	0.0019279
C4BPB_HUMAN	18.546	2.32262	13	4999.75	1.95798e-05	0.00576126
C560_HUMAN	19.0351	3.74267	4	200.505	1.73373e-05	0.00132877
C5AR_HUMAN,C5AR1_HUMAN	19.0486	1.91981	3	1845.89	1.6822e-05	0.000467885
C5ARL_HUMAN,C5AR2_HUMAN	16.6261	4.21746	68	83868.4	2.10429e-05	0.0119467
C8AP2_HUMAN	18.6484	2.06608	11	603.317	2.0312e-05	0.014496
C99L2_HUMAN	18.3934	5.43772	16	1577.49	1.94947e-05	0.00424074
CA021_HUMAN	19.0367	2.45122	3	417.722	2.04007e-05	0.00964913
CA031_HUMAN	19.2199	0.485019	1	0	1.5429e-05	0.000143411
CA043_HUMAN	18.0234	4.82018	25	7012.73	1.88398e-05	0.0016486
CA049_HUMAN	17.9977	4.85908	26	13773.1	2.0338e-05	0.00822263
CA050_HUMAN	19.0017	3.06784	4	209.205	1.77233e-05	0.00106584
CA051_HUMAN	19.0126	4.93132	4	332.899	1.77022e-05	0.00101686
CA052_HUMAN	18.5175	4.50961	14	1629.08	1.97398e-05	0.00640237
CA055_HUMAN	19.1186	0.18724	2	2.40004	1.78314e-05	0.00261127
CA062_HUMAN	19.2104	5.33086	1	0	1.60108e-05	0.000174461
CA063_HUMAN	18.4767	6.13001	15	2049.89	1.94746e-05	0.0066185
CA064_HUMAN	19.2322	3.47232	1	0	1.51589e-05	4.23608e-05
CA065_HUMAN	18.7593	4.15508	8	1523.25	1.95374e-05	0.00525555
CA083_HUMAN	18.45	1.43309	15	640.101	1.87491e-05	0.00417035
CA086_HUMAN	18.6131	0.997858	12	651.632	1.78728e-05	0.00159398
CA087_HUMAN	18.436	5.56315	16	18715.9	1.93701e-05	0.00536663
CA088_HUMAN	18.7997	3.27547	8	5080.46	1.8115e-05	0.00143067
CA094_HUMAN	17.5282	5.82386	38	25762.7	2.09301e-05	0.0121748
CA096_HUMAN	19.2015	1.07114	1	0	1.82352e-05	0.00271504
CA105_HUMAN	19.1292	2.15311	2	87.2273	1.59584e-05	0.000165447
CA106_HUMAN	17.3737	0.641819	42	12639.6	2.13547e-05	0.0430072
CA109_HUMAN	17.8885	4.68699	29	10589.6	2.04223e-05	0.00798712
CA110_HUMAN	19.0936	5.40511	3	113.215	1.85722e-05	0.00501635
CA111_HUMAN	18.746	2.1291	9	2077.42	1.8205e-05	0.00203797
CA112_HUMAN	18.2608	3.35658	20	3948.77	1.96063e-05	0.00389658
CA114_HUMAN	19.0971	1.32575	3	14.5174	1.84679e-05	0.00305602
CA122_HUMAN	18.8751	4.63704	6	257.066	1.84945e-05	0.00243806
CA123_HUMAN	19.2846	3.18415	1	0	1.56057e-05	9.76052e-05
CA124_HUMAN	17.1414	1.45756	50	30519	2.1825e-05	0.0479478
CA125_HUMAN	19.2436	0.0529898	1	0	1.66497e-05	0.000749314
CA127_HUMAN	19.1574	2.38476	2	0	1.76707e-05	0.00188244
CA131_HUMAN	18.8832	6.09955	6	1027.86	1.87017e-05	0.00181658
CA135_HUMAN	19.0792	2.15299	3	414.73	1.78409e-05	0.00118154
CA144_HUMAN	18.6957	2.68481	10	567.897	1.82712e-05	0.0024988
CA159_HUMAN	19.0921	3.45027	3	160.336	1.72512e-05	0.000560006
CA161_HUMAN	19.0747	5.89328	3	53.3695	1.74149e-05	0.000648994
CA162_HUMAN	19.0593	4.92226	3	68.082	1.66795e-05	0.000432631
CA167_HUMAN	19.1951	1.57229	1	0	1.78202e-05	0.00223937
CA168_HUMAN	19.2027	0.324529	1	0	1.64457e-05	0.000808871
CA173_HUMAN	19.0654	0.405328	3	3.07201	1.89254e-05	0.00658455
CA174_HUMAN	18.9143	1.69456	5	274.943	1.86745e-05	0.00297066
CA182_HUMAN	19.1277	3.11933	2	44.3484	1.79093e-05	0.00113565
CA183_HUMAN	19.0141	0.610179	4	46.8587	1.69328e-05	0.000586495
CA186_HUMAN	18.5509	3.25437	13	2154.64	1.88644e-05	0.00183453
CA189_HUMAN	19.2988	4.71755	1	0	1.55802e-05	9.19239e-05
CA198_HUMAN	18.8543	2.45714	7	500.405	1.82789e-05	0.00148699
CA212_HUMAN	18.9351	4.09245	5	90.0902	1.87857e-05	0.00334438
CA216_HUMAN	18.4097	4.63458	16	18541.5	1.94481e-05	0.00491847
CA220_HUMAN	19.0016	3.97657	4	254.69	1.57918e-05	0.0001165
CA226_HUMAN	18.8916	5.35862	6	253.199	1.86036e-05	0.0023689
CA228_HUMAN	19.2315	3.97999	1	0	1.23811e-05	4.20214e-07
CA2D1_HUMAN	18.1912	3.42877	21	10182.8	1.96213e-05	0.00616288
CA2D2_HUMAN	18.5523	3.65736	13	1612.04	1.7876e-05	0.00106518
CA2D3_HUMAN	19.2673	5.6531	1	0	1.61773e-05	0.000371062
CAAP1_HUMAN	18.9579	6.10798	5	100.693	2.06697e-05	0.0126366
CAB39_HUMAN	18.0728	2.4475	24	8621.15	2.03786e-05	0.0126011
CAB45_HUMAN	17.0517	2.96661	53	54064	2.24866e-05	0.0373742
CABIN_HUMAN	17.9851	5.09271	26	8160.48	2.07702e-05	0.0174702
CABL1_HUMAN	18.7881	3.05267	8	1864.37	1.97636e-05	0.00742095
CABL2_HUMAN	18.8191	1.43193	7	562.255	1.96947e-05	0.00759532
CABP1_HUMAN	18.8633	2.78385	6	303.984	1.73397e-05	0.000777135
CABP2_HUMAN	19.2077	2.74941	1	0	1.53681e-05	6.7996e-05
CABP5_HUMAN	18.8879	3.85227	6	588.639	1.7563e-05	0.000860911
CABP8_HUMAN	19.2179	1.1159	1	0	1.55214e-05	0.000152851
CABYR_HUMAN	19.1649	1.06526	2	22.7241	1.77336e-05	0.00155201
CAC1A_HUMAN	18.4629	4.5039	15	10481.3	1.90876e-05	0.00385413
CAC1B_HUMAN	18.7909	2.36472	8	545.59	1.79701e-05	0.00112329
CAC1C_HUMAN	18.6393	2.19793	11	14734.3	2.02343e-05	0.0155282
CAC1D_HUMAN	19.1471	1.73904	2	0	1.59813e-05	0.000194017
CAC1E_HUMAN	19.1925	4.60375	2	119.186	1.75731e-05	0.00129558
CAC1H_HUMAN	19.0363	1.75241	4	444.469	1.8693e-05	0.00363987
CAC1I_HUMAN	19.1362	4.14747	2	94.5005	1.70958e-05	0.000565951
CAC1S_HUMAN	19.0867	5.47779	3	60.0004	1.69581e-05	0.000640317
CACB1_HUMAN	18.9103	1.09786	6	860.293	1.87836e-05	0.00397494
CACB2_HUMAN	19.0663	1.09782	3	398.273	1.83554e-05	0.00332745
CACB3_HUMAN	18.7071	2.19793	10	1640.22	1.77402e-05	0.00104514
CACB4_HUMAN	18.8939	4.50386	6	921.959	1.69357e-05	0.000464421
CACO1_HUMAN	18.0541	2.00152	25	7680.26	2.02679e-05	0.00992539
CACO2_HUMAN	16.0267	5.68219	93	101845	2.21882e-05	0.0372101
CACP_HUMAN	18.9461	3.12717	5	836.241	1.85839e-05	0.00214963
CAD10_HUMAN	19.0563	2.17972	3	75.881	1.85863e-05	0.00244831
CAD11_HUMAN	19.1892	2.13641	2	0	1.83979e-05	0.00221834
CAD12_HUMAN	19.267	2.17965	1	0	1.52047e-05	6.91819e-05
CAD13_HUMAN	18.2196	3.55269	21	7064.1	2.05082e-05	0.00986176
CAD15_HUMAN	19.1013	3.2499	3	85.0379	1.68942e-05	0.000446635
CAD16_HUMAN	19.2984	0.655692	1	0	1.71394e-05	0.00278994
CAD17_HUMAN	19.221	1.36126	1	0	1.83678e-05	0.00212762
CAD18_HUMAN	19.1891	1.36153	2	0	1.83682e-05	0.00214783
CAD19_HUMAN	18.2489	6.15141	20	2711.21	1.99338e-05	0.0068773
CAD23_HUMAN	18.7887	2.93342	8	844.562	1.79947e-05	0.00185878
CAD24_HUMAN	19.2672	2.17968	1	0	1.52047e-05	6.91819e-05
CADH1_HUMAN	15.9442	2.12544	97	70238.4	2.33623e-05	0.0809379
CADH2_HUMAN	18.1408	2.13633	23	8003.08	2.03836e-05	0.00964043
CADH3_HUMAN	18.5276	2.13183	13	1489.85	1.99772e-05	0.00860543
CADH4_HUMAN	19.056	2.13633	3	44.2565	1.69566e-05	0.000411953
CADH5_HUMAN	16.32	2.13472	80	54269.8	2.17704e-05	0.026583
CADH6_HUMAN	19.1828	1.36154	2	0	1.83682e-05	0.00214783
CADH7_HUMAN	19.2457	1.36139	1	0	1.83678e-05	0.00212762
CADH8_HUMAN	18.3766	2.13531	17	3964.74	1.9822e-05	0.00710332
CADH9_HUMAN	19.2251	1.36104	1	0	1.83678e-05	0.00212762
CADM1_HUMAN	18.7756	3.35867	8	17427.2	1.85946e-05	0.0020381
CADM2_HUMAN	19.2285	2.2834	1	0	1.67286e-05	0.000561182
CADM4_HUMAN	19.064	3.40781	3	289.875	1.58988e-05	0.000110965
CAF17_HUMAN	18.4813	3.97745	14	5192.7	1.99021e-05	0.00599003
CAF1A_HUMAN	17.4153	5.10015	41	11322.5	2.24659e-05	0.0512706
CAF1B_HUMAN	17.7026	5.10013	33	10269.2	2.14588e-05	0.0355966
CAGE1_HUMAN	19.166	1.22113	2	94.0154	1.67224e-05	0.000385838
CAH1_HUMAN	19.1933	0.186992	2	17.4213	1.61512e-05	0.000298661
CAH10_HUMAN	18.0969	2.66822	24	3583.35	1.91994e-05	0.00422906
CAH11_HUMAN	18.7911	4.86149	8	1054.5	1.98594e-05	0.00930069
CAH12_HUMAN	19.266	4.48038	1	0	1.56016e-05	6.39683e-05
CAH14_HUMAN	17.5361	4.7947	38	9449.96	2.00304e-05	0.00781785
CAH2_HUMAN	18.6415	0.298134	11	1758.45	2.04157e-05	0.0156068
CAH4_HUMAN	18.9785	3.72992	4	541.448	1.79643e-05	0.00147488
CAH5A_HUMAN	19.1279	3.98553	2	3.69495	1.63273e-05	0.000271562
CAH5B_HUMAN,CA5BL_HUMAN,CAH5B_HUMAN	19.2467	1.55094	1	0	1.53955e-05	0.000139451
CAH6_HUMAN	19.1247	4.93261	2	179.169	1.60834e-05	0.000130001
CAH8_HUMAN	17.9713	4.77871	27	10306.2	1.95565e-05	0.00363936
CAH9_HUMAN	18.737	3.68153	9	889.061	2.00497e-05	0.0106805
CAHD1_HUMAN	18.7466	2.08962	9	1491.96	1.93282e-05	0.00342931
CALB1_HUMAN	18.9134	2.07775	5	205.138	1.89265e-05	0.00371876
CALB2_HUMAN	18.9786	4.84931	4	13.0315	1.77236e-05	0.00120801
CALCA_HUMAN	19.2005	6.02617	1	0	1.2095e-05	5.68058e-07
CALCB_HUMAN	19.2417	4.38161	1	0	1.5181e-05	3.36697e-05
CALCR_HUMAN	18.9193	2.95178	5	160.999	1.81495e-05	0.00124855
CALD1_HUMAN	17.6291	2.24232	35	14395.6	2.18953e-05	0.0332362
CALL3_HUMAN	17.1152	4.93806	51	61468.5	2.1389e-05	0.0202671
CALL5_HUMAN	17.6553	4.93609	35	23053.3	2.10637e-05	0.0159483
CALM_HUMAN	14.5737	2.28203	192	508779	2.46706e-05	0.133605
CALR_HUMAN	16.1075	3.69537	89	112311	2.25749e-05	0.0433689
CALR3_HUMAN	16.9618	3.68916	56	21855.4	2.10695e-05	0.0195532
CALRL_HUMAN	18.876	6.02616	6	34648.8	1.49047e-05	6.03657e-05
CALU_HUMAN	16.0906	2.5259	90	78750.8	2.25124e-05	0.0475022
CALX_HUMAN	14.0756	3.71071	227	760197	2.44093e-05	0.102251
CALY_HUMAN	19.0242	1.99422	4	859.484	1.83932e-05	0.00321078
CAMKV_HUMAN	16.8995	5.65294	58	32129.1	2.13986e-05	0.0316647
CAMLG_HUMAN	18.4511	3.15099	15	23182.8	2.02433e-05	0.00703917
CAMP_HUMAN	19.2718	1.9007	1	0	1.71465e-05	0.000693259
CAMP1_HUMAN	18.82	4.57504	7	410.844	1.91004e-05	0.0035529
CAMP2_HUMAN	18.2184	2.78035	21	10108.6	2.17633e-05	0.025788
CAMP3_HUMAN	18.1367	2.78041	23	5632.01	2.18694e-05	0.0282394
CAN1_HUMAN	16.7295	1.84977	65	44460.1	2.23379e-05	0.0414538
CAN11_HUMAN	19.2393	0.541599	1	0	1.65259e-05	0.000465926
CAN12_HUMAN	19.1837	0.961815	2	1.39877	1.79649e-05	0.00223642
CAN13_HUMAN	18.6114	0.249972	12	689.433	1.87368e-05	0.00540566
CAN15_HUMAN	18.6681	2.05051	10	2557.38	1.94909e-05	0.00492394
CAN2_HUMAN	17.333	2.79225	44	15998.9	2.1504e-05	0.0229955
CAN3_HUMAN	18.3587	3.55793	17	3011.3	1.97149e-05	0.00532268
CAN5_HUMAN	19.0505	2.98826	3	251.614	1.76963e-05	0.00104499
CAN6_HUMAN	18.5248	5.52569	14	17240.6	1.97433e-05	0.00812598
CAN7_HUMAN	18.9395	3.20186	5	78.6143	1.81656e-05	0.0017012
CAN8_HUMAN	18.9709	2.64482	4	8.88168	1.81426e-05	0.0039426
CANB1_HUMAN	17.7665	2.74953	32	30733.2	2.02086e-05	0.00722572
CANB2_HUMAN	19.2477	2.02498	1	0	1.60005e-05	0.000188122
CAND1_HUMAN	11.6183	0.7283	596	979444	2.62096e-05	0.633219
CAND2_HUMAN	17.9117	3.26407	28	10546.2	2.06915e-05	0.0120525
CANT1_HUMAN	18.69	3.76208	10	819.708	1.79372e-05	0.000881817
CAP1_HUMAN	17.5538	0.929022	37	10650.2	2.19534e-05	0.0403564
CAP2_HUMAN	18.4156	2.37294	16	911.308	2.02996e-05	0.0133436
CAP7_HUMAN	18.6081	2.73335	12	1447.79	1.91135e-05	0.00288921
CAPG_HUMAN	18.6967	4.90039	10	2045.48	2.0414e-05	0.013026
CAPON_HUMAN	17.5472	5.88789	38	38905.9	2.12211e-05	0.0157866
CAPR1_HUMAN	17.8872	0.426029	29	7694.78	2.21014e-05	0.056066
CAPR2_HUMAN	18.9924	2.12344	4	376.232	1.91245e-05	0.00685611
CAPS1_HUMAN	18.9554	4.61042	5	657.646	1.8842e-05	0.00383594
CAPS2_HUMAN	19.2463	3.35566	1	0	1.52094e-05	6.02088e-05
CAPZB_HUMAN	16.5393	2.28511	72	35687.2	2.31118e-05	0.0684856
CAR10_HUMAN	18.5111	2.24356	14	1406.26	2.02421e-05	0.0110118
CAR11_HUMAN	18.3786	1.66882	17	1458.56	2.03591e-05	0.0154544
CAR14_HUMAN	18.9483	1.80907	5	187.094	1.7962e-05	0.00160657
CAR16_HUMAN	19.1542	1.80569	2	0	1.65205e-05	0.000479724
CAR17_HUMAN	19.2815	1.80574	1	0	1.52043e-05	5.40274e-05
CAR18_HUMAN	19.2814	1.80541	1	0	1.52043e-05	5.40274e-05
CARD6_HUMAN	19.0149	1.80585	4	98.4945	1.85808e-05	0.00276145
CARD8_HUMAN	17.5626	5.73301	37	7371.42	2.07546e-05	0.0163438
CARD9_HUMAN	17.6419	4.60807	35	13684.3	1.97184e-05	0.00559676
CARF_HUMAN	17.3958	0.389221	42	28402	2.25576e-05	0.0529565
CARM1_HUMAN	16.22	1.22722	84	70925.6	2.34296e-05	0.0948798
CART_HUMAN	19.1871	1.88327	2	0	1.4748e-05	3.69367e-05
CASA1_HUMAN	18.442	1.0981	15	19232.7	1.98271e-05	0.00855949
CASB_HUMAN	18.8803	2.74822	6	764.708	1.89962e-05	0.00584515
CASC1_HUMAN	19.0342	2.33747	4	435.022	1.77409e-05	0.00102885
CASC3_HUMAN	17.6243	0.130163	35	5852.23	2.1581e-05	0.0416142
CASC4_HUMAN	18.9219	2.64102	5	258.808	1.84148e-05	0.00165608
CASC5_HUMAN	17.7439	5.09709	32	9266.58	2.13047e-05	0.0228625
CASK_HUMAN	19.0382	1.08391	3	5.56451	1.81482e-05	0.00236481
CASL_HUMAN	17.5304	1.92386	38	12497.6	2.10358e-05	0.0175504
CASP_HUMAN	18.2096	1.11151	21	9457.29	2.10416e-05	0.0188387
CASP1_HUMAN	17.9199	1.80552	28	67642	1.99263e-05	0.00574132
CASP2_HUMAN	18.1452	1.80253	22	3604.77	2.01678e-05	0.011737
CASP3_HUMAN	17.272	2.07775	46	20818	2.10935e-05	0.0210706
CASP4_HUMAN	18.0135	1.75986	26	12960.2	2.01138e-05	0.0110677
CASP5_HUMAN	18.9925	1.80525	4	126.098	1.64134e-05	0.00026546
CASP6_HUMAN	19.0888	1.80087	3	11.5117	1.72262e-05	0.000855416
CASP7_HUMAN	17.8007	1.76327	31	7878.48	2.06539e-05	0.0124117
CASP8_HUMAN	16.6917	1.8009	66	39054.2	2.20741e-05	0.0382011
CASP9_HUMAN	17.8144	1.76079	30	6095.78	2.02696e-05	0.0126218
CASPA_HUMAN	18.2448	2.06551	20	1457.31	1.95316e-05	0.00786918
CASPC_HUMAN	19.1729	3.94461	2	0	1.92701e-05	0.00403004
CASPE_HUMAN	18.1814	1.80249	22	6289.73	2.05478e-05	0.0186927
CASQ2_HUMAN	17.2127	4.90356	48	27220.6	2.11269e-05	0.0255322
CASR_HUMAN	18.8522	1.06109	7	435.749	1.91791e-05	0.00476892
CASS4_HUMAN	18.9168	1.92404	5	196.713	1.77601e-05	0.00128879
CASZ1_HUMAN	19.0493	1.38218	3	59.1908	2.05031e-05	0.0117739
CATA_HUMAN	18.107	2.19974	23	5714.96	2.07857e-05	0.014571
CATB_HUMAN	16.5313	2.2166	72	31537.1	2.18794e-05	0.0375865
CATC_HUMAN	18.4717	2.69285	15	5113.68	1.93136e-05	0.00444393
CATD_HUMAN	18.3006	4.19063	19	6229.12	2.09293e-05	0.0210859
CATE_HUMAN	18.8081	3.72643	7	557.794	1.82259e-05	0.00198579
CATF_HUMAN	18.6864	2.71264	10	698.341	1.75837e-05	0.000861385
CATG_HUMAN	18.5328	4.7531	13	2166.1	1.9195e-05	0.0040806
CATH_HUMAN	18.3849	4.18546	17	3780.47	1.95271e-05	0.00533426
CATK_HUMAN	18.8951	4.21145	6	195.695	1.80274e-05	0.00129461
CATL1_HUMAN	16.9546	3.69848	56	41631.9	2.15917e-05	0.0288605
CATL2_HUMAN	18.3095	4.21157	19	6133.99	1.8735e-05	0.00147601
CATL3_HUMAN	19.27	3.69847	1	0	1.61551e-05	0.000271585
CATO_HUMAN	19.061	3.01912	3	65.8342	1.69866e-05	0.000386982
CATS_HUMAN	16.3706	3.69327	78	43721	2.16488e-05	0.032461
CATW_HUMAN	19.2855	4.88916	1	0	1.47141e-05	5.63721e-05
CATZ_HUMAN	18.9311	4.12425	5	1098.47	1.79559e-05	0.00120681
CAV1_HUMAN	14.7793	1.9878	176	414648	2.44882e-05	0.0939195
CAV2_HUMAN	16.7516	1.98616	64	36937.1	2.14726e-05	0.0307683
CAV3_HUMAN	17.3996	5.24121	42	34390.5	2.1008e-05	0.0112231
CAYP1_HUMAN	19.2894	1.6616	1	0	1.64222e-05	0.000457562
CAZA1_HUMAN	16.6638	2.30712	67	35291.9	2.3007e-05	0.0753821
CAZA2_HUMAN	14.0528	4.59441	229	198291	2.32856e-05	0.103983
CB018_HUMAN	18.6245	3.21659	11	1744.24	2.0803e-05	0.0112094
CB027_HUMAN	19.1209	4.89965	2	4.99423	1.60917e-05	0.000264928
CB029_HUMAN	17.5342	0.435553	38	8939.2	2.13643e-05	0.0204606
CB034_HUMAN	18.7344	5.1394	9	898.331	1.89534e-05	0.00249442
CB044_HUMAN	17.8888	4.58667	29	7546.26	2.0414e-05	0.0115358
CB047_HUMAN	17.5842	4.00716	37	7868.13	2.07952e-05	0.0159481
CB048_HUMAN	18.7776	4.47034	8	284.413	1.73214e-05	0.000718789
CB050_HUMAN	19.2786	3.0465	1	0	1.23435e-05	6.35118e-07
CB052_HUMAN	19.234	0.926787	1	0	1.29092e-05	4.86352e-06
CB054_HUMAN	19.2223	4.0209	1	0	1.49365e-05	5.25615e-05
CB055_HUMAN	19.1826	0.540683	2	0	2.03753e-05	0.0101068
CB060_HUMAN	18.7436	3.19068	9	1415.39	1.79488e-05	0.00119448
CB062_HUMAN	19.1378	1.20325	2	30.0497	1.7092e-05	0.000625458
CB065_HUMAN	19.2658	5.20295	1	0	1.48348e-05	3.04265e-05
CB068_HUMAN	18.8048	1.35707	8	937.415	1.87885e-05	0.00314373
CB069_HUMAN	18.8665	5.53993	6	350.421	1.90916e-05	0.00438003
CB071_HUMAN	18.9585	2.29708	5	155.63	1.80554e-05	0.00176128
CB072_HUMAN	19.2379	3.73529	1	0	1.6107e-05	0.000163613
CB077_HUMAN	19.0192	2.74374	4	14.5235	1.64989e-05	0.000398551
CB078_HUMAN	19.1107	2.16064	2	8.58828	1.82129e-05	0.00220598
CB079_HUMAN	19.052	3.98624	3	254.081	1.566e-05	7.28683e-05
CB084_HUMAN	19.2229	3.84262	1	0	1.44392e-05	2.07701e-05
CB085_HUMAN	18.6921	5.03585	10	1821.1	1.92745e-05	0.00424732
CB088_HUMAN	19.062	4.70663	3	0	1.80044e-05	0.0018163
CB39L_HUMAN	18.9224	2.44734	5	78.2367	1.77443e-05	0.0011669
CB5D1_HUMAN	19.2932	1.4834	1	0	1.74724e-05	0.00222137
CB5D2_HUMAN	18.5984	4.18089	12	5159.85	1.83157e-05	0.00108052
CBG_HUMAN	18.9994	4.51989	4	30.8923	1.58856e-05	0.000118683
CBL_HUMAN	15.357	1.90637	133	103513	2.32618e-05	0.0843948
CBLB_HUMAN	17.6369	1.90659	35	4868.26	2.11618e-05	0.0208011
CBLC_HUMAN	17.4593	1.4171	40	6846.24	2.1646e-05	0.0337337
CBLN4_HUMAN	18.5646	3.62749	13	4151.54	1.83661e-05	0.00160732
CBP_HUMAN	14.4172	1.23589	201	245973	2.39964e-05	0.136959
CBPA1_HUMAN	19.2664	2.83381	1	0	1.79678e-05	0.0018858
CBPA2_HUMAN	18.8674	3.67887	6	437.849	1.92245e-05	0.00338577
CBPA3_HUMAN	19.2043	5.57531	1	0	1.64614e-05	0.00062935
CBPA4_HUMAN	18.1255	4.2212	23	3872.04	1.90654e-05	0.00257651
CBPA5_HUMAN	18.4863	3.7011	14	3855.35	2.0372e-05	0.00825896
CBPA6_HUMAN	18.6341	3.56566	11	1450.82	1.96796e-05	0.00574244
CBPB2_HUMAN	19.178	3.02308	2	69.7801	1.60671e-05	0.000174159
CBPC1_HUMAN	18.7584	2.26838	8	1404.97	1.95442e-05	0.00563807
CBPC2_HUMAN	19.2947	2.2486	1	0	1.62536e-05	0.000286638
CBPC5_HUMAN	18.9161	2.14099	5	353.943	1.66107e-05	0.000323073
CBPD_HUMAN	18.2268	3.67167	21	4968.46	2.05512e-05	0.00880842
CBPE_HUMAN	18.6766	5.61536	10	3011.25	1.76336e-05	0.000775625
CBPM_HUMAN	18.1847	2.25402	21	9127.03	2.05271e-05	0.015675
CBPN_HUMAN	19.0314	1.09052	4	53.1518	1.8632e-05	0.00278605
CBPZ_HUMAN	19.0909	1.74484	3	42.486	1.74468e-05	0.00100507
CBR1_HUMAN	17.9029	1.3324	28	19657.7	2.22094e-05	0.0335131
CBR3_HUMAN	18.5587	0.575605	13	2326.47	2.04633e-05	0.0131492
CBR4_HUMAN	19.053	3.94695	3	115.222	1.8458e-05	0.00153903
CBS_HUMAN	17.8116	2.69209	31	9014.7	2.08104e-05	0.0152915
CBWD1_HUMAN	16.8833	4.46713	59	67865.3	2.14966e-05	0.0170145
CBWD2_HUMAN	18.5235	4.46734	14	10552.7	2.07297e-05	0.0165023
CBWD3_HUMAN	18.1996	3.97036	21	12885	1.88775e-05	0.0021526
CBWD5_HUMAN	19.3018	1.59245	1	0	1.64476e-05	0.000556608
CBWD6_HUMAN	19.1044	2.82231	3	19.9697	1.76016e-05	0.00105407
CBWD7_HUMAN	19.1227	4.46733	2	0	1.65085e-05	0.000315402
CBX1_HUMAN	16.1682	5.09944	86	54004.7	2.26362e-05	0.0615635
CBX2_HUMAN	17.3165	5.72579	45	45883.2	2.12685e-05	0.0334881
CBX3_HUMAN	15.416	5.12539	130	100252	2.29521e-05	0.0881447
CBX4_HUMAN	16.403	5.72662	77	43295.2	2.29716e-05	0.0751854
CBX5_HUMAN	15.0369	5.09892	156	282229	2.26752e-05	0.0834753
CBX6_HUMAN	16.6179	5.71819	69	77188.7	2.1675e-05	0.0494806
CBX7_HUMAN	17.9003	5.72176	29	2247.61	2.05901e-05	0.0209786
CBX8_HUMAN	15.4716	5.7195	125	93506.1	2.32488e-05	0.127352
CBY1_HUMAN	17.7972	2.85482	31	31519.7	2.11207e-05	0.0220726
CC014_HUMAN	19.2448	2.83257	1	0	1.55941e-05	0.000133007
CC017_HUMAN	17.8569	0.123465	29	3756.54	2.15086e-05	0.0413353
CC019_HUMAN	18.8382	6.28313	7	191.548	1.81974e-05	0.00318022
CC020_HUMAN	19.2355	4.86112	1	0	1.60298e-05	0.000153539
CC025_HUMAN	19.3077	5.48968	1	0	1.75926e-05	0.00163292
CC026_HUMAN	18.3617	0.257332	17	6090.45	2.13776e-05	0.0270172
CC032_HUMAN	19.2052	0.895888	1	0	1.84997e-05	0.00369552
CC033_HUMAN	18.7882	3.74793	8	1195.33	1.83184e-05	0.0013788
CC037_HUMAN	18.7269	1.02851	9	1263.01	2.03562e-05	0.0114157
CC038_HUMAN	19.1541	1.58382	2	1.20957	1.68464e-05	0.000944046
CC043_HUMAN	19.1743	2.32562	2	0	1.61901e-05	0.000273395
CC045_HUMAN	19.0779	5.33825	3	16071	1.61841e-05	0.000189585
CC054_HUMAN	19.2665	2.86365	1	0	1.63814e-05	0.000351648
CC058_HUMAN	19.1387	4.31922	2	3.16546	1.54681e-05	7.11244e-05
CC062_HUMAN	18.9633	1.13441	5	100.643	1.87628e-05	0.00555812
CC071_HUMAN	19.2266	3.10976	1	0	1.59119e-05	0.000118326
CC078_HUMAN	19.2472	4.42215	1	0	1.8164e-05	0.00137548
CC103_HUMAN	18.3154	4.21286	18	3941.71	1.77696e-05	0.000858824
CC104_HUMAN,CFA36_HUMAN	18.9514	2.03004	5	208.468	1.7407e-05	0.000696504
CC106_HUMAN	18.7172	4.9509	9	1190.38	1.97879e-05	0.00792587
CC107_HUMAN	18.4008	3.46012	16	1910.81	1.89444e-05	0.00227484
CC108_HUMAN	19.3049	5.6404	1	0	1.73747e-05	0.000816198
CC110_HUMAN	18.9586	0.728338	5	1515.14	1.99167e-05	0.0149137
CC111_HUMAN,PRIPO_HUMAN	18.5137	4.20518	14	755.116	1.88879e-05	0.00413902
CC112_HUMAN	18.6614	4.35732	10	1679.56	1.94032e-05	0.00417859
CC113_HUMAN	18.9084	5.79109	6	1118.23	1.87364e-05	0.00274166
CC114_HUMAN	19.0491	4.63476	3	54.1017	1.76566e-05	0.000832072
CC115_HUMAN	18.4041	3.21378	16	2380.36	1.97274e-05	0.00540237
CC116_HUMAN	18.6646	4.63157	10	3305.56	1.90789e-05	0.00291073
CC117_HUMAN	18.7305	1.57347	9	305.303	1.9931e-05	0.0135686
CC120_HUMAN	16.8368	4.64727	61	67681.1	2.08611e-05	0.00985841
CC121_HUMAN	18.7917	3.15818	8	768.618	1.89272e-05	0.00281498
CC122_HUMAN	19.0241	4.61472	4	69.9556	1.71048e-05	0.000543199
CC124_HUMAN	18.4666	1.04696	15	1798.26	2.16892e-05	0.0315114
CC125_HUMAN	19.2733	1.15263	1	0	1.6809e-05	0.000498743
CC126_HUMAN	19.1344	4.23319	2	6.45502	1.61962e-05	0.00015848
CC127_HUMAN	19.0052	4.05605	4	111.238	1.85192e-05	0.00197098
CC130_HUMAN	18.5701	3.84551	13	3306.82	1.93274e-05	0.00386959
CC132_HUMAN,VPS50_HUMAN	18.0246	3.34557	25	8391.75	2.02844e-05	0.00520773
CC134_HUMAN	19.1175	6.15104	2	0	1.67096e-05	0.000581024
CC135_HUMAN,DRC7_HUMAN	19.2717	5.02278	1	0	1.58604e-05	0.000183113
CC136_HUMAN	16.9625	4.60628	56	33564.7	2.14367e-05	0.0211256
CC137_HUMAN	17.8413	0.0924506	30	1656.52	2.15657e-05	0.0626459
CC138_HUMAN	18.3453	4.66791	18	1119.73	1.98748e-05	0.0060257
CC140_HUMAN	19.115	4.51294	2	18.3636	1.48249e-05	3.22603e-05
CC141_HUMAN	19.0757	5.58718	3	107.659	1.80388e-05	0.00145572
CC146_HUMAN	18.1369	4.62333	23	5571.95	2.06432e-05	0.0138163
CC147_HUMAN,CFA58_HUMAN	19.2181	4.87995	1	0	1.72239e-05	0.000950999
CC148_HUMAN	18.8355	3.06041	7	639.501	1.70306e-05	0.000534372
CC14A_HUMAN	18.7379	1.45346	9	362.32	2.018e-05	0.0101565
CC14B_HUMAN	18.9422	0.976364	5	34.6693	1.95042e-05	0.00945019
CC150_HUMAN	19.1916	4.604	2	70.5103	1.74569e-05	0.000676269
CC151_HUMAN	18.1284	5.31789	23	8438.44	1.96025e-05	0.00431309
CC153_HUMAN	19.1931	4.63237	2	12.0435	1.7284e-05	0.000506361
CC155_HUMAN,KASH5_HUMAN	17.7897	2.72626	31	80211.7	1.98708e-05	0.00595394
CC167_HUMAN	19.1297	2.5633	2	80.9872	1.67096e-05	0.000364033
CC170_HUMAN	19.1228	3.82162	2	23.1969	1.60948e-05	0.000142066
CC172_HUMAN	18.6789	4.56541	10	2213.76	1.92823e-05	0.00357816
CC28A_HUMAN	19.2528	1.24274	1	0	1.50889e-05	5.80741e-05
CC28B_HUMAN	18.9665	2.52137	5	87.1105	1.7656e-05	0.00154461
CC50A_HUMAN	17.1343	3.65274	50	91987	1.9939e-05	0.00372928
CC50B_HUMAN	16.36	4.48043	79	111375	2.06143e-05	0.00679771
CC71L_HUMAN	18.9669	5.09902	5	169.244	1.79775e-05	0.00316264
CC74A_HUMAN	19.2057	5.05755	1	0	1.77406e-05	0.00105599
CC74B_HUMAN	18.0846	2.65911	24	910.903	1.96282e-05	0.0147523
CC85A_HUMAN	19.1491	2.98354	2	8.18546	1.69096e-05	0.000630261
CC85B_HUMAN	15.3602	4.34249	133	180575	2.17917e-05	0.0309904
CC85C_HUMAN	17.7815	4.19139	31	9259.2	2.04847e-05	0.0126245
CC90A_HUMAN,MCUR1_HUMAN	19.0918	2.36092	3	81.5098	1.73109e-05	0.000664932
CC90B_HUMAN	18.9457	2.3611	5	751.722	1.88968e-05	0.00382122
CCAR1_HUMAN	18.1209	2.01815	23	9040.54	2.21966e-05	0.0342262
CCBE1_HUMAN	19.0849	4.89321	3	71.4331	1.75769e-05	0.000973401
CCBP2_HUMAN	18.9012	1.91327	6	5119.08	1.6573e-05	0.000403898
CCD11_HUMAN,CFA53_HUMAN	19.0974	4.68577	3	115.832	1.69016e-05	0.000544151
CCD12_HUMAN	17.9457	6.23175	27	2798.67	2.01426e-05	0.0157562
CCD13_HUMAN	18.8239	4.67061	7	314.315	1.86647e-05	0.00260951
CCD14_HUMAN	17.4992	4.67029	39	9212.52	2.01471e-05	0.00763654
CCD15_HUMAN	19.113	1.21675	2	26.6171	1.63819e-05	0.000352248
CCD18_HUMAN	18.4866	4.66636	14	1634.58	1.92278e-05	0.00406703
CCD19_HUMAN,CFA45_HUMAN	19.2133	4.02702	1	0	1.6072e-05	0.000186429
CCD22_HUMAN	16.812	5.31768	62	63380.5	2.17955e-05	0.0325958
CCD23_HUMAN,SVBP_HUMAN	19.2111	3.41049	1	0	1.50937e-05	5.97536e-05
CCD24_HUMAN	18.9963	1.19761	4	155.899	1.82305e-05	0.00175175
CCD25_HUMAN	18.9985	3.13242	4	896.358	1.74981e-05	0.00103766
CCD27_HUMAN	18.906	4.2156	6	518.3	1.82066e-05	0.00190118
CCD30_HUMAN	19.213	2.40857	1	0	1.7671e-05	0.00152225
CCD33_HUMAN	17.1686	5.80291	49	25012.5	2.15466e-05	0.0219875
CCD34_HUMAN	19.143	4.67357	2	241.035	1.74471e-05	0.00110141
CCD36_HUMAN	18.2338	4.68698	20	2885.3	1.9521e-05	0.00386216
CCD37_HUMAN	18.9937	5.0758	4	202.957	1.86623e-05	0.00283366
CCD38_HUMAN	19.1719	3.68895	2	0	1.81637e-05	0.00197534
CCD39_HUMAN	19.1328	3.75307	2	15.9782	1.96171e-05	0.00829455
CCD40_HUMAN	18.0582	5.30896	24	11568.4	2.03645e-05	0.00832688
CCD41_HUMAN,CEP83_HUMAN	18.4343	5.2975	16	6851.12	2.18055e-05	0.0215964
CCD42_HUMAN	18.9313	2.97175	5	225.47	1.88647e-05	0.00343045
CCD43_HUMAN	18.989	5.01932	4	209.816	1.76647e-05	0.000983949
CCD47_HUMAN	17.809	3.77502	31	16080.7	2.23589e-05	0.0350143
CCD48_HUMAN,EFCC1_HUMAN	19.2734	0.731632	1	0	1.86102e-05	0.00544035
CCD50_HUMAN	18.6777	1.72788	10	3078.53	2.10619e-05	0.0149404
CCD51_HUMAN	17.7421	3.93929	32	10342.8	1.97274e-05	0.00507756
CCD53_HUMAN	16.7943	4.61846	62	74223.4	2.14491e-05	0.0156719
CCD54_HUMAN	19.2153	0.074616	1	0	1.68586e-05	0.00130771
CCD56_HUMAN,COA3_HUMAN	18.4544	4.07791	15	5352.63	1.88868e-05	0.0041974
CCD57_HUMAN	18.4048	4.6073	16	20246.3	1.94894e-05	0.00574299
CCD58_HUMAN	18.6185	4.07134	11	3320.53	1.89111e-05	0.00431504
CCD60_HUMAN	18.9032	0.186894	6	1604.8	1.6967e-05	0.000975426
CCD61_HUMAN	18.5376	4.6761	13	438.142	1.91791e-05	0.00372204
CCD62_HUMAN	19.057	2.25334	3	37.9225	1.85278e-05	0.00339931
CCD63_HUMAN	19.1097	4.89138	2	29.8124	1.73599e-05	0.00113396
CCD65_HUMAN	18.7733	4.20657	8	748.329	1.91578e-05	0.00552963
CCD66_HUMAN	19.1173	4.63793	2	0	1.71259e-05	0.000733118
CCD67_HUMAN,DEUP1_HUMAN	18.1061	4.62796	23	6505.58	1.98456e-05	0.00562796
CCD68_HUMAN	18.6176	4.64227	11	6563.06	1.90723e-05	0.00456082
CCD69_HUMAN	18.455	2.66781	15	3430.51	1.89671e-05	0.00347358
CCD70_HUMAN	19.1152	2.61368	2	225.564	1.77809e-05	0.00186384
CCD71_HUMAN	18.9423	2.16098	5	101.408	1.92149e-05	0.00665614
CCD72_HUMAN,TMA7_HUMAN	18.7248	1.89331	9	1291.33	1.99629e-05	0.00664445
CCD75_HUMAN,GPT11_HUMAN	18.5439	6.25003	13	554.073	1.98677e-05	0.0167696
CCD77_HUMAN	18.2825	4.67099	19	1466.57	1.96456e-05	0.00542801
CCD79_HUMAN,TERB1_HUMAN	19.279	4.96015	1	0	1.70885e-05	0.00079589
CCD80_HUMAN	19.2428	0.740547	1	0	1.78485e-05	0.00328106
CCD81_HUMAN	19.2308	1.47348	1	0	1.07601e-05	1.75053e-08
CCD82_HUMAN	18.3828	4.93869	17	18920.2	1.97246e-05	0.00554793
CCD83_HUMAN	18.8491	2.44319	7	277.329	1.82949e-05	0.00162225
CCD84_HUMAN	18.494	6.2411	14	2276.35	1.96765e-05	0.0117658
CCD86_HUMAN	18.2137	0.0421206	21	1353.26	2.15745e-05	0.0411256
CCD87_HUMAN	18.8663	0.462742	6	106.321	1.98499e-05	0.0114111
CCD89_HUMAN	18.5311	4.62744	13	2093.7	1.95913e-05	0.00438925
CCD91_HUMAN	18.6166	5.50477	11	2515.14	1.9076e-05	0.00575043
CCD92_HUMAN	18.0599	2.65664	24	1032.45	1.94262e-05	0.0142267
CCD93_HUMAN	17.7301	5.31653	33	27444.3	2.02302e-05	0.00879224
CCD94_HUMAN	17.7215	6.23013	33	23346.8	2.03347e-05	0.0134379
CCD96_HUMAN	19.0325	2.20556	4	93.8734	1.7973e-05	0.00160503
CCD97_HUMAN	18.3034	0.171656	19	756.015	1.92894e-05	0.0110428
CCDB1_HUMAN	17.3457	1.36763	43	36941.8	2.07228e-05	0.0195419
CCDC6_HUMAN	17.0877	1.46718	52	36617.4	2.2008e-05	0.0363905
CCDC7_HUMAN	19.2661	0.198918	1	0	1.75377e-05	0.00149762
CCDC8_HUMAN	17.9949	3.22322	26	6815.81	2.12535e-05	0.018701
CCDC9_HUMAN	18.0704	0.187722	24	3249.78	1.98586e-05	0.0127021
CCG1_HUMAN	19.2156	5.2983	1	0	1.74734e-05	0.000746949
CCG2_HUMAN	18.3875	4.5505	17	3757.9	1.95702e-05	0.00391408
CCG3_HUMAN	19.1747	2.75558	2	88.047	1.7671e-05	0.00108318
CCG4_HUMAN	18.7936	4.33037	8	655.201	1.67549e-05	0.000292388
CCG5_HUMAN	17.5069	5.27259	39	18744.4	2.00852e-05	0.00741802
CCG6_HUMAN	19.2722	1.54704	1	0	1.81792e-05	0.00175978
CCHCR_HUMAN	16.5522	4.62976	72	62791.3	2.15082e-05	0.0181958
CCHL_HUMAN	17.7004	3.97672	33	25420.8	2.00184e-05	0.0072107
CCKAR_HUMAN	19.2744	3.45049	1	0	1.19202e-05	1.9964e-07
CCKN_HUMAN	19.1136	3.45054	2	15586	1.46402e-05	2.12151e-05
CCL1_HUMAN	19.2617	3.78149	1	0	1.37939e-05	5.49309e-06
CCL11_HUMAN	19.0356	2.1406	4	761.654	1.87589e-05	0.00298512
CCL13_HUMAN	19.1581	1.91326	2	1234.03	1.83023e-05	0.00455591
CCL14_HUMAN	18.7548	3.77599	8	2574.55	1.86658e-05	0.00247214
CCL17_HUMAN	19.2686	0.719417	1	0	1.83073e-05	0.00405595
CCL18_HUMAN	19.1794	0.838502	2	231.022	1.91121e-05	0.0052016
CCL19_HUMAN	19.0467	1.44452	3	15624.9	1.37007e-05	6.06756e-06
CCL2_HUMAN	19.0338	5.66416	4	215.867	1.43217e-05	2.37984e-05
CCL20_HUMAN	19.0883	5.66596	3	2514.08	1.69535e-05	0.00053655
CCL21_HUMAN	18.7064	1.44462	10	11695	1.89129e-05	0.00480677
CCL22_HUMAN	17.8637	3.65671	29	11138.3	2.04311e-05	0.0112318
CCL23_HUMAN	19.1582	1.46934	2	40.5829	1.63455e-05	0.00024384
CCL25_HUMAN	19.0472	2.67557	3	502.225	1.56113e-05	0.000108572
CCL27_HUMAN	19.1917	1.44467	2	38.8661	1.37003e-05	6.06702e-06
CCL28_HUMAN	19.2165	5.84595	1	0	1.45546e-05	2.64638e-05
CCL3_HUMAN	18.9989	2.67695	4	497.374	1.65344e-05	0.000284098
CCL4_HUMAN	18.8645	2.67701	6	728.492	1.63295e-05	0.000229904
[truncated: 13,588 more rows]
