# Supplementary material for: Prediction of protein interactions with function in protein (de-)phosphorylation
Source: PLoS One. 2025 Mar 3;20(3):e0319084. doi: 10.1371/journal.pone.0319084 (PMC11875375; doi:10.1371/journal.pone.0319084)
Supplement: S2 Table — Columns indicate protein identifiers (UniProtKB; p1, p2), hyperbolic distance, r difference. (XLSX) [file pone.0319084.s007.xlsx]

## Sheet: Sheet1
p1	p2	hyperbolic distance	r difference
AL1A1_HUMAN	IL21_HUMAN	16.9244	0.121934
ITA7_HUMAN	SLAF1_HUMAN	31.003	1.92347
ITA7_HUMAN	FHL2_HUMAN	33.6392	2.27431
ITA7_HUMAN	TN13B_HUMAN	34.5487	0.591361
ITA7_HUMAN	LEG8_HUMAN	24.242	2.15398
ITA7_HUMAN	CD1E_HUMAN	31.8599	0.00166841
ITA7_HUMAN	FHL3_HUMAN	34.2724	1.28868
ITA7_HUMAN	PTC1_HUMAN	31.8236	1.53645
ITA7_HUMAN	ITB1_HUMAN	29.5163	2.10161
ITA7_HUMAN	B3GN2_HUMAN	23.2892	0.00382384
ITA7_HUMAN	TAZ_HUMAN	32.675	1.69693
ITA7_HUMAN	AT1B3_HUMAN	31.0236	0.727353
ITA7_HUMAN	AT1B4_HUMAN	32.2907	0.151511
ITA7_HUMAN	SUSD4_HUMAN	32.7366	0.362516
ITA7_HUMAN	BTNL8_HUMAN	31.4219	0.40108
ITA7_HUMAN	PCD20_HUMAN	32.6992	0.700369
ITA7_HUMAN	DEF1_HUMAN	33.0906	1.68306
ITA7_HUMAN	DKKL1_HUMAN	31.9359	1.47445
ITA7_HUMAN	PCDG5_HUMAN	33.4669	0.883282
ITA7_HUMAN	PSG8_HUMAN	35.0111	0.405694
ITA7_HUMAN	SIA8D_HUMAN	20.6778	1.25364
ITA7_HUMAN	NCEH1_HUMAN	34.8142	0.426901
ITA7_HUMAN	TM11B_HUMAN	28.6684	2.1802
ITA7_HUMAN	TMED6_HUMAN	30.7428	0.27597
ITA7_HUMAN	I17RC_HUMAN	33.6442	0.699893
ITA7_HUMAN	TSN11_HUMAN	32.1147	0.644396
ITA7_HUMAN	ACHA_HUMAN	14.999	1.06497
GRB7_HUMAN	RL10_HUMAN	23.4786	3.24272
GRB7_HUMAN	KIT_HUMAN	32.0945	0.257815
GRB7_HUMAN	FAK1_HUMAN	31.6893	0.671099
GRB7_HUMAN	SHC1_HUMAN	30.4375	1.91055
GRB7_HUMAN	ANDR_HUMAN	27.7136	3.14408
GRB7_HUMAN	PGFRB_HUMAN	32.2535	0.116925
GRB7_HUMAN	ERBB3_HUMAN	30.5618	1.77012
GRB7_HUMAN	TIE2_HUMAN	34.097	1.78066
GRB7_HUMAN	KPYM_HUMAN	30.7672	0.440944
GRB7_HUMAN	MET_HUMAN	31.2977	1.02129
GRB7_HUMAN	EGFR_HUMAN	27.4859	4.85616
GRB7_HUMAN	RET_HUMAN	32.9661	0.668259
GRB7_HUMAN	ERBB2_HUMAN	29.3971	2.91004
GRB7_HUMAN	EPHB1_HUMAN	34.397	2.09159
GRB7_HUMAN	MINA_HUMAN	28.1194	1.37985
GRB7_HUMAN	1433S_HUMAN	31.6094	1.57615
GRB7_HUMAN	LAX1_HUMAN	34.6776	2.3244
GRB7_HUMAN	LY66F_HUMAN	12.7047	2.46836
GRB7_HUMAN	PURB_HUMAN	32.3532	1.50223
GRB7_HUMAN	RND1_HUMAN	35.169	1.94399
GRB7_HUMAN	HAX1_HUMAN	32.0362	0.930244
GRB7_HUMAN	RL6_HUMAN	24.4186	1.88304
GRB7_HUMAN	RL23A_HUMAN	23.9259	1.48415
GRB7_HUMAN	CALM_HUMAN	30.6517	2.12738
GRB7_HUMAN	RL14_HUMAN	21.9393	1.94459
GRB7_HUMAN	RPAB5_HUMAN	31.7293	0.0135028
GRB7_HUMAN	MMTA2_HUMAN	31.6799	1.13164
GRB7_HUMAN	INSR_HUMAN	32.3084	0.126503
GRB7_HUMAN	RL4_HUMAN	25.044	1.50264
GRB7_HUMAN	RL35A_HUMAN	25.2148	1.04043
GRB7_HUMAN	RL15_HUMAN	24.3302	1.38639
GRB7_HUMAN	RIOK3_HUMAN	30.3617	1.73648
GRB7_HUMAN	RL31_HUMAN	24.1371	1.59642
GRB7_HUMAN	NOC2L_HUMAN	31.333	0.384374
GRB7_HUMAN	RT27_HUMAN	29.5241	0.165744
GRB7_HUMAN	RL12_HUMAN	25.2264	0.656397
GRB7_HUMAN	RL1D1_HUMAN	30.3934	0.450167
GRB7_HUMAN	RIOK2_HUMAN	13.0953	1.21609
GRB7_HUMAN	RT07_HUMAN	29.604	0.0648985
GRB7_HUMAN	RL18_HUMAN	24.6533	2.08015
GRB7_HUMAN	RL39_HUMAN	34.5772	1.63259
GRB7_HUMAN	RL19_HUMAN	24.8433	1.1111
GRB7_HUMAN	RL27_HUMAN	24.2861	0.357868
GRB7_HUMAN	RT10_HUMAN	30.6261	0.92428
GRB7_HUMAN	RL35_HUMAN	25.5715	0.886594
GRB7_HUMAN	RT26_HUMAN	33.0041	0.386053
GRB7_HUMAN	RL37A_HUMAN	29.1001	1.67292
GRB7_HUMAN	RT02_HUMAN	29.9467	0.256179
GRB7_HUMAN	RL10L_HUMAN	27.7687	1.3002
GRB7_HUMAN	BRX1_HUMAN	30.519	0.287824
GRB7_HUMAN	RT05_HUMAN	29.8066	0.117025
GRB7_HUMAN	RL32_HUMAN	24.3276	0.0460559
GRB7_HUMAN	FABD_HUMAN	31.0554	1.4165
GRB7_HUMAN	KCTD6_HUMAN	34.8904	1.48978
GRB7_HUMAN	OLIG1_HUMAN	34.5205	2.21115
GRB7_HUMAN	RT35_HUMAN	29.4663	0.22548
GRB7_HUMAN	RL13A_HUMAN	24.9199	0.0160147
GRB7_HUMAN	RT24_HUMAN	29.9622	0.26407
GRB7_HUMAN	RT34_HUMAN	32.8236	0.56644
GRB7_HUMAN	RPF2_HUMAN	31.1934	0.370904
GRB7_HUMAN	RT14_HUMAN	30.2336	0.565099
GRB7_HUMAN	RT21_HUMAN	31.2914	1.56742
GRB7_HUMAN	R39L5_HUMAN	34.4695	2.10386
GRB7_HUMAN	RP25L_HUMAN	29.7019	1.56869
GRB7_HUMAN	NEMF_HUMAN	34.9246	1.56887
GRB7_HUMAN	L10K_HUMAN	14.177	2.17311
PAK1_HUMAN	MERL_HUMAN	25.552	0.421899
PAK1_HUMAN	PLCG1_HUMAN	28.0611	0.106684
PAK1_HUMAN	TGFR1_HUMAN	28.6571	1.68388
PAK1_HUMAN	HSP7C_HUMAN	21.1767	3.29931
PAK1_HUMAN	NCK1_HUMAN	27.9479	0.148836
PAK1_HUMAN	SH3K1_HUMAN	27.3134	0.170463
PAK1_HUMAN	ARHG2_HUMAN	31.8596	1.84313
PAK1_HUMAN	RAC1_HUMAN	29.7503	1.2065
PAK1_HUMAN	TBA1B_HUMAN	23.9769	1.54341
PAK1_HUMAN	1433G_HUMAN	26.73	3.37455
PAK1_HUMAN	GIT1_HUMAN	29.2999	1.52479
PAK1_HUMAN	NCK2_HUMAN	28.4486	0.165697
PAK1_HUMAN	RHOQ_HUMAN	33.3291	3.0031
PAK1_HUMAN	PAXI_HUMAN	27.8188	0.046717
PAK1_HUMAN	SAP_HUMAN	30.3882	2.50119
PAK1_HUMAN	AKA12_HUMAN	29.6133	1.76069
PAK1_HUMAN	HSP71_HUMAN,HS71B_HUMAN	22.0447	1.10138
PAK1_HUMAN	UBR5_HUMAN	21.6988	0.653255
PAK1_HUMAN	PDP1_HUMAN	33.5364	2.66448
PAK1_HUMAN	FLNA_HUMAN	27.5336	1.44464
PAK1_HUMAN	FACD2_HUMAN	29.1519	0.84767
PAK1_HUMAN	XPO1_HUMAN	30.0639	0.239989
PAK1_HUMAN	SNW1_HUMAN	25.4674	3.22927
PAK1_HUMAN	EGFR_HUMAN	23.9531	3.64091
PAK1_HUMAN	TBB5_HUMAN	21.9271	0.871513
PAK1_HUMAN	TBA1A_HUMAN	28.7597	0.651628
PAK1_HUMAN	ERBB2_HUMAN	25.761	1.69479
PAK1_HUMAN	RAF1_HUMAN	28.9823	0.919057
PAK1_HUMAN	PAK2_HUMAN	31.115	1.15126
PAK1_HUMAN	SRBS2_HUMAN	30.963	1.99622
PAK1_HUMAN	GRB2_HUMAN	24.9765	2.46004
PAK1_HUMAN	ASC_HUMAN	32.7884	1.84861
PAK1_HUMAN	ARHG7_HUMAN	30.1471	1.90742
PAK1_HUMAN	FIBB_HUMAN	30.6815	0.368554
PAK1_HUMAN	RHOJ_HUMAN	33.289	2.96198
PAK1_HUMAN	ARC1B_HUMAN	30.4302	1.41021
PAK1_HUMAN	KPRA_HUMAN	29.6139	1.80203
PAK1_HUMAN	DYL1_HUMAN	30.3821	0.589452
PAK1_HUMAN	BAIP2_HUMAN	31.7926	1.24538
PAK1_HUMAN	GIT2_HUMAN	30.6096	2.36949
PAK1_HUMAN	1B07_HUMAN	31.7446	1.31779
PAK1_HUMAN	LIMK1_HUMAN	30.3625	2.25018
PAK1_HUMAN	DDB1_HUMAN	27.6921	0.306223
PAK1_HUMAN	H2AX_HUMAN	27.0308	1.87394
PAK1_HUMAN	LPXN_HUMAN	30.1382	2.00602
PAK1_HUMAN	HGS_HUMAN	30.2269	0.406031
PAK1_HUMAN	ESR1_HUMAN	23.0057	5.97856
PAK1_HUMAN	AKT1_HUMAN	25.4015	1.33418
PAK1_HUMAN	MMS19_HUMAN	29.2505	1.50838
PAK1_HUMAN	HSPB1_HUMAN	27.2198	0.662372
PAK1_HUMAN	DNJA1_HUMAN	24.4147	0.0413312
PAK1_HUMAN	ARL1_HUMAN	33.7261	2.75564
PAK1_HUMAN	ABI3_HUMAN	31.4463	2.76584
PAK1_HUMAN	PK1IP_HUMAN	32.7937	2.66468
PAK1_HUMAN	PCBP1_HUMAN	30.0642	0.481371
PAK1_HUMAN	RUVB1_HUMAN	26.4056	0.604643
PAK1_HUMAN	PYR1_HUMAN	25.4986	0.719054
PAK1_HUMAN	RUVB2_HUMAN	28.7924	0.81977
PAK1_HUMAN	BMX_HUMAN	30.7144	1.45948
PAK1_HUMAN	RPB2_HUMAN	31.4714	1.02111
PAK1_HUMAN	CDC42_HUMAN	29.4404	1.46825
PAK1_HUMAN	ARHG6_HUMAN	30.3795	2.13987
PAK1_HUMAN	M2OM_HUMAN	29.5043	1.63676
PAK1_HUMAN	GELS_HUMAN	30.1241	1.09642
PAK1_HUMAN	ADT2_HUMAN	22.448	0.545797
PAK1_HUMAN	PRPS1_HUMAN	29.1971	1.38394
PAK1_HUMAN	ADT3_HUMAN	22.4986	0.758445
PAK1_HUMAN	ICAM1_HUMAN	30.0507	1.99662
PAK1_HUMAN	CDK5_HUMAN	30.6051	1.31856
PAK1_HUMAN	CY1_HUMAN	33.01	2.12784
PAK1_HUMAN	AIFM1_HUMAN	28.6479	0.891617
PAK1_HUMAN	CRPAK_HUMAN	17.0381	3.68354
PAK1_HUMAN	SCRIB_HUMAN	29.9349	1.2396
PAK1_HUMAN	4F2_HUMAN	32.2482	1.70979
PAK1_HUMAN	DNJA2_HUMAN	24.4193	0.676628
PAK1_HUMAN	RAC3_HUMAN	33.4041	3.07998
PAK1_HUMAN	LAT1_HUMAN	33.1218	2.58347
PAK1_HUMAN	SOX2_HUMAN	25.4307	2.36907
PAK1_HUMAN	KPYR_HUMAN	30.0865	3.18018
PAK1_HUMAN	TBB2B_HUMAN	27.3016	1.70874
PAK1_HUMAN	RHOU_HUMAN	31.4021	3.1181
PAK1_HUMAN	LIMA1_HUMAN	28.2531	0.717862
PAK1_HUMAN	PGAM5_HUMAN	29.0637	1.78375
PAK1_HUMAN	SETX_HUMAN	32.6016	2.16485
PAK1_HUMAN	TBA3E_HUMAN	32.5079	3.1185
PAK1_HUMAN	ARP5L_HUMAN	31.2102	2.19507
PAK1_HUMAN	FBX28_HUMAN	31.8702	1.63507
PAK1_HUMAN	CD11A_HUMAN	28.0058	1.9695
PAK1_HUMAN	CD11B_HUMAN	30.4673	2.78539
PAK1_HUMAN	NS1BP_HUMAN	29.7334	1.92531
PAK1_HUMAN	TBB4B_HUMAN	23.6585	0.761106
PAK1_HUMAN	TBB6_HUMAN	19.4072	1.49492
PAK1_HUMAN	GCN1L_HUMAN,GCN1_HUMAN	30.8618	1.34507
PAK1_HUMAN	MPCP_HUMAN	28.2208	1.01388
PAK1_HUMAN	TBA1C_HUMAN	22.3766	0.484499
PAK1_HUMAN	ADT1_HUMAN	24.6722	2.44484
PAK1_HUMAN	VAT1_HUMAN	31.1551	3.00017
PAK1_HUMAN	DREB_HUMAN	28.1394	0.832461
PAK1_HUMAN	HSP76_HUMAN	25.02	0.842777
PAK1_HUMAN	TBB8_HUMAN	9.33606	0.639867
PAK1_HUMAN	CPT1A_HUMAN	33.6374	2.75471
PAK1_HUMAN	KPRB_HUMAN	29.4865	1.67474
PAK1_HUMAN	RCN2_HUMAN	25.7811	1.52291
PAK1_HUMAN	S2541_HUMAN	29.274	1.29762
PAK1_HUMAN	GHC1_HUMAN	21.6937	2.20857
PAK1_HUMAN	FSD1_HUMAN	28.6943	1.86173
PAK1_HUMAN	PRPS2_HUMAN	29.851	2.03711
PAK1_HUMAN	T2R41_HUMAN	27.4568	2.99915
PAK1_HUMAN	RIOK1_HUMAN	32.1371	1.91811
PAK1_HUMAN	TECR_HUMAN	23.9311	2.38758
PAK1_HUMAN	OR2K2_HUMAN	33.9966	3.68346
PAK1_HUMAN	DHB12_HUMAN	32.9369	2.20889
PAK1_HUMAN	ASPH_HUMAN	32.485	1.69347
PAK1_HUMAN	HIG1A_HUMAN	32.4492	3.07768
PAK1_HUMAN	T161A_HUMAN	32.5133	2.60336
PAK1_HUMAN	TXTP_HUMAN	32.7278	1.85179
PAK1_HUMAN	S39A7_HUMAN	18.9381	3.18214
PAK1_HUMAN	DPM1_HUMAN	22.9268	2.48818
PAK1_HUMAN	TMM33_HUMAN	27.2043	2.55685
PAK1_HUMAN	MGST1_HUMAN	31.2789	3.26248
PAK1_HUMAN	HSP77_HUMAN	23.4052	2.20441
PAK1_HUMAN	ACSL5_HUMAN	34.0269	3.17723
PAK1_HUMAN	MOT4_HUMAN	33.2501	3.30631
PAK1_HUMAN	HIG1C_HUMAN	18.1313	3.56992
DLG4_HUMAN	FAK2_HUMAN	33.162	0.471743
DLG4_HUMAN	ERBB4_HUMAN	33.1178	0.4221
DLG4_HUMAN	FZD1_HUMAN	33.4884	2.42309
DLG4_HUMAN	CTRO_HUMAN	34.3806	2.23457
DLG4_HUMAN	KCNA2_HUMAN	21.075	2.0622
DLG4_HUMAN	DLGP1_HUMAN	16.2321	2.08012
DLG4_HUMAN	KCNA4_HUMAN	21.0473	2.18787
DLG4_HUMAN	KCNA5_HUMAN	20.6555	1.28724
DLG4_HUMAN	KCNA3_HUMAN	21.3274	2.30597
DLG4_HUMAN	DLG2_HUMAN	16.4034	1.89914
DLG4_HUMAN	LRP1_HUMAN	22.2084	0.451551
DLG4_HUMAN	LRP2_HUMAN	31.2914	0.468803
DLG4_HUMAN	LRP8_HUMAN	34.2943	1.68654
DLG4_HUMAN	KPCA_HUMAN	32.7477	0.0173746
DLG4_HUMAN	M3K11_HUMAN	34.763	2.05959
DLG4_HUMAN	CNKR2_HUMAN	35.0268	2.33073
DLG4_HUMAN	RBP1_HUMAN	28.2877	0.750319
DLG4_HUMAN	NMDE2_HUMAN	13.2411	1.52633
DLG4_HUMAN	ADRB1_HUMAN	34.6839	2.42083
DLG4_HUMAN	DLG1_HUMAN	31.4057	0.156303
DLG4_HUMAN	GRIA2_HUMAN	33.4616	1.67359
DLG4_HUMAN	SHAN1_HUMAN	34.7356	2.0079
DLG4_HUMAN	NMDZ1_HUMAN	19.1681	1.86845
DLG4_HUMAN	CSKP_HUMAN	32.2693	0.626037
DLG4_HUMAN	ERBB2_HUMAN	30.1143	2.58663
DLG4_HUMAN	MED28_HUMAN	32.0694	0.166628
DLG4_HUMAN	DLG3_HUMAN	32.1443	0.582226
DLG4_HUMAN	FYN_HUMAN	30.6036	2.07102
DLG4_HUMAN	IRK4_HUMAN,KCNJ4_HUMAN	18.9232	2.22535
DLG4_HUMAN	PRKN2_HUMAN	29.9203	2.48716
DLG4_HUMAN	LIN7A_HUMAN	18.0518	1.62526
DLG4_HUMAN	IRK12_HUMAN,KCJ12_HUMAN	29.4997	1.95446
DLG4_HUMAN	LIN7B_HUMAN	29.5847	2.05913
DLG4_HUMAN	GCYA2_HUMAN	18.6085	2.33332
DLG4_HUMAN	CRIPT_HUMAN	20.5853	2.34057
DLG4_HUMAN	EXOC4_HUMAN	15.4765	1.01472
DLG4_HUMAN	SYGP1_HUMAN	35.0786	2.32614
DLG4_HUMAN	DLGP4_HUMAN	34.6599	2.00742
DLG4_HUMAN	DYL1_HUMAN	25.5739	1.48129
DLG4_HUMAN	CRFR1_HUMAN	34.927	2.41034
DLG4_HUMAN	KIF1B_HUMAN	32.9706	0.769845
DLG4_HUMAN	BEGIN_HUMAN	28.4455	1.6803
DLG4_HUMAN	KI13B_HUMAN	34.3081	2.10745
DLG4_HUMAN	NOS1_HUMAN	19.9332	2.05805
DLG4_HUMAN	HGS_HUMAN	30.3842	1.29787
DLG4_HUMAN	ADA22_HUMAN	34.5509	2.36803
DLG4_HUMAN	LRRC7_HUMAN	34.9174	2.2213
DLG4_HUMAN	SHAN2_HUMAN	29.0002	2.07317
DLG4_HUMAN	BAI1_HUMAN	33.7416	2.22064
DLG4_HUMAN	FZD4_HUMAN	35.3167	2.67816
DLG4_HUMAN	NLGN1_HUMAN	26.8897	2.47725
DLG4_HUMAN	SEM4C_HUMAN	33.0571	2.22587
DLG4_HUMAN	NLGN2_HUMAN	26.4721	2.07302
DLG4_HUMAN	DLGP2_HUMAN	28.9657	2.64746
DLG4_HUMAN	SI1L1_HUMAN	33.7707	1.63044
DLG4_HUMAN	GRASP_HUMAN	35.3545	2.6472
DLG4_HUMAN	DYL2_HUMAN	27.6804	0.734199
DLG4_HUMAN	CH60_HUMAN	30.0023	2.74812
DLG4_HUMAN	M3K10_HUMAN	33.9321	2.05605
DLG4_HUMAN	IRK2_HUMAN,KCNJ2_HUMAN	23.1233	2.47358
DLG4_HUMAN	5HT2C_HUMAN	30.7575	0.693242
DLG4_HUMAN	ACTN2_HUMAN	30.8314	0.920619
DLG4_HUMAN	FZD7_HUMAN	32.599	1.90058
DLG4_HUMAN	CCG2_HUMAN	19.5988	2.00984
DLG4_HUMAN	GRIK5_HUMAN	34.2647	2.47654
DLG4_HUMAN	GRIA3_HUMAN	30.6023	1.90076
DLG4_HUMAN	NMDE1_HUMAN	16.1508	2.04846
DLG4_HUMAN	5HT2A_HUMAN	33.9275	2.36406
DLG4_HUMAN	GRIK1_HUMAN	30.4403	2.4702
DLG4_HUMAN	GRIK2_HUMAN	34.0812	2.29311
DLG4_HUMAN	KCNA1_HUMAN	21.5115	2.52362
DLG4_HUMAN	MAP1A_HUMAN	20.7816	2.07544
DLG4_HUMAN	PIMT_HUMAN	32.8933	0.868346
DLG4_HUMAN	NLGNX_HUMAN	35.4884	2.79155
DLG4_HUMAN	NMDE4_HUMAN	19.3417	2.64703
DLG4_HUMAN	LGI1_HUMAN	34.9743	2.79147
DLG4_HUMAN	NMDE3_HUMAN	23.4025	2.54898
DLG4_HUMAN	DLGP3_HUMAN	35.1069	2.46815
P85B_HUMAN	CBL_HUMAN	23.1982	1.56048
P85B_HUMAN	TGFR1_HUMAN	27.8319	0.252163
P85B_HUMAN	SOCS1_HUMAN	21.1887	1.16169
P85B_HUMAN	ERBB4_HUMAN	22.8747	0.117776
P85B_HUMAN	KIT_HUMAN	24.1235	0.474282
P85B_HUMAN	P85A_HUMAN	19.2481	1.9117
P85B_HUMAN	PTN11_HUMAN	20.608	1.39309
P85B_HUMAN	CRKL_HUMAN	23.4947	0.461224
P85B_HUMAN	SHC1_HUMAN	22.1192	2.12702
P85B_HUMAN	SKAP1_HUMAN	32.5814	0.0926514
P85B_HUMAN	GAB2_HUMAN	24.1388	0.272834
P85B_HUMAN	ANDR_HUMAN	28.2737	3.36055
P85B_HUMAN	SHIP2_HUMAN	14.7235	0.047065
P85B_HUMAN	1433B_HUMAN	27.9049	4.36892
P85B_HUMAN	CD28_HUMAN	17.7166	1.86107
P85B_HUMAN	ERBB3_HUMAN	19.7985	1.98659
P85B_HUMAN	PK3CD_HUMAN	22.9629	1.97711
P85B_HUMAN	PK3CB_HUMAN	22.8198	0.887198
P85B_HUMAN	IRS4_HUMAN	31.7842	0.503164
P85B_HUMAN	GAB1_HUMAN	25.9684	0.52826
P85B_HUMAN	P55G_HUMAN	22.0665	0.0811032
P85B_HUMAN	RASK_HUMAN	28.8602	4.14238
P85B_HUMAN	EFNB2_HUMAN	33.359	0.339338
P85B_HUMAN	CCR5_HUMAN	20.1842	1.46705
P85B_HUMAN	SEMG2_HUMAN	34.8629	1.18091
P85B_HUMAN	MET_HUMAN	20.3815	1.23775
P85B_HUMAN	TGFR2_HUMAN	27.6181	0.0068876
P85B_HUMAN	EGFR_HUMAN	18.5658	5.07263
P85B_HUMAN	IRS1_HUMAN	27.2973	0.0391867
P85B_HUMAN	CRK_HUMAN	20.5449	1.53525
P85B_HUMAN	ERBB2_HUMAN	20.613	3.12651
P85B_HUMAN	MED28_HUMAN	33.2292	0.373248
P85B_HUMAN	GRB2_HUMAN	20.3127	3.89176
P85B_HUMAN	FYN_HUMAN	24.9525	2.6109
P85B_HUMAN	SOCS6_HUMAN	31.5534	0.829994
P85B_HUMAN	HAUS1_HUMAN	33.8874	0.094325
P85B_HUMAN	CUL3_HUMAN	25.9039	6.70657
P85B_HUMAN	ARRB1_HUMAN	29.5829	2.68544
P85B_HUMAN	VCAM1_HUMAN	28.538	4.10256
P85B_HUMAN	K1C15_HUMAN	33.7447	0.0542806
P85B_HUMAN	RCBT2_HUMAN	35.4112	1.58285
P85B_HUMAN	CSF1_HUMAN	26.5385	1.97858
P85B_HUMAN	ANM2_HUMAN	32.4211	0.582451
P85B_HUMAN	PK3CA_HUMAN	19.5275	0.215083
P85B_HUMAN	EGF_HUMAN	19.2035	1.73015
P85B_HUMAN	RN19B_HUMAN	34.1739	0.431802
P85B_HUMAN	RHOB_HUMAN	29.3162	3.5918
P85B_HUMAN	HAUS4_HUMAN	34.9136	1.124
P85B_HUMAN	MR1L1_HUMAN	34.8664	1.27585
P85B_HUMAN	HAVR2_HUMAN	31.4499	0.204642
P85B_HUMAN	HECA2_HUMAN	34.4426	1.02869
P85B_HUMAN	CL059_HUMAN	18.8985	1.02944
P85B_HUMAN	PE2R3_HUMAN	33.3689	0.153072
P85B_HUMAN	KRT38_HUMAN	34.6303	0.833977
P85B_HUMAN	SEMG1_HUMAN	34.8541	1.17207
P85B_HUMAN	LAMP1_HUMAN	31.1703	2.64749
P85B_HUMAN	FLRT1_HUMAN	20.4128	1.43667
P85B_HUMAN	MANS1_HUMAN	32.6364	0.77404
PTN18_HUMAN	NU155_HUMAN	34.4933	0.60834
PTN18_HUMAN	ABL1_HUMAN	29.8244	2.5643
PTN18_HUMAN	AIP_HUMAN	30.9367	0.292063
PTN18_HUMAN	IRS4_HUMAN	33.4065	1.63011
PTN18_HUMAN	FBW1A_HUMAN	29.9207	3.41699
PTN18_HUMAN	STIP1_HUMAN	17.9422	1.71957
PTN18_HUMAN	DNJC7_HUMAN	22.5946	2.28433
PTN18_HUMAN	EGFR_HUMAN	26.2012	6.19957
PTN18_HUMAN	PPIP1_HUMAN	33.8735	0.593621
PTN18_HUMAN	ERBB2_HUMAN	27.9842	4.25346
PTN18_HUMAN	GRB2_HUMAN	27.196	5.01871
PTN18_HUMAN	DNJB1_HUMAN	22.1861	1.18776
PTN18_HUMAN	PPIP2_HUMAN	33.2049	0.671295
PTN18_HUMAN	BAG5_HUMAN	20.9386	1.05924
PTN18_HUMAN	ATX2_HUMAN	33.833	1.06117
PTN18_HUMAN	AIFM1_HUMAN	31.1071	3.45028
PTN18_HUMAN	BAG2_HUMAN	24.6925	2.46216
PTN18_HUMAN	DNJA2_HUMAN	13.4264	1.88204
PTN18_HUMAN	TBB2A_HUMAN	28.7183	1.46703
PTN18_HUMAN	ATPA_HUMAN	27.9356	2.50126
PTN18_HUMAN	CAB45_HUMAN	34.2013	0.992754
PTN18_HUMAN	TBB6_HUMAN	27.6873	1.06374
PTN18_HUMAN	STML2_HUMAN	35.3278	0.657709
PTN18_HUMAN	AF1Q_HUMAN	22.9551	0.773731
PTN18_HUMAN	SYTM_HUMAN	30.8021	0.454602
LAP2_HUMAN	SMAD1_HUMAN	31.7863	0.428333
LAP2_HUMAN	SMAD4_HUMAN	31.2571	1.04066
LAP2_HUMAN	SMAD2_HUMAN	31.0342	1.29608
LAP2_HUMAN	SMAD3_HUMAN	29.9705	2.35973
LAP2_HUMAN	RASH_HUMAN	30.248	2.41903
LAP2_HUMAN	APC_HUMAN	19.8099	0.772941
LAP2_HUMAN	CADH1_HUMAN	25.6664	0.946937
LAP2_HUMAN	CTND1_HUMAN	26.2707	0.0153825
LAP2_HUMAN	FBW1A_HUMAN	25.3276	2.26362
LAP2_HUMAN	KCNA4_HUMAN	35.3025	1.67442
LAP2_HUMAN	PP1G_HUMAN	30.5815	2.78223
LAP2_HUMAN	PP1A_HUMAN	23.8523	2.70855
LAP2_HUMAN	MYC_HUMAN	26.8632	5.97644
LAP2_HUMAN	RIPK4_HUMAN	28.334	3.51922
LAP2_HUMAN	CFTR_HUMAN	28.6749	4.39457
LAP2_HUMAN	RASK_HUMAN	28.4394	4.11596
LAP2_HUMAN	NMDE2_HUMAN	34.6418	1.01288
LAP2_HUMAN	CLH1_HUMAN	30.6307	2.48201
LAP2_HUMAN	ERBB2_HUMAN	26.9379	3.10009
LAP2_HUMAN	SHOC2_HUMAN	31.9163	0.527164
LAP2_HUMAN	SMAD7_HUMAN	30.8368	0.369687
LAP2_HUMAN	ARVC_HUMAN	27.7416	1.5361
LAP2_HUMAN	CATK_HUMAN	35.4602	2.00403
LAP2_HUMAN	LIMK1_HUMAN	29.7165	0.844888
LAP2_HUMAN	PKP4_HUMAN	14.1505	0.616199
LAP2_HUMAN	KPCI_HUMAN	30.7078	1.54046
LAP2_HUMAN	ESR1_HUMAN	25.5352	7.38385
LAP2_HUMAN	ITB4_HUMAN	34.1499	1.02451
LAP2_HUMAN	CTNB1_HUMAN	28.4663	3.47507
LAP2_HUMAN	XRCC3_HUMAN	28.3721	1.3858
LAP2_HUMAN	ZN408_HUMAN	31.6715	0.251324
LAP2_HUMAN	NOD2_HUMAN	31.3106	0.913909
LAP2_HUMAN	PDZD2_HUMAN	11.6741	2.13349
LAP2_HUMAN	LRRC1_HUMAN	20.1988	1.4988
LAP2_HUMAN	CTND2_HUMAN	18.5392	1.89264
LAP2_HUMAN	EZRI_HUMAN	27.8044	1.66688
LAP2_HUMAN	ZN764_HUMAN	34.5841	0.814711
LAP2_HUMAN	TRI41_HUMAN	28.445	0.0648166
LAP2_HUMAN	RPAP1_HUMAN	34.2311	0.574659
LAP2_HUMAN	RHOB_HUMAN	28.8606	3.56537
LAP2_HUMAN	HXC4_HUMAN	35.3812	1.60725
LAP2_HUMAN	ZN581_HUMAN	34.7656	0.987098
LAP2_HUMAN	DREB_HUMAN	25.5153	2.23775
LAP2_HUMAN	CAP7_HUMAN	32.9004	1.71697
LAP2_HUMAN	ZN264_HUMAN	29.7619	1.38856
LAP2_HUMAN	ZN414_HUMAN	34.405	0.628412
LAP2_HUMAN	OBP2A_HUMAN	34.8585	1.9183
LAP2_HUMAN	HSC20_HUMAN	27.8224	5.7499
LAP2_HUMAN	GTSE1_HUMAN	26.989	1.42805
LAP2_HUMAN	MYO19_HUMAN	25.3389	1.96992
LAP2_HUMAN	ZN517_HUMAN	30.3236	1.16663
LAP2_HUMAN	TRM2A_HUMAN	34.6938	0.91219
LAP2_HUMAN	ZN550_HUMAN	30.5782	0.912477
LAP2_HUMAN	ZN785_HUMAN	28.1756	0.207177
LAP2_HUMAN	CERKL_HUMAN	34.9852	1.83002
LAP2_HUMAN	RHG19_HUMAN	34.0725	1.03218
LAP2_HUMAN	ZN563_HUMAN	35.1437	1.89285
LAP2_HUMAN	MUSK_HUMAN	29.6269	1.91606
LAP2_HUMAN	NMDE3_HUMAN	35.6623	2.03553
SMUF2_HUMAN	SMAD1_HUMAN	31.2344	0.863878
SMUF2_HUMAN	TGFR1_HUMAN	14.0732	0.156957
SMUF2_HUMAN	EZH2_HUMAN	32.663	1.98569
SMUF2_HUMAN	DAB2_HUMAN	31.432	0.280356
SMUF2_HUMAN	SMAD4_HUMAN	30.7671	1.4762
SMUF2_HUMAN	SMAD2_HUMAN	30.5676	1.73163
SMUF2_HUMAN	SMAD3_HUMAN	29.5038	2.79527
SMUF2_HUMAN	SMAD5_HUMAN	32.6171	0.518238
SMUF2_HUMAN	UB2L3_HUMAN	24.7078	0.200427
SMUF2_HUMAN	PARP1_HUMAN	30.1307	2.58178
SMUF2_HUMAN	GSK3B_HUMAN	24.7359	2.41038
SMUF2_HUMAN	AIMP1_HUMAN	33.3623	0.0946535
SMUF2_HUMAN	TRAF2_HUMAN	30.7661	3.62941
SMUF2_HUMAN	SEMG2_HUMAN	35.3054	0.771787
SMUF2_HUMAN	TYY1_HUMAN	31.1881	1.13714
SMUF2_HUMAN	TGFR2_HUMAN	20.4997	0.416007
SMUF2_HUMAN	EGFR_HUMAN	23.1754	5.48175
SMUF2_HUMAN	SMAD7_HUMAN	9.88008	0.0658578
SMUF2_HUMAN	TRAF4_HUMAN	34.1564	0.306695
SMUF2_HUMAN	ID1_HUMAN	32.6209	0.558193
SMUF2_HUMAN	KLF5_HUMAN	33.0554	0.775854
SMUF2_HUMAN	NEDD4_HUMAN	28.6227	1.50408
SMUF2_HUMAN	SMAD6_HUMAN	32.9113	0.804709
SMUF2_HUMAN	UB2D1_HUMAN	27.2548	1.17
SMUF2_HUMAN	STABP_HUMAN	32.0582	0.136711
SMUF2_HUMAN	DAZP2_HUMAN	33.6117	0.899964
SMUF2_HUMAN	RNF11_HUMAN	22.8515	0.555826
SMUF2_HUMAN	SMUF1_HUMAN	31.8187	0.28399
SMUF2_HUMAN	LMNA_HUMAN	30.5513	3.37064
SMUF2_HUMAN	SKIL_HUMAN	33.4021	1.10133
SMUF2_HUMAN	TNR1B_HUMAN	28.5013	1.47424
SMUF2_HUMAN	TOP2A_HUMAN	31.9253	0.781377
SMUF2_HUMAN	RAP1B_HUMAN	34.3085	0.305167
SMUF2_HUMAN	SPG20_HUMAN	34.8625	0.417586
SMUF2_HUMAN	RHG05_HUMAN	35.2585	1.22345
SMUF2_HUMAN	UBP15_HUMAN	32.8753	1.48014
SMUF2_HUMAN	UBB_HUMAN	32.2485	2.26807
SMUF2_HUMAN	BRE1A_HUMAN	34.2743	0.125327
SMUF2_HUMAN	FXL15_HUMAN	35.6163	1.17113
SMUF2_HUMAN	TTC3_HUMAN	27.1459	1.02721
SMUF2_HUMAN	CUED1_HUMAN	35.3001	0.853362
SMUF2_HUMAN	CR001_HUMAN	34.6028	0.159704
SMUF2_HUMAN	LIGO2_HUMAN	35.8197	1.31351
SMUF2_HUMAN	SYMM_HUMAN	35.7546	1.35359
MERL_HUMAN	ARAF_HUMAN	30.5616	0.361841
MERL_HUMAN	GNDS_HUMAN	33.3946	2.51654
MERL_HUMAN	CBLC_HUMAN	17.2846	1.55163
MERL_HUMAN	HIF1A_HUMAN	26.2338	0.770834
MERL_HUMAN	NHRF1_HUMAN	22.5623	0.91792
MERL_HUMAN	FZR_HUMAN	20.372	0.277933
MERL_HUMAN	CDK6_HUMAN	18.1695	0.526738
MERL_HUMAN	RASH_HUMAN	30.0232	1.43563
MERL_HUMAN	AGAP2_HUMAN	33.9292	2.8757
MERL_HUMAN	PGFRA_HUMAN	29.6869	0.785678
MERL_HUMAN	SOS1_HUMAN	30.4079	1.47603
MERL_HUMAN	P53_HUMAN	24.0411	4.58141
MERL_HUMAN	PTPRA_HUMAN	30.4167	1.57982
MERL_HUMAN	M3K5_HUMAN	17.4581	0.4379
MERL_HUMAN	MYC_HUMAN	24.3353	4.99305
MERL_HUMAN	EPHA2_HUMAN	28.8348	0.00739696
MERL_HUMAN	PAXI_HUMAN	28.7028	0.375182
MERL_HUMAN	MK14_HUMAN	28.893	0.892892
MERL_HUMAN	RIPK4_HUMAN	19.9618	2.53582
MERL_HUMAN	MP2K5_HUMAN	20.0262	0.561488
MERL_HUMAN	RASK_HUMAN	28.2753	3.13256
MERL_HUMAN	M3K11_HUMAN	31.3174	2.52953
MERL_HUMAN	SDCB1_HUMAN	30.9282	0.747314
MERL_HUMAN	LIPA1_HUMAN	31.9602	1.02481
MERL_HUMAN	MDM4_HUMAN	28.902	1.07431
MERL_HUMAN	RIT1_HUMAN	33.7568	2.6487
MERL_HUMAN	MET_HUMAN	28.6423	0.227935
MERL_HUMAN	EGFR_HUMAN	24.8769	4.06281
MERL_HUMAN	TERT_HUMAN	17.7527	1.09472
MERL_HUMAN	ERBB2_HUMAN	26.7176	2.11669
MERL_HUMAN	RAF1_HUMAN	29.5454	1.34096
MERL_HUMAN	YAP1_HUMAN	29.7093	1.30677
MERL_HUMAN	RASF1_HUMAN	19.2633	0.900488
MERL_HUMAN	M4K1_HUMAN	30.9339	1.99289
MERL_HUMAN	TSC1_HUMAN	18.7785	1.08775
MERL_HUMAN	HS105_HUMAN	29.9367	0.683079
MERL_HUMAN	STK11_HUMAN	17.1318	0.0768261
MERL_HUMAN	MED28_HUMAN	31.9047	0.636572
MERL_HUMAN	RYBP_HUMAN	32.5395	1.08839
MERL_HUMAN	BECN1_HUMAN	26.0986	0.109649
MERL_HUMAN	DYL1_HUMAN	30.8012	1.01135
MERL_HUMAN	CDN2C_HUMAN	20.4289	1.50972
MERL_HUMAN	PHLP_HUMAN	32.1171	1.83896
MERL_HUMAN	MP2K3_HUMAN	18.1878	0.497785
MERL_HUMAN	DDB1_HUMAN	27.5819	0.728122
MERL_HUMAN	DACH1_HUMAN	29.0465	1.83926
MERL_HUMAN	HGS_HUMAN	30.5761	0.82793
MERL_HUMAN	LATS1_HUMAN	30.2911	0.937273
MERL_HUMAN	CDK4_HUMAN	18.2198	0.327954
MERL_HUMAN	AKT1_HUMAN	26.5574	1.75608
MERL_HUMAN	ARNT_HUMAN	20.0112	0.607405
MERL_HUMAN	INADL_HUMAN	32.6553	1.63876
MERL_HUMAN	KAT2A_HUMAN	24.995	0.428208
MERL_HUMAN	DNJA1_HUMAN	26.6349	0.380568
MERL_HUMAN	SRRM2_HUMAN	30.6145	0.0263222
MERL_HUMAN	MPP5_HUMAN	33.0233	2.00687
MERL_HUMAN	HNRPM_HUMAN	30.1531	0.479763
MERL_HUMAN	SGSM3_HUMAN	34.3587	3.00113
MERL_HUMAN	SCHI1_HUMAN	34.6793	3.14877
MERL_HUMAN	CUL4A_HUMAN	23.7589	1.7666
MERL_HUMAN	CCNL2_HUMAN	33.2465	1.80503
MERL_HUMAN	HSP74_HUMAN	28.0995	0.97192
MERL_HUMAN	EZRI_HUMAN	28.456	0.683489
MERL_HUMAN	CCNE1_HUMAN	19.1994	0.994605
MERL_HUMAN	IGF1R_HUMAN	29.5633	0.609444
MERL_HUMAN	LATS2_HUMAN	19.5384	0.175151
MERL_HUMAN	HGF_HUMAN	21.4874	2.03776
MERL_HUMAN	AMOT_HUMAN	32.1144	0.301301
MERL_HUMAN	CCND2_HUMAN	18.263	0.998083
MERL_HUMAN	EMD_HUMAN	30.7849	0.00555277
MERL_HUMAN	CIP1_HUMAN	31.2206	3.11611
MERL_HUMAN	AMOL2_HUMAN	32.1722	1.15775
MERL_HUMAN	CDN2B_HUMAN	19.9698	1.41065
MERL_HUMAN	SOX4_HUMAN	21.8017	2.25674
MERL_HUMAN	GRM1_HUMAN	19.9574	1.80377
MERL_HUMAN	SPTB2_HUMAN	30.6993	0.632598
MERL_HUMAN	GLIS2_HUMAN	18.7445	1.52388
MERL_HUMAN	FGFR4_HUMAN	18.7595	1.08711
MERL_HUMAN	DNJA2_HUMAN	27.0378	0.254729
MERL_HUMAN	RASN_HUMAN	30.2727	1.18645
MERL_HUMAN	CD44_HUMAN	29.5845	0.156189
MERL_HUMAN	TTYH2_HUMAN	20.6855	2.55097
MERL_HUMAN	AURKA_HUMAN	27.4032	0.679857
MERL_HUMAN	RN166_HUMAN	33.3746	1.68921
MERL_HUMAN	RHOB_HUMAN	28.7668	2.58198
MERL_HUMAN	MYPC2_HUMAN	33.7428	1.93221
MERL_HUMAN	VPRBP_HUMAN	28.9372	0.723006
MERL_HUMAN	KDM1A_HUMAN	29.6507	2.10187
MERL_HUMAN	TBA1C_HUMAN	24.2925	0.906399
MERL_HUMAN	DREB_HUMAN	28.8141	1.25436
MERL_HUMAN	NOG1_HUMAN	31.0515	0.214969
MERL_HUMAN	TSYL4_HUMAN	34.447	2.63674
MERL_HUMAN	ACATN_HUMAN	32.5964	1.255
MERL_HUMAN	GSCR2_HUMAN	30.7984	0.0244193
MERL_HUMAN	SOX3_HUMAN	23.4566	2.75003
MERL_HUMAN	ERD22_HUMAN	20.443	2.17211
MERL_HUMAN	AMOL1_HUMAN	33.2755	2.25755
MERL_HUMAN	BKRB1_HUMAN	28.467	1.87793
CD82_HUMAN	CD151_HUMAN	26.6071	0.0841347
CD82_HUMAN	ERBB3_HUMAN	32.833	3.41723
CD82_HUMAN	TIMP1_HUMAN	35.0176	0.232262
CD82_HUMAN	EGFR_HUMAN	29.7414	6.50327
CD82_HUMAN	ERBB2_HUMAN	31.7062	4.55716
CD82_HUMAN	AMFR1_HUMAN,AMFR_HUMAN	34.0545	1.24945
CD82_HUMAN	VANG1_HUMAN	35.853	0.689876
CD82_HUMAN	IGSF8_HUMAN	26.2644	0.174918
CD82_HUMAN	CD4_HUMAN	32.2947	0.564873
CD82_HUMAN	CD9_HUMAN	25.4672	1.22281
CD82_HUMAN	MCP_HUMAN	26.5755	0.155371
CD82_HUMAN	CD63_HUMAN	29.9966	0.155227
CD82_HUMAN	FPRP_HUMAN	26.6673	0.15494
CD82_HUMAN	ITAL_HUMAN	36.5514	0.321121
CD82_HUMAN	BKRB2_HUMAN	19.8528	0.282215
CD82_HUMAN	HBEGF_HUMAN	13.8323	0.307212
CD82_HUMAN	CD19_HUMAN	36.1228	0.0677937
CD82_HUMAN	ACM5_HUMAN	29.9491	0.496703
ERRFI_HUMAN	SHC1_HUMAN	31.3942	3.37615
ERRFI_HUMAN	UBS3B_HUMAN	34.43	0.329514
ERRFI_HUMAN	1433G_HUMAN	23.9301	6.0554
ERRFI_HUMAN	1433Z_HUMAN	20.158	5.52129
ERRFI_HUMAN	1433T_HUMAN	19.6781	5.07935
ERRFI_HUMAN	EGFR_HUMAN	28.457	6.32176
ERRFI_HUMAN	TBA1A_HUMAN	29.6389	3.33248
ERRFI_HUMAN	STX8_HUMAN	31.853	0.890808
ERRFI_HUMAN	ANXA2_HUMAN	31.9458	1.97294
ERRFI_HUMAN	ERBB2_HUMAN	30.4508	4.37564
ERRFI_HUMAN	1433E_HUMAN	21.4198	4.50271
ERRFI_HUMAN	1433S_HUMAN	23.3415	3.04175
ERRFI_HUMAN	GRB2_HUMAN	29.6918	5.14089
ERRFI_HUMAN	TCPG_HUMAN	29.405	3.86905
ERRFI_HUMAN	FYN_HUMAN	30.7674	3.86003
ERRFI_HUMAN	1433F_HUMAN	20.7741	5.78305
ERRFI_HUMAN	CDC42_HUMAN	31.2002	4.1491
ERRFI_HUMAN	SHC2_HUMAN	35.3305	0.503857
ERRFI_HUMAN	MASP1_HUMAN	34.5669	0.473117
ERRFI_HUMAN	EGLN3_HUMAN	31.5201	3.9541
ERRFI_HUMAN	ACTBL_HUMAN	30.3322	3.11237
ERRFI_HUMAN	ACTBM_HUMAN	33.936	0.473997
MMP7_HUMAN	TNFL6_HUMAN	35.0384	0.857478
MMP7_HUMAN	CNOT7_HUMAN	20.094	0.993043
MMP7_HUMAN	CNOT8_HUMAN	12.0283	0.502077
MMP7_HUMAN	TB182_HUMAN	20.429	0.749625
MMP7_HUMAN	CNOT1_HUMAN	34.6248	1.64952
MMP7_HUMAN	CNOT6_HUMAN	19.3558	0.310837
MMP7_HUMAN	PGCB_HUMAN	36.9632	0.516822
MMP7_HUMAN	CNOT2_HUMAN	29.0249	1.29743
MMP7_HUMAN	CD44_HUMAN	33.4516	2.51496
MMP7_HUMAN	HBEGF_HUMAN	36.9148	0.388907
MMP7_HUMAN	CNO6L_HUMAN	19.7945	0.646624
MMP7_HUMAN	CNOTA_HUMAN,CNO10_HUMAN	14.7697	0.486694
MMP7_HUMAN	RCD1_HUMAN	19.284	0.893209
MMP7_HUMAN	CNOT3_HUMAN	19.292	0.542515
MMP7_HUMAN	MKLN1_HUMAN	35.6086	0.924354
MMP7_HUMAN	CT011_HUMAN	35.4563	1.07664
MMP7_HUMAN	ARMC8_HUMAN	34.7651	1.76783
MMP7_HUMAN	CB029_HUMAN	18.7344	0.732277
MMP7_HUMAN	MAEA_HUMAN	35.8092	0.723712
MMP7_HUMAN	CQ039_HUMAN	36.1492	0.38376
MUC4_HUMAN	ERBB2_HUMAN	11.1895	5.44399
PICK1_HUMAN	SMCA2_HUMAN	32.9322	0.0354344
PICK1_HUMAN	KPCA_HUMAN	32.2416	0.22009
PICK1_HUMAN	TSC2_HUMAN	30.4267	0.557248
PICK1_HUMAN	EFNB2_HUMAN	28.2331	0.64175
PICK1_HUMAN	RENR_HUMAN	19.0949	0.705554
PICK1_HUMAN	LDB1_HUMAN	34.0708	1.15078
PICK1_HUMAN	GRIA2_HUMAN	17.0613	1.43612
PICK1_HUMAN	ERBB2_HUMAN	29.4645	2.8241
PICK1_HUMAN	EPHB2_HUMAN	29.3556	1.75726
PICK1_HUMAN	EFNB1_HUMAN	28.8186	1.22839
PICK1_HUMAN	TSC1_HUMAN	33.1234	0.380342
PICK1_HUMAN	PTEN_HUMAN	32.1591	0.578593
PICK1_HUMAN	PRKN2_HUMAN	28.2737	2.72463
PICK1_HUMAN	CEGT_HUMAN	27.4635	1.93099
PICK1_HUMAN	GRM7_HUMAN	31.8293	2.40819
PICK1_HUMAN	JAM3_HUMAN	20.2549	2.15111
PICK1_HUMAN	EPHA7_HUMAN	31.557	0.989156
PICK1_HUMAN	ITA6_HUMAN	31.5332	1.05699
PICK1_HUMAN	FHOD1_HUMAN	33.9723	1.88713
PICK1_HUMAN	CANB1_HUMAN	31.4734	1.15137
PICK1_HUMAN	GPR37_HUMAN	29.1486	0.224691
PICK1_HUMAN	JAM1_HUMAN	29.2448	1.88656
PICK1_HUMAN	CU077_HUMAN	33.6574	1.18011
PICK1_HUMAN	AMGO1_HUMAN	31.4343	1.4081
PICK1_HUMAN	ARF1_HUMAN	17.8927	0.960487
PICK1_HUMAN	ARF3_HUMAN	19.5746	2.04977
PICK1_HUMAN	FMR1_HUMAN	32.8942	0.322726
PICK1_HUMAN	GRIA1_HUMAN	17.6952	1.83964
PICK1_HUMAN	MAGA1_HUMAN	33.2173	0.268917
PICK1_HUMAN	PKD2_HUMAN	30.3454	1.4959
PICK1_HUMAN	DPEP1_HUMAN	20.8312	0.39986
PICK1_HUMAN	PVRL2_HUMAN	28.6996	1.45284
PICK1_HUMAN	SC6A2_HUMAN	21.0904	2.44145
PICK1_HUMAN	ZNF24_HUMAN	31.5477	0.672246
PICK1_HUMAN	SC6A3_HUMAN	30.9945	2.04743
PICK1_HUMAN	DNMT1_HUMAN	33.0552	0.275282
PICK1_HUMAN	GRIA3_HUMAN	33.5362	1.66329
PICK1_HUMAN	GRIA4_HUMAN	14.072	2.14509
PICK1_HUMAN	ARFP1_HUMAN	18.8811	1.54813
PICK1_HUMAN	BTG2_HUMAN	35.3436	2.14531
PICK1_HUMAN	ICA69_HUMAN	25.1431	2.19365
PICK1_HUMAN	BIN3_HUMAN	34.6625	1.60144
PICK1_HUMAN	GRIK1_HUMAN	34.7086	2.23274
PICK1_HUMAN	GRIK2_HUMAN	18.0684	2.05565
PICK1_HUMAN	PRLHR_HUMAN	31.9768	2.55393
PICK1_HUMAN	GRIK3_HUMAN	19.575	2.34097
PICK1_HUMAN	GRM3_HUMAN	31.753	2.34116
PICK1_HUMAN	SHAN3_HUMAN	33.7081	1.65409
PICK1_HUMAN	GNPTA_HUMAN	35.0951	1.87729
PICK1_HUMAN	CAC1C_HUMAN	33.8259	2.02416
PICK1_HUMAN	RASF7_HUMAN	33.0969	1.39391
PICK1_HUMAN	ASIC1_HUMAN	22.447	2.1481
PICK1_HUMAN	ASIC2_HUMAN	22.8609	2.55386
PICK1_HUMAN	UACA_HUMAN	28.4103	0.849845
PICK1_HUMAN	AT11A_HUMAN	16.8884	2.40845
PICK1_HUMAN	NFS1_HUMAN	32.2221	1.14361
PICK1_HUMAN	QSOX2_HUMAN	32.2124	1.65843
PICK1_HUMAN	ARX_HUMAN	33.2367	1.65861
PICK1_HUMAN	CEP89_HUMAN	31.8174	1.87685
PICK1_HUMAN	ILVBL_HUMAN	33.0483	1.29508
PICK1_HUMAN	BNC1_HUMAN	15.275	2.55378
PICK1_HUMAN	GPTC2_HUMAN	35.4458	2.3101
PICK1_HUMAN	VAS1_HUMAN	23.7481	1.87671
PICK1_HUMAN	KLH11_HUMAN	34.0032	2.20814
PICK1_HUMAN	F117A_HUMAN	32.0431	2.20772
PICK1_HUMAN	DSE_HUMAN	31.2367	2.11111
PICK1_HUMAN	ICA1L_HUMAN	18.3381	2.61786
PICK1_HUMAN	NDRG3_HUMAN	31.4565	2.30045
PICK1_HUMAN	CI021_HUMAN	11.6155	2.60692
DDX20_HUMAN	DHX9_HUMAN	27.9402	1.84548
DDX20_HUMAN	CSN5_HUMAN	26.526	5.58326
DDX20_HUMAN	RPA49_HUMAN	30.4536	0.537871
DDX20_HUMAN	P53_HUMAN	26.9719	5.73975
DDX20_HUMAN	MYC_HUMAN	26.2105	6.15139
DDX20_HUMAN	GSK3B_HUMAN	31.4685	2.14979
DDX20_HUMAN	USO1_HUMAN	34.6035	0.471512
DDX20_HUMAN	SUMO2_HUMAN	25.9857	6.44346
DDX20_HUMAN	GEMI2_HUMAN	16.1788	0.324165
DDX20_HUMAN	SMN_HUMAN	16.7622	1.16767
DDX20_HUMAN	SMD3_HUMAN	22.2489	0.464901
DDX20_HUMAN	SMD1_HUMAN	22.5587	0.305594
DDX20_HUMAN	GEMI5_HUMAN	18.8506	0.137342
DDX20_HUMAN	GEMI4_HUMAN	15.9498	0.189853
DDX20_HUMAN	PHB2_HUMAN	32.6734	1.45848
DDX20_HUMAN	STRAP_HUMAN	19.686	0.0185517
DDX20_HUMAN	PNKP_HUMAN	33.7461	0.691773
DDX20_HUMAN	HDAC5_HUMAN	33.9711	0.14373
DDX20_HUMAN	HDA11_HUMAN	32.2767	1.76478
DDX20_HUMAN	BAD_HUMAN	33.527	0.586237
DDX20_HUMAN	SMD2_HUMAN	21.6639	0.811195
DDX20_HUMAN	LSM2_HUMAN	21.5814	0.512777
DDX20_HUMAN	GAR1_HUMAN	25.3693	0.406612
DDX20_HUMAN	GEMI7_HUMAN	16.6449	0.963151
DDX20_HUMAN	RUXF_HUMAN	22.7223	1.53084
DDX20_HUMAN	GEMI6_HUMAN	13.7089	1.0422
DDX20_HUMAN	ESR1_HUMAN	24.6516	7.5588
DDX20_HUMAN	PP4R2_HUMAN	29.7561	0.326748
DDX20_HUMAN	SPN1_HUMAN	21.7567	1.27876
DDX20_HUMAN	PHAX_HUMAN	27.4784	0.964986
DDX20_HUMAN	RNPS1_HUMAN	27.2536	1.91735
DDX20_HUMAN	AGO2_HUMAN	29.9508	1.09016
DDX20_HUMAN	NCBP1_HUMAN	25.4361	1.0085
DDX20_HUMAN	RUXE_HUMAN	21.0085	1.74474
DDX20_HUMAN	DCR1C_HUMAN	33.6419	0.903567
DDX20_HUMAN	PSN1_HUMAN	32.5947	1.52817
DDX20_HUMAN	CRYAB_HUMAN	34.0103	0.115434
DDX20_HUMAN	RUXG_HUMAN	23.3277	0.992608
DDX20_HUMAN	FBRL_HUMAN	24.1442	3.23121
DDX20_HUMAN	RU17_HUMAN	20.3391	2.26445
DDX20_HUMAN	DICER_HUMAN	30.9957	0.030092
DDX20_HUMAN	RSMB_HUMAN	21.5545	0.85154
DDX20_HUMAN	SLX1_HUMAN	33.9638	0.110794
DDX20_HUMAN	CLN3_HUMAN	34.3054	0.408869
DDX20_HUMAN	LSM11_HUMAN	19.8517	1.20605
DDX20_HUMAN	PRC2A_HUMAN	29.6018	0.458383
DDX20_HUMAN	CPSF7_HUMAN	29.7888	0.0852679
DDX20_HUMAN	CMTD1_HUMAN	30.1196	0.15818
DDX20_HUMAN	HSC20_HUMAN	27.7521	5.92485
DDX20_HUMAN	CS075_HUMAN	32.27	1.07295
DDX20_HUMAN	GEMI8_HUMAN	16.3164	1.2764
DDX20_HUMAN	ETV3_HUMAN	34.4898	1.62836
DDX20_HUMAN	G3PT_HUMAN	27.9267	0.1849
TLE1_HUMAN	IL6RB_HUMAN	34.8513	0.484241
TLE1_HUMAN	EZH2_HUMAN	26.7905	1.84625
TLE1_HUMAN	RUNX2_HUMAN	34.986	0.781923
TLE1_HUMAN	HDAC1_HUMAN	29.6301	4.49671
TLE1_HUMAN	BCE1_HUMAN	34.798	1.08724
TLE1_HUMAN	ATN1_HUMAN	33.0294	0.926765
TLE1_HUMAN	PAX9_HUMAN	33.7514	1.83583
TLE1_HUMAN	UBF1_HUMAN	32.0333	0.157376
TLE1_HUMAN	AES_HUMAN	32.1304	1.3586
TLE1_HUMAN	PRDM1_HUMAN	29.6286	1.06904
TLE1_HUMAN	SIX3_HUMAN	35.8837	1.73181
TLE1_HUMAN	RUNX3_HUMAN	35.4587	1.25402
TLE1_HUMAN	FOXA2_HUMAN	30.5685	1.24402
TLE1_HUMAN	TLE2_HUMAN	35.5835	1.24417
TLE1_HUMAN	HES6_HUMAN	31.8736	1.86743
TLE1_HUMAN	ITF2_HUMAN	31.9251	1.48674
TLE1_HUMAN	TLX2_HUMAN	35.1473	1.62846
TLE1_HUMAN	TF65_HUMAN	31.0068	3.36676
TLE1_HUMAN	CTNB1_HUMAN	30.4837	3.77118
TLE1_HUMAN	DAZP2_HUMAN	30.801	0.760525
TLE1_HUMAN	HHEX_HUMAN	34.6724	1.70909
TLE1_HUMAN	NOD2_HUMAN	34.9783	0.617803
TLE1_HUMAN	ATF2_HUMAN	31.5949	2.64154
TLE1_HUMAN	HME1_HUMAN	29.9589	1.7087
TLE1_HUMAN	LEF1_HUMAN	34.991	0.786542
TLE1_HUMAN	KITH_HUMAN	34.8651	0.573612
TLE1_HUMAN	RUNX1_HUMAN	34.0787	0.0965511
TLE1_HUMAN	TLX1_HUMAN	31.1491	1.45043
TLE1_HUMAN	SIX1_HUMAN	19.7391	1.2534
TLE1_HUMAN	HES1_HUMAN	35.4476	1.36165
TLE1_HUMAN	HMGB1_HUMAN	29.7104	2.93597
TLE1_HUMAN	SIR1_HUMAN	32.4589	1.78642
TLE1_HUMAN	CELF3_HUMAN	35.3393	1.73104
TLE1_HUMAN	SIX6_HUMAN	17.6847	1.98162
TLE1_HUMAN	SIX2_HUMAN	35.2622	1.00304
TLE1_HUMAN	HEY1_HUMAN	35.5331	1.36193
TLE1_HUMAN	SOX2_HUMAN	30.078	4.07047
TLE1_HUMAN	CUL4B_HUMAN	30.0288	3.88537
TLE1_HUMAN	TLE3_HUMAN	31.0296	0.0116451
TLE1_HUMAN	TBX20_HUMAN	35.029	1.65396
TLE1_HUMAN	RIPP2_HUMAN	32.433	1.39189
TLE1_HUMAN	VENTX_HUMAN	34.4652	1.54455
TLE1_HUMAN	FOXG1_HUMAN	15.0141	0.476845
TLE1_HUMAN	FOXB1_HUMAN	30.4558	1.63869
TLE1_HUMAN	RIPP1_HUMAN	17.9895	1.49834
TLE1_HUMAN	HLX_HUMAN	31.1197	1.35447
TLE1_HUMAN	TLX3_HUMAN	14.9252	1.83687
TLE1_HUMAN	UTY_HUMAN	15.3586	1.98154
SMAD1_HUMAN	CASL_HUMAN	31.8289	1.06769
SMAD1_HUMAN	ANDR_HUMAN	21.3228	2.90579
SMAD1_HUMAN	CBP_HUMAN	18.1595	2.04559
SMAD1_HUMAN	RUNX2_HUMAN	16.7095	1.50636
SMAD1_HUMAN	SMAD4_HUMAN	24.6706	0.612327
SMAD1_HUMAN	SMAD2_HUMAN	25.0978	0.867749
SMAD1_HUMAN	TGIF1_HUMAN	27.9046	1.96815
SMAD1_HUMAN	EP300_HUMAN	24.9842	3.28961
SMAD1_HUMAN	TCF20_HUMAN	33.9826	1.17311
SMAD1_HUMAN	SMAD3_HUMAN	24.0329	1.9314
SMAD1_HUMAN	SMAD5_HUMAN	15.4688	1.38212
SMAD1_HUMAN	MED24_HUMAN	32.5808	0.376295
SMAD1_HUMAN	ZBT44_HUMAN	34.2559	2.0337
SMAD1_HUMAN	ZN423_HUMAN	35.0473	2.23841
SMAD1_HUMAN	MAN1_HUMAN	33.9976	1.15157
SMAD1_HUMAN	GSK3B_HUMAN	28.655	1.54651
SMAD1_HUMAN	XPO1_HUMAN	30.7086	1.21695
SMAD1_HUMAN	HBP1_HUMAN	34.9591	2.19361
SMAD1_HUMAN	SNIP1_HUMAN	31.291	0.301778
SMAD1_HUMAN	DDX5_HUMAN	30.4292	1.03781
SMAD1_HUMAN	DVL1_HUMAN	28.4024	1.41356
SMAD1_HUMAN	MEP50_HUMAN	32.179	0.107931
SMAD1_HUMAN	YAP1_HUMAN	30.4514	1.86183
SMAD1_HUMAN	HIPK2_HUMAN	27.0167	1.02162
SMAD1_HUMAN	GMEB1_HUMAN	34.3934	1.86096
SMAD1_HUMAN	STK11_HUMAN	27.6732	0.478236
SMAD1_HUMAN	PIAS4_HUMAN	22.9711	0.647946
SMAD1_HUMAN	EWS_HUMAN	29.7857	1.72963
SMAD1_HUMAN	CDK8_HUMAN	32.1031	0.101608
SMAD1_HUMAN	PIGQ_HUMAN	34.7638	2.03341
SMAD1_HUMAN	NGN1_HUMAN	22.7813	2.56157
SMAD1_HUMAN	RUNX3_HUMAN	20.1566	1.97846
SMAD1_HUMAN	NEDD4_HUMAN	30.3349	0.640198
SMAD1_HUMAN	MP2K3_HUMAN	27.0815	1.05285
SMAD1_HUMAN	AP2A2_HUMAN	32.2913	0.853271
SMAD1_HUMAN	EGLN_HUMAN	30.8048	1.98309
SMAD1_HUMAN	BMR1A_HUMAN	33.2202	0.785212
SMAD1_HUMAN	DACH1_HUMAN	24.3875	1.2842
SMAD1_HUMAN	TOB1_HUMAN	32.4607	1.42814
SMAD1_HUMAN	ACVR1_HUMAN	34.094	1.65899
SMAD1_HUMAN	MED6_HUMAN	32.9688	0.764176
SMAD1_HUMAN	ZEB2_HUMAN	34.7887	1.98456
SMAD1_HUMAN	MED15_HUMAN	32.9456	0.741142
SMAD1_HUMAN	PSB4_HUMAN	32.4009	0.330796
SMAD1_HUMAN	SMAD6_HUMAN	21.1611	1.66859
SMAD1_HUMAN	STAT3_HUMAN	29.1948	1.37048
SMAD1_HUMAN	SKI_HUMAN	27.5503	1.56137
SMAD1_HUMAN	WWP1_HUMAN	32.7586	0.426217
SMAD1_HUMAN	CHMP3_HUMAN	12.4993	1.96567
SMAD1_HUMAN	SMUF1_HUMAN	18.7871	0.579887
SMAD1_HUMAN	LEF1_HUMAN	18.4791	1.51098
SMAD1_HUMAN	USP9X_HUMAN	27.5841	0.0228151
SMAD1_HUMAN	RNC_HUMAN	33.1764	1.73723
SMAD1_HUMAN	RS27A_HUMAN	27.7115	0.0585978
SMAD1_HUMAN	RUNX1_HUMAN	26.6769	0.627888
SMAD1_HUMAN	RL40_HUMAN	32.7108	0.231472
SMAD1_HUMAN	ZEB1_HUMAN	29.7886	1.98121
SMAD1_HUMAN	MBD1_HUMAN	34.3069	1.51895
SMAD1_HUMAN	MEN1_HUMAN	29.1703	1.18555
SMAD1_HUMAN	UBP15_HUMAN	31.5555	0.616262
SMAD1_HUMAN	UCHL3_HUMAN	34.3251	1.85441
SMAD1_HUMAN	PUM1_HUMAN	32.5349	1.5271
SMAD1_HUMAN	CHIP_HUMAN	28.5936	1.39991
SMAD1_HUMAN	ZCH12_HUMAN	35.3451	2.42055
SMAD1_HUMAN	ICK_HUMAN	31.3368	1.42392
SMAD1_HUMAN	ALDR_HUMAN	33.0759	2.44684
SMAD1_HUMAN	TET2_HUMAN	32.85	1.6277
SMAD1_HUMAN	FOXG1_HUMAN	33.0029	0.247593
SMAD1_HUMAN	HXC8_HUMAN	21.6967	2.23699
SMAD1_HUMAN	INP4A_HUMAN	34.5462	2.59129
SMAD1_HUMAN	ZDHC3_HUMAN	17.6589	2.59137
SMAD1_HUMAN	ZNF8_HUMAN	15.828	2.3856
SMAD1_HUMAN	PAR3L_HUMAN	28.2388	2.27094
KDM5B_HUMAN	RB_HUMAN	32.6629	3.80377
KDM5B_HUMAN	HDAC1_HUMAN	30.5427	5.85229
KDM5B_HUMAN	PAX9_HUMAN	17.8833	0.480254
KDM5B_HUMAN	CBX4_HUMAN	27.7379	2.13976
KDM5B_HUMAN	SUMO2_HUMAN	28.2448	7.92019
KDM5B_HUMAN	HD_HUMAN	31.3068	5.26541
KDM5B_HUMAN	CTCF_HUMAN	34.4519	1.41575
KDM5B_HUMAN	AP2C_HUMAN	36.2917	0.160171
KDM5B_HUMAN	CDX2_HUMAN	36.6616	0.191149
KDM5B_HUMAN	PRP4_HUMAN	31.7774	2.34767
KDM5B_HUMAN	F90A1_HUMAN	15.5452	0.95399
KDM5B_HUMAN	FOXG1_HUMAN	32.7945	1.83243
KDM5B_HUMAN	TSYL6_HUMAN	32.6931	1.23186
CBL_HUMAN	PLCG1_HUMAN	24.107	0.235442
CBL_HUMAN	TYK2_HUMAN	29.2566	1.32341
CBL_HUMAN	BTK_HUMAN	25.7853	2.00077
KSYK_HUMAN	CBL_HUMAN	19.917	1.32601
CBL_HUMAN	SLAP1_HUMAN	16.9574	3.22419
CBL_HUMAN	FAK2_HUMAN	21.3489	1.49234
CBL_HUMAN	LCP2_HUMAN	17.2632	2.51447
CBL_HUMAN	3BP2_HUMAN	14.9134	3.0225
CBL_HUMAN	LAT_HUMAN	17.3116	2.50585
CBL_HUMAN	CBLB_HUMAN	14.8394	2.27985
CBL_HUMAN	BLNK_HUMAN	20.0672	2.75523
CBL_HUMAN	VAV2_HUMAN	24.7403	2.72973
CBL_HUMAN	MK08_HUMAN	27.2572	0.676197
CBL_HUMAN	KIT_HUMAN	17.6047	1.0862
CBL_HUMAN	LYN_HUMAN	18.7013	0.125942
CBL_HUMAN	P85A_HUMAN	20.925	0.351219
CBL_HUMAN	PTN11_HUMAN	22.2544	0.167385
CBL_HUMAN	PTN6_HUMAN	18.5074	0.217563
SRC_HUMAN	CBL_HUMAN	22.3159	1.76315
CBL_HUMAN	CRKL_HUMAN	20.5235	1.09925
CBL_HUMAN	GRAP2_HUMAN	17.7002	2.08565
CBL_HUMAN	LCK_HUMAN	27.8474	0.0490544
CBL_HUMAN	FGR_HUMAN	20.6586	1.43185
CBL_HUMAN	FAK1_HUMAN	19.0954	0.672911
CBL_HUMAN	NOTC1_HUMAN	29.3135	0.480999
CBL_HUMAN	VGFR2_HUMAN	25.8628	1.96546
CBL_HUMAN	NCK1_HUMAN	22.6909	0.277594
CBL_HUMAN	SHC1_HUMAN	18.0973	0.566543
CBL_HUMAN	CD5_HUMAN	27.2815	3.30242
CBL_HUMAN	ABL1_HUMAN	20.4485	0.123118
CBL_HUMAN	ZAP70_HUMAN	12.2508	2.28018
CBL_HUMAN	ITK_HUMAN	24.4985	2.54797
CBL_HUMAN	BLK_HUMAN	24.5167	1.23563
CBL_HUMAN	SH3K1_HUMAN	24.6919	0.299221
CBL_HUMAN	SHIP2_HUMAN	23.1647	1.51341
CBL_HUMAN	SPY2_HUMAN	26.0412	2.50801
CBL_HUMAN	UB2D2_HUMAN	26.5027	0.617106
CBL_HUMAN	UB2L3_HUMAN	26.8197	2.17002
CBL_HUMAN	CD2AP_HUMAN	25.3936	1.37744
CBL_HUMAN	SRBS1_HUMAN	25.6417	2.662
CBL_HUMAN	SLAP2_HUMAN	20.2846	3.34093
CBL_HUMAN	PTN22_HUMAN	12.2669	3.29399
CBL_HUMAN	FRS2_HUMAN	24.5745	2.87391
CBL_HUMAN	UBS3B_HUMAN	17.3487	2.4801
CBL_HUMAN	1433B_HUMAN	26.3024	2.80845
CBL_HUMAN	PGFRB_HUMAN	21.6579	1.22708
CBL_HUMAN	PK3CB_HUMAN	23.5276	2.44768
CBL_HUMAN	1433G_HUMAN	26.0515	3.24579
CBL_HUMAN	P55G_HUMAN	22.7042	1.64158
CBL_HUMAN	1433Z_HUMAN	26.4109	2.71168
CBL_HUMAN	PGFRA_HUMAN	22.681	1.33634
CBL_HUMAN	NTRK1_HUMAN	23.8631	2.16019
CBL_HUMAN	RON_HUMAN	32.1432	3.02299
CBL_HUMAN	NCK2_HUMAN	25.7821	0.294455
CBL_HUMAN	GRP78_HUMAN	24.2299	2.43122
CBL_HUMAN	EPHA2_HUMAN	23.2269	0.558054
CBL_HUMAN	PAXI_HUMAN	22.1972	0.175475
CBL_HUMAN	MK14_HUMAN	26.2336	0.342235
CBL_HUMAN	CAZA1_HUMAN	28.7924	1.30681
CBL_HUMAN	STA5A_HUMAN	20.4436	1.91735
CBL_HUMAN	KPCA_HUMAN	26.9702	1.03798
CBL_HUMAN	CFTR_HUMAN	26.8182	2.86052
CBL_HUMAN	TRAF6_HUMAN	24.3882	0.997896
CBL_HUMAN	1433T_HUMAN	26.8599	2.26974
CBL_HUMAN	CSK_HUMAN	22.0585	1.03683
CBL_HUMAN	MET_HUMAN	22.3386	0.322723
CBL_HUMAN	ITSN1_HUMAN	28.6764	1.84063
CBL_HUMAN	ABI1_HUMAN	23.7899	0.767127
CBL_HUMAN	TGFR2_HUMAN	26.485	1.55359
CBL_HUMAN	EGFR_HUMAN	16.4324	3.51215
CBL_HUMAN	TBB5_HUMAN	26.8088	0.742755
CBL_HUMAN	EPOR_HUMAN	20.2463	2.57865
CBL_HUMAN	BCR_HUMAN	18.9445	1.70126
CBL_HUMAN	IRS1_HUMAN	25.0925	1.52129
CBL_HUMAN	JAK2_HUMAN	17.6033	1.10679
CBL_HUMAN	RET_HUMAN	24.943	2.01227
CBL_HUMAN	CRK_HUMAN	21.0553	0.0252244
CBL_HUMAN	CSF1R_HUMAN	18.9691	3.13652
CBL_HUMAN	ERBB2_HUMAN	21.0126	1.56603
CBL_HUMAN	SRBS2_HUMAN	29.457	2.12498
CBL_HUMAN	RPGF1_HUMAN	22.5317	3.22472
CBL_HUMAN	EPHB1_HUMAN	26.0856	3.4356
CBL_HUMAN	EPS8_HUMAN	20.5612	2.87805
CBL_HUMAN	ASAP1_HUMAN	22.3374	2.71311
CBL_HUMAN	1433E_HUMAN	27.427	1.6931
CBL_HUMAN	ITCH_HUMAN	31.1635	0.608377
CBL_HUMAN	1433S_HUMAN	28.9363	0.232144
CBL_HUMAN	SPY1_HUMAN	33.4247	2.9201
CBL_HUMAN	GRB2_HUMAN	20.4347	2.33128
CBL_HUMAN	VIME_HUMAN	27.1559	1.13468
CBL_HUMAN	SH3G3_HUMAN	30.986	0.361468
FYN_HUMAN	CBL_HUMAN	22.8277	1.05042
CBL_HUMAN	ARHG7_HUMAN	27.3604	2.03618
CBL_HUMAN	RO52_HUMAN	30.0168	1.70305
CBL_HUMAN	SH3G2_HUMAN	30.6984	2.40705
CBL_HUMAN	OSTF1_HUMAN	28.5098	2.74353
CBL_HUMAN	UB2E3_HUMAN	32.4166	1.80133
CBL_HUMAN	PRS4_HUMAN	29.2946	0.590689
CBL_HUMAN	UBE4B_HUMAN	29.0151	2.97677
CBL_HUMAN	1433F_HUMAN	26.1385	2.97344
CBL_HUMAN	UB2E1_HUMAN	30.4003	2.05954
CBL_HUMAN	UB2D1_HUMAN	26.8835	0.799593
CBL_HUMAN	TR10B_HUMAN	31.5937	1.91977
CBL_HUMAN	SPY4_HUMAN	33.2352	3.29362
CBL_HUMAN	CTNB1_HUMAN	26.1475	1.94102
CBL_HUMAN	STAP2_HUMAN	23.4474	3.342
CBL_HUMAN	UBC12_HUMAN	28.9057	1.28813
CBL_HUMAN	FLOT1_HUMAN	31.4939	1.76887
CBL_HUMAN	ACTB_HUMAN	28.6339	1.43984
CBL_HUMAN	HCK_HUMAN	24.6661	0.795227
CBL_HUMAN	IGF1R_HUMAN	20.1502	1.1601
CBL_HUMAN	VAV_HUMAN	23.9559	0.196737
CBL_HUMAN	CDC42_HUMAN	29.1744	1.33949
CBL_HUMAN	LMNA_HUMAN	28.6889	1.40104
CBL_HUMAN	SPTA1_HUMAN	26.0844	3.02413
CBL_HUMAN	CSF1_HUMAN	20.4611	3.53906
CBL_HUMAN	VGFR1_HUMAN	27.042	3.13666
CBL_HUMAN	PK3CA_HUMAN	23.2775	1.77556
CBL_HUMAN	MYH9_HUMAN	25.343	1.83838
CBL_HUMAN	UBA1_HUMAN	27.1187	1.30416
CBL_HUMAN	PAR2_HUMAN	31.2685	1.13536
CBL_HUMAN	MYO1C_HUMAN	26.9684	0.374034
CBL_HUMAN	SH2B2_HUMAN	26.9174	3.29586
CBL_HUMAN	XRCC5_HUMAN	28.9512	0.0591563
CBL_HUMAN	UBS3A_HUMAN	16.9513	3.37769
CBL_HUMAN	GAPD1_HUMAN	29.0461	2.7293
CBL_HUMAN	TENS4_HUMAN	23.4765	3.50131
CBL_HUMAN	SSFA2_HUMAN	29.4493	1.95014
CBL_HUMAN	GLCM_HUMAN	31.1408	2.56979
CBL_HUMAN	CD38_HUMAN	22.9579	3.52081
CBL_HUMAN	KPRB_HUMAN	24.3791	1.8035
CBL_HUMAN	RB39B_HUMAN	33.4826	2.82888
PLCG1_HUMAN	KSYK_HUMAN	25.285	1.09057
PLCG1_HUMAN	SHB_HUMAN	26.7974	2.40357
PLCG1_HUMAN	HNRPK_HUMAN	29.3559	0.600288
PLCG1_HUMAN	LCP2_HUMAN	26.6422	2.27903
PLCG1_HUMAN	3BP2_HUMAN	27.1345	2.78706
PLCG1_HUMAN	LAT_HUMAN	26.6342	2.27041
PLCG1_HUMAN	BLNK_HUMAN	26.7855	2.51979
PLCG1_HUMAN	PECA1_HUMAN	27.0606	2.83781
PLCG1_HUMAN	KIT_HUMAN	25.2431	0.850753
PLCG1_HUMAN	SRC_HUMAN	23.8354	1.99859
PLCG1_HUMAN	DOK1_HUMAN	26.931	2.48185
PLCG1_HUMAN	SH2B3_HUMAN	28.2293	3.11307
PLCG1_HUMAN	WASP_HUMAN	25.7109	1.83454
PLCG1_HUMAN	FAK1_HUMAN	24.6443	0.43747
PLCG1_HUMAN	VGFR2_HUMAN	17.3869	1.73002
PLCG1_HUMAN	SHC1_HUMAN	23.6831	0.801985
PLCG1_HUMAN	KHDR1_HUMAN	19.0741	0.761521
PLCG1_HUMAN	GAB2_HUMAN	26.163	1.59787
PLCG1_HUMAN	ABL1_HUMAN	24.5436	0.112324
PLCG1_HUMAN	ANDR_HUMAN	27.1787	2.03551
PLCG1_HUMAN	KPCD1_HUMAN	28.8459	0.322038
PLCG1_HUMAN	ZAP70_HUMAN	26.3891	2.04474
PLCG1_HUMAN	ITK_HUMAN	27.3026	2.31253
PLCG1_HUMAN	RHOA_HUMAN	29.0564	1.09777
PLCG1_HUMAN	PLD1_HUMAN	32.1326	1.97518
PLCG1_HUMAN	PKN2_HUMAN	31.5792	1.42497
PLCG1_HUMAN	ARHG2_HUMAN	31.24	1.73645
PLCG1_HUMAN	PGFRB_HUMAN	24.9398	0.991643
PLCG1_HUMAN	ERBB3_HUMAN	24.1322	0.66155
PLCG1_HUMAN	IRS2_HUMAN	27.2182	2.34396
PLCG1_HUMAN	GHR_HUMAN	27.3273	2.26362
PLCG1_HUMAN	RAC1_HUMAN	29.7505	1.31318
PLCG1_HUMAN	GAB1_HUMAN	23.9324	0.796775
PLCG1_HUMAN	PGFRA_HUMAN	25.9409	1.10089
PLCG1_HUMAN	FGFR2_HUMAN	28.3796	1.51139
PLCG1_HUMAN	SOS1_HUMAN	26.4468	1.79124
PLCG1_HUMAN	NTRK1_HUMAN	25.4422	1.92474
PLCG1_HUMAN	NTRK3_HUMAN	32.5109	1.95766
PLCG1_HUMAN	RON_HUMAN	32.2437	2.78755
PLCG1_HUMAN	DDR1_HUMAN	28.3947	3.17684
PLCG1_HUMAN	TUB_HUMAN	34.7559	3.57618
PLCG1_HUMAN	SOS2_HUMAN	27.0194	2.47236
PLCG1_HUMAN	DGKZ_HUMAN	33.7857	2.72986
PLCG1_HUMAN	PLD2_HUMAN	23.0171	2.15235
PLCG1_HUMAN	PICAL_HUMAN	28.9777	1.69248
PLCG1_HUMAN	BAG3_HUMAN	21.774	0.37118
PLCG1_HUMAN	GIT1_HUMAN	24.7193	1.41811
PLCG1_HUMAN	NTAL_HUMAN	27.7064	3.46173
PLCG1_HUMAN	TNK1_HUMAN	32.1889	2.73072
PLCG1_HUMAN	TRPM7_HUMAN	33.6816	2.88452
PLCG1_HUMAN	TRPC3_HUMAN	34.2612	3.11295
PLCG1_HUMAN	PDGFA_HUMAN	27.3853	3.43597
PLCG1_HUMAN	CAV1_HUMAN	20.7257	0.813203
PLCG1_HUMAN	NTRK2_HUMAN	12.864	2.64204
PLCG1_HUMAN	RIN3_HUMAN	28.8369	1.07562
PLCG1_HUMAN	MET_HUMAN	25.0957	0.087281
PLCG1_HUMAN	UFO_HUMAN	29.6737	1.86765
PLCG1_HUMAN	HNRPQ_HUMAN	28.9483	1.56306
PLCG1_HUMAN	EGFR_HUMAN	20.8574	3.74759
PLCG1_HUMAN	EPOR_HUMAN	26.5937	2.3432
PLCG1_HUMAN	RASA1_HUMAN	23.3478	0.318921
PLCG1_HUMAN	JAK2_HUMAN	25.1631	0.871351
PLCG1_HUMAN	RET_HUMAN	27.0893	1.77683
PLCG1_HUMAN	EF1A1_HUMAN	29.9953	0.379249
PLCG1_HUMAN	ERBB2_HUMAN	23.3829	1.80148
PLCG1_HUMAN	ASAP1_HUMAN	26.5655	2.47767
PLCG1_HUMAN	M4K1_HUMAN	26.9047	2.30811
PLCG1_HUMAN	SPN90_HUMAN	26.2146	1.73461
PLCG1_HUMAN	GRB2_HUMAN	22.684	2.56673
PLCG1_HUMAN	PYGB_HUMAN	30.1317	2.22108
PLCG1_HUMAN	FYN_HUMAN	11.6398	1.28586
PLCG1_HUMAN	PRKN2_HUMAN	26.9853	1.702
PLCG1_HUMAN	CD244_HUMAN	32.5114	2.34094
PLCG1_HUMAN	DOK2_HUMAN	23.3725	0.502785
PLCG1_HUMAN	RB11A_HUMAN	30.7119	0.75432
PLCG1_HUMAN	RIC8A_HUMAN	29.7622	1.83329
PLCG1_HUMAN	AKT1_HUMAN	25.1848	1.44086
PLCG1_HUMAN	IRK5_HUMAN,KCNJ5_HUMAN	31.5624	2.83734
PLCG1_HUMAN	PML_HUMAN	29.0361	0.261309
PLCG1_HUMAN	TAU_HUMAN	26.2671	0.542514
PLCG1_HUMAN	KHDR2_HUMAN	31.2244	0.696079
PLCG1_HUMAN	CACB3_HUMAN	29.9364	3.1146
PLCG1_HUMAN	SH21B_HUMAN	28.0384	2.88407
PLCG1_HUMAN	TF3C4_HUMAN	32.8129	1.71937
PLCG1_HUMAN	FGFR1_HUMAN	26.4328	0.103414
PLCG1_HUMAN	VAV_HUMAN	18.4906	0.0387046
PLCG1_HUMAN	FLNC_HUMAN	29.8343	0.935799
PLCG1_HUMAN	GELS_HUMAN	28.5613	0.989735
PLCG1_HUMAN	VILI_HUMAN	30.5167	3.43589
PLCG1_HUMAN	CC120_HUMAN	32.3745	1.24435
PLCG1_HUMAN	LZTS2_HUMAN	24.453	0.304801
PLCG1_HUMAN	VGFR1_HUMAN	19.1011	2.90122
PLCG1_HUMAN	CD22_HUMAN	27.1463	2.9521
PLCG1_HUMAN	INSR_HUMAN	19.9459	0.982066
PLCG1_HUMAN	ALK_HUMAN	23.2306	2.90224
PLCG1_HUMAN	LYAM2_HUMAN	33.1721	2.90238
PLCG1_HUMAN	PLXB1_HUMAN	32.6717	2.52106
PLCG1_HUMAN	LTK_HUMAN	28.1271	3.27907
PLCG1_HUMAN	SARNP_HUMAN	32.4392	1.75953
PLCG1_HUMAN	PLXB2_HUMAN	32.9588	2.27284
PLCG1_HUMAN	F125B_HUMAN,MB12B_HUMAN	22.1933	3.24888
PLCG1_HUMAN	WDR61_HUMAN	30.1976	1.83079
PLCG1_HUMAN	LIMD1_HUMAN	25.3632	1.9098
PLCG1_HUMAN	EHD4_HUMAN	32.3102	2.0958
PLCG1_HUMAN	DPP2_HUMAN	25.5345	2.83719
PLCG1_HUMAN	UBR7_HUMAN	31.0579	2.4184
PLCG1_HUMAN	ADPPT_HUMAN	33.7682	2.73945
PLCG1_HUMAN	RL38_HUMAN	31.3919	1.2664
PLCG1_HUMAN	CR001_HUMAN	32.9438	1.89386
PLCG1_HUMAN	TEKT2_HUMAN	33.6294	2.95265
PLCG1_HUMAN	GA2L1_HUMAN	30.0936	2.50057
PLCG1_HUMAN	HSC20_HUMAN	26.6118	4.45129
PLCG1_HUMAN	THMS1_HUMAN	27.5444	3.1764
PLCG1_HUMAN	TTC9B_HUMAN	18.8256	3.32872
PLCG1_HUMAN	ZN785_HUMAN	25.7006	1.09143
PRLR_HUMAN	TEC_HUMAN	14.371	0.231214
PRLR_HUMAN	PTN11_HUMAN	25.5591	3.02084
PRLR_HUMAN	1433G_HUMAN	29.2369	6.43402
PRLR_HUMAN	1433Z_HUMAN	29.596	5.89991
PRLR_HUMAN	SOCS3_HUMAN	24.7835	1.02614
PRLR_HUMAN	SOCS2_HUMAN	27.0077	1.75326
PRLR_HUMAN	PRL_HUMAN	35.8171	0.509113
PRLR_HUMAN	JAK2_HUMAN	12.7627	2.08143
PRLR_HUMAN	PPIA_HUMAN	34.4119	1.83829
PRLR_HUMAN	VAV_HUMAN	27.0915	2.99149
PRLR_HUMAN	SOMA_HUMAN	19.8216	0.332877
PRLR_HUMAN	H11_HUMAN	32.8737	4.21205
PRLR_HUMAN	TF3A_HUMAN	34.1384	0.483015
TYK2_HUMAN	IL6RB_HUMAN	31.6908	0.990986
TYK2_HUMAN	HNRPK_HUMAN	30.9897	1.68826
TYK2_HUMAN	SOCS1_HUMAN	29.7605	0.924625
TYK2_HUMAN	LYN_HUMAN	29.3644	1.19747
TYK2_HUMAN	PTN6_HUMAN	29.4585	1.10585
TYK2_HUMAN	CRKL_HUMAN	30.3831	0.22416
TYK2_HUMAN	STAT1_HUMAN	31.5699	0.761681
TYK2_HUMAN	CSN5_HUMAN	27.5764	5.19767
TYK2_HUMAN	IRS2_HUMAN	31.9119	1.25599
TYK2_HUMAN	GHR_HUMAN	31.863	1.17565
TYK2_HUMAN	GBLP_HUMAN	31.4664	1.43821
TYK2_HUMAN	STAT2_HUMAN	33.1938	1.02345
TYK2_HUMAN	JAK1_HUMAN	29.6986	0.251556
TYK2_HUMAN	PTN1_HUMAN	29.622	1.16146
TYK2_HUMAN	I13R1_HUMAN	35.4478	2.0882
TYK2_HUMAN	ANM5_HUMAN	32.2085	1.07789
TYK2_HUMAN	STAM2_HUMAN	26.7735	0.983445
TYK2_HUMAN	RIPK4_HUMAN	28.6016	3.30858
TYK2_HUMAN	UPAR_HUMAN	25.8721	0.183885
TYK2_HUMAN	EFNB2_HUMAN	32.335	0.576402
TYK2_HUMAN	RAN_HUMAN	32.4919	0.759846
TYK2_HUMAN	DDX5_HUMAN	31.8666	1.2555
TYK2_HUMAN	SIVA_HUMAN	33.387	1.90516
TYK2_HUMAN	TBA4A_HUMAN	30.4427	2.07283
TYK2_HUMAN	TCPE_HUMAN	19.8157	1.5162
TYK2_HUMAN	TCPH_HUMAN	19.4703	1.80955
TYK2_HUMAN	TIF1B_HUMAN	30.1731	2.8036
TYK2_HUMAN	TCPG_HUMAN	19.4015	2.38286
TYK2_HUMAN	FYN_HUMAN	27.9321	2.37383
TYK2_HUMAN	GTR1_HUMAN	33.5551	1.15613
TYK2_HUMAN	HNRH1_HUMAN	31.8742	1.1724
TYK2_HUMAN	FHL3_HUMAN	30.1159	0.0214463
TYK2_HUMAN	ELP2_HUMAN	31.6508	1.37212
TYK2_HUMAN	TR13B_HUMAN	32.4537	1.12369
TYK2_HUMAN	TNR19_HUMAN	33.7151	0.785698
TYK2_HUMAN	GEMI_HUMAN	32.103	0.171863
TYK2_HUMAN	HSPB1_HUMAN	30.5178	1.85703
TYK2_HUMAN	KHDR2_HUMAN	32.6525	0.391893
TYK2_HUMAN	RUVB1_HUMAN	30.36	1.7993
TYK2_HUMAN	RUVB2_HUMAN	30.9661	2.01443
TYK2_HUMAN	INAR1_HUMAN	31.4302	1.75215
TYK2_HUMAN	CADH8_HUMAN	31.0772	1.69616
TYK2_HUMAN	VAV_HUMAN	29.1962	1.12668
TYK2_HUMAN	IL4RA_HUMAN	31.3252	0.966187
TYK2_HUMAN	TCPD_HUMAN	19.7485	1.63481
TYK2_HUMAN	TCPB_HUMAN	30.2192	2.32988
TYK2_HUMAN	LG3BP_HUMAN	30.7289	0.718549
TYK2_HUMAN	BAG2_HUMAN	30.3933	1.09815
TYK2_HUMAN	CD79A_HUMAN	29.1421	0.738222
TYK2_HUMAN	TCPA_HUMAN	18.7138	1.83565
TYK2_HUMAN	WDR20_HUMAN	31.5524	0.964177
TYK2_HUMAN	RNF13_HUMAN	33.5766	1.32739
TYK2_HUMAN	CJ047_HUMAN	26.3206	1.05246
TYK2_HUMAN	TCPZ_HUMAN	16.5567	1.98338
TYK2_HUMAN	TCPQ_HUMAN	20.1201	1.22898
TYK2_HUMAN	HAVR2_HUMAN	28.3523	0.0324218
TYK2_HUMAN	LRC46_HUMAN	30.8927	1.53971
TYK2_HUMAN	NLGN3_HUMAN	31.9192	1.27246
TYK2_HUMAN	TMCO3_HUMAN	30.7184	0.885762
TYK2_HUMAN	GP156_HUMAN	30.7762	0.07557
TYK2_HUMAN	MAS_HUMAN	29.9253	0.081595
TYK2_HUMAN	PME17_HUMAN	33.0998	1.04691
TYK2_HUMAN	CP071_HUMAN	33.5146	1.36378
TYK2_HUMAN	IFT43_HUMAN	35.0354	1.69583
TYK2_HUMAN	K0284_HUMAN,C170B_HUMAN	35.0214	1.90569
MK01_HUMAN	PECA1_HUMAN	28.0582	3.27379
MK01_HUMAN	LCK_HUMAN	27.0457	0.151485
MK01_HUMAN	NOTC1_HUMAN	28.9422	0.28046
MK01_HUMAN	SHC1_HUMAN	24.5506	0.366004
MK01_HUMAN	MK03_HUMAN	27.3429	0.520936
MK01_HUMAN	JUN_HUMAN	27.5482	0.963858
MK01_HUMAN	ANDR_HUMAN	26.8961	1.59953
MK01_HUMAN	EP300_HUMAN	26.8585	1.98335
MK01_HUMAN	SMAD3_HUMAN	27.9497	0.625138
MK01_HUMAN	RFWD2_HUMAN	29.9468	1.78208
MK01_HUMAN	FHL2_HUMAN	28.8737	0.559768
MK01_HUMAN	CEBPB_HUMAN	30.4837	1.9959
MK01_HUMAN	HDAC4_HUMAN	29.6771	1.21175
MK01_HUMAN	FRS2_HUMAN	27.5463	3.07445
MK01_HUMAN	FBW1A_HUMAN	22.5645	0.529031
MK01_HUMAN	YBOX1_HUMAN	28.8983	0.669285
MK01_HUMAN	P53_HUMAN	25.0604	3.83021
MK01_HUMAN	PTPRJ_HUMAN	27.9197	3.27595
MK01_HUMAN	ILK_HUMAN	29.2223	0.814565
MK01_HUMAN	RHG09_HUMAN	33.315	3.31798
MK01_HUMAN	PP1A_HUMAN	24.7179	0.97396
MK01_HUMAN	MP2K1_HUMAN	29.0766	0.719144
MK01_HUMAN	MYC_HUMAN	24.9333	4.24185
MK01_HUMAN	PEBP1_HUMAN	29.5023	1.22696
MK01_HUMAN	KSR2_HUMAN	33.1075	2.98167
MK01_HUMAN	PAXI_HUMAN	24.7753	0.376014
MK01_HUMAN	MK14_HUMAN	24.5982	0.141696
MK01_HUMAN	KPCE_HUMAN	28.9335	1.26794
MK01_HUMAN	KS6A3_HUMAN	27.6529	1.16222
MK01_HUMAN	ELK1_HUMAN	28.3584	1.07298
DUS3_HUMAN	MK01_HUMAN	32.5096	3.49801
MK01_HUMAN	SRBP2_HUMAN	31.0638	2.74565
MK01_HUMAN	MP2K2_HUMAN	28.6637	1.83385
MK01_HUMAN	C1QBP_HUMAN	26.5362	1.21327
MK01_HUMAN	STA5A_HUMAN	27.0298	2.11789
MK01_HUMAN	KS6A2_HUMAN	29.3468	2.85462
MK01_HUMAN	DUS4_HUMAN	26.3713	1.69435
DUS7_HUMAN	MK01_HUMAN	26.9024	3.7062
MK01_HUMAN	PTPRR_HUMAN	28.4434	1.53173
MK01_HUMAN	SYUG_HUMAN	32.9238	3.31828
MK01_HUMAN	PEA15_HUMAN	18.41	3.43018
MK01_HUMAN	KS6A4_HUMAN	30.2535	3.43044
MK01_HUMAN	NEK2_HUMAN	31.4385	2.68975
MK01_HUMAN	MKNK2_HUMAN	32.7277	2.59348
MK01_HUMAN	UBR5_HUMAN	28.4892	0.982552
MK01_HUMAN	TNIP1_HUMAN	27.9758	1.85909
MK01_HUMAN	MKNK1_HUMAN	12.8633	2.94257
MK01_HUMAN	IQGA1_HUMAN	25.2908	0.86801
MK01_HUMAN	TSC2_HUMAN	30.4662	2.01585
MK01_HUMAN	OTUB1_HUMAN	29.9083	0.394285
MK01_HUMAN	PPARG_HUMAN	29.979	1.41997
MK01_HUMAN	H14_HUMAN	29.8023	0.47173
MK01_HUMAN	RAF1_HUMAN	27.6903	0.58976
MK01_HUMAN	ADA17_HUMAN	33.0173	3.32404
MK01_HUMAN	RARA_HUMAN	29.7651	1.20584
MK01_HUMAN	TNR1A_HUMAN	25.2377	0.516015
MK01_HUMAN	HDAC6_HUMAN	26.7357	0.038171
MK01_HUMAN	GCP3_HUMAN	32.7868	2.52792
MK01_HUMAN	DAPK1_HUMAN	28.2339	2.09986
MK01_HUMAN	CASP8_HUMAN	27.5642	1.53516
MK01_HUMAN	PA24A_HUMAN	31.7259	3.39812
MK01_HUMAN	CSN6_HUMAN	26.6251	1.05861
MK01_HUMAN	PP2AA_HUMAN	18.9322	0.429296
MK01_HUMAN	MK12_HUMAN	33.4655	3.30816
MK01_HUMAN	FOS_HUMAN	31.0644	0.845086
MK01_HUMAN	JUND_HUMAN	30.6224	2.37507
MK01_HUMAN	KS6A1_HUMAN	28.2736	1.46506
MK01_HUMAN	DHYS_HUMAN	24.5805	2.23758
MK01_HUMAN	DUS1_HUMAN	31.6459	1.91191
MK01_HUMAN	MP2K3_HUMAN	28.1962	0.253411
MK01_HUMAN	DUS2_HUMAN	17.2044	3.89805
MK01_HUMAN	DUS16_HUMAN	28.7668	3.33575
MK01_HUMAN	TRI25_HUMAN	28.5991	1.00303
MK01_HUMAN	ERF_HUMAN	29.445	2.94578
MK01_HUMAN	MAPK2_HUMAN	25.8487	3.03354
MK01_HUMAN	MKL1_HUMAN	32.1793	3.57467
MK01_HUMAN	MKL2_HUMAN	32.2995	3.69482
MK01_HUMAN	MK07_HUMAN	28.2676	1.06211
MK01_HUMAN	TOB1_HUMAN	32.384	2.7344
MK01_HUMAN	PDC6I_HUMAN	27.5838	1.92367
MK01_HUMAN	MPIP3_HUMAN	31.1825	2.74226
MK01_HUMAN	DUS22_HUMAN	31.8085	2.31284
MK01_HUMAN	CDK4_HUMAN	28.3654	0.423242
MK01_HUMAN	ESR1_HUMAN	23.6181	5.64926
MK01_HUMAN	TBG1_HUMAN	27.418	0.570912
MK01_HUMAN	PML_HUMAN	28.7464	0.174672
MK01_HUMAN	STAT3_HUMAN	25.422	0.0642256
MK01_HUMAN	DUS6_HUMAN	25.2228	2.51885
MK01_HUMAN	IEX1_HUMAN	17.7388	3.61027
MK01_HUMAN	BCL2_HUMAN	17.996	1.1963
MK01_HUMAN	SYUA_HUMAN	26.2012	0.0356257
MK01_HUMAN	VINEX_HUMAN	31.2276	2.41261
MK01_HUMAN	ATF2_HUMAN	27.6278	0.610838
MK01_HUMAN	GCP2_HUMAN	32.5315	2.2726
MK01_HUMAN	GCP4_HUMAN	32.4817	2.35002
MK01_HUMAN	GCC2_HUMAN	33.3404	3.07709
MK01_HUMAN	VAV_HUMAN	23.9513	0.397276
MK01_HUMAN	ARRB2_HUMAN	27.454	1.9042
MK01_HUMAN	DBPA_HUMAN,YBOX3_HUMAN	30.8459	1.28124
MK01_HUMAN	ETS1_HUMAN	31.1016	2.64477
MK01_HUMAN	SRBP1_HUMAN	32.6806	2.52857
MK01_HUMAN	HMMR_HUMAN	32.8182	2.56528
MK01_HUMAN	DUS12_HUMAN	32.0118	3.61182
MK01_HUMAN	NKAP_HUMAN	32.082	1.99372
MK01_HUMAN	LZTS2_HUMAN	20.7719	0.131179
MK01_HUMAN	TY3H_HUMAN	30.4015	3.39866
MK01_HUMAN	INSR_HUMAN	24.9973	1.41805
MK01_HUMAN	HMGB1_HUMAN	29.2076	0.905271
MK01_HUMAN	M3K3_HUMAN	26.6883	0.270257
MK01_HUMAN	C2TA_HUMAN	31.6089	3.43163
MK01_HUMAN	DUS9_HUMAN	26.2488	3.00613
MK01_HUMAN	M3K1_HUMAN	27.5794	0.320825
MK01_HUMAN	KSR1_HUMAN	31.439	3.0784
MK01_HUMAN	SC16A_HUMAN	26.4595	0.0964079
MK01_HUMAN	PTN5_HUMAN	33.0352	3.07502
MK01_HUMAN	K2C8_HUMAN	25.9011	1.15226
MK01_HUMAN	RPGP1_HUMAN	33.1394	3.76689
MK01_HUMAN	DCC_HUMAN	31.8863	2.4039
MK01_HUMAN	CXA1_HUMAN	31.5861	2.09789
MK01_HUMAN	MZT1_HUMAN	32.8875	2.62855
MK01_HUMAN	NIPA_HUMAN	33.0427	2.80234
MK01_HUMAN	ANR28_HUMAN	31.884	1.57962
MK01_HUMAN	RL22_HUMAN	30.5606	1.16962
MK01_HUMAN	MZT2B_HUMAN	33.1174	2.85789
MK01_HUMAN	DDX41_HUMAN	32.6597	2.77843
MK01_HUMAN	TULP3_HUMAN	30.9467	0.635325
MK01_HUMAN	TPPC4_HUMAN	32.0923	2.87223
MK01_HUMAN	ICK_HUMAN	29.5846	2.73018
MK01_HUMAN	H1X_HUMAN	32.4562	2.1829
MK01_HUMAN	BRX1_HUMAN	31.1923	1.25673
MK01_HUMAN	NAV1_HUMAN	33.4449	3.17287
MK01_HUMAN	CE350_HUMAN	33.0273	2.77868
MK01_HUMAN	ARHGQ_HUMAN	33.2198	3.33633
MK01_HUMAN	PTN7_HUMAN	33.5128	3.49378
MK01_HUMAN	HSC20_HUMAN	26.1514	4.01531
MK01_HUMAN	TBG2_HUMAN	29.9012	3.06443
MK01_HUMAN	STYX_HUMAN	32.1685	2.56838
MK01_HUMAN	MBP_HUMAN	33.048	3.16876
MK01_HUMAN	CB044_HUMAN	32.9566	2.73229
MK01_HUMAN	PTPC1_HUMAN	21.7709	3.07464
MK01_HUMAN	DUS5_HUMAN	15.7051	3.87161
MK01_HUMAN	H13_HUMAN	32.9031	2.61502
MK01_HUMAN	KS6A6_HUMAN	30.5636	3.74622
MK01_HUMAN	ETV3_HUMAN	32.2622	3.5379
MK01_HUMAN	IPP_HUMAN	33.3581	3.49391
MK01_HUMAN	NKAPL_HUMAN	33.9857	3.89738
MK01_HUMAN	AGAP3_HUMAN	32.4436	3.39702
MK01_HUMAN	HMHA1_HUMAN	12.988	4.06375
BTK_HUMAN	KSYK_HUMAN	26.9565	0.674757
BTK_HUMAN	KPCT_HUMAN	31.7736	0.859692
BTK_HUMAN	CBLB_HUMAN	28.0578	0.279079
BTK_HUMAN	BLNK_HUMAN	28.4603	0.754464
BTK_HUMAN	LYN_HUMAN	25.7577	1.87483
BTK_HUMAN	WASP_HUMAN	27.3657	0.0692127
BTK_HUMAN	KHDR1_HUMAN	16.7772	1.00381
BTK_HUMAN	ANDR_HUMAN	28.9371	3.80084
BTK_HUMAN	KPCD1_HUMAN	30.6184	2.08736
BTK_HUMAN	GTF2I_HUMAN	32.5108	0.59656
BTK_HUMAN	GAB1_HUMAN	25.5355	0.968551
BTK_HUMAN	GNAQ_HUMAN	33.6838	0.290581
BTK_HUMAN	JAK1_HUMAN	31.9148	0.928911
BTK_HUMAN	P53_HUMAN	27.1373	6.03152
BTK_HUMAN	CAV1_HUMAN	22.8104	2.57853
BTK_HUMAN	HS90A_HUMAN	26.2193	4.62412
BTK_HUMAN	M3K4_HUMAN	23.1425	0.874652
BTK_HUMAN	STA5A_HUMAN	27.8419	0.0834142
BTK_HUMAN	KPCB_HUMAN	32.6252	2.01362
BTK_HUMAN	MET_HUMAN	26.799	1.67805
BTK_HUMAN	ARI3A_HUMAN	33.8859	1.10835
BTK_HUMAN	ADA15_HUMAN	20.4612	0.856827
BTK_HUMAN	HS90B_HUMAN	26.9909	3.85886
BTK_HUMAN	PLCG2_HUMAN	28.2028	0.515307
BTK_HUMAN	MED28_HUMAN	33.7103	0.813539
BTK_HUMAN	GRB2_HUMAN	24.3946	4.33205
BTK_HUMAN	EWS_HUMAN	31.5784	2.62468
BTK_HUMAN	FYN_HUMAN	18.6608	3.05119
BTK_HUMAN	3BP5_HUMAN	30.9539	1.06737
BTK_HUMAN	IBTK_HUMAN	34.4183	0.498566
BTK_HUMAN	CDC37_HUMAN	28.2121	2.67925
BTK_HUMAN	TIRAP_HUMAN	30.396	0.429281
BTK_HUMAN	HCK_HUMAN	28.0094	1.20554
BTK_HUMAN	VAV_HUMAN	17.2313	1.80403
BTK_HUMAN	ACTS_HUMAN	29.3865	0.748265
BTK_HUMAN	EF1A2_HUMAN	30.3975	1.33612
BTK_HUMAN	CD19_HUMAN	22.4645	0.922563
BTK_HUMAN	RHG17_HUMAN	30.028	0.614962
BTK_HUMAN	KTNB1_HUMAN	33.1357	1.21552
BTK_HUMAN	H90B3_HUMAN	30.4415	0.112318
BTK_HUMAN	TTC9C_HUMAN	31.6465	0.846637
BTK_HUMAN	ANR54_HUMAN	30.6897	1.54151
TGFR1_HUMAN	P85A_HUMAN	25.9992	2.16386
TGFR1_HUMAN	DAB2_HUMAN	31.2753	0.123399
TGFR1_HUMAN	SMAD4_HUMAN	30.6099	1.31925
TGFR1_HUMAN	SMAD2_HUMAN	30.4104	1.57467
TGFR1_HUMAN	SMAD3_HUMAN	29.3466	2.63832
TGFR1_HUMAN	RHOA_HUMAN	30.848	2.67497
TGFR1_HUMAN	CAV1_HUMAN	27.2434	2.3904
TGFR1_HUMAN	SNX6_HUMAN	34.0412	0.268075
TGFR1_HUMAN	CLUS_HUMAN	32.9486	0.997195
TGFR1_HUMAN	HS90A_HUMAN	24.2403	4.43599
TGFR1_HUMAN	EPHA2_HUMAN	26.47	1.25459
TGFR1_HUMAN	MK14_HUMAN	28.7568	2.15487
TGFR1_HUMAN	TRAF6_HUMAN	23.1555	2.81054
TGFR1_HUMAN	PAR6A_HUMAN	33.1902	0.17108
TGFR1_HUMAN	UBP4_HUMAN	33.3486	0.538067
TGFR1_HUMAN	TRAP1_HUMAN	31.0793	0.233796
TGFR1_HUMAN	AP2B1_HUMAN	30.1388	1.08996
TGFR1_HUMAN	FKB1A_HUMAN	19.7098	0.942803
TGFR1_HUMAN	TGFR2_HUMAN	20.2708	0.25905
TGFR1_HUMAN	TGFB1_HUMAN	33.3077	0.054214
TGFR1_HUMAN	RANB9_HUMAN	33.2884	0.622441
TGFR1_HUMAN	ACVL1_HUMAN	34.6494	1.40298
TGFR1_HUMAN	TGFB3_HUMAN	35.5648	1.67898
TGFR1_HUMAN	SMAD7_HUMAN	14.2293	0.0910992
TGFR1_HUMAN	STRAP_HUMAN	33.7397	0.12219
TGFR1_HUMAN	TGFA1_HUMAN	35.4375	1.15833
TGFR1_HUMAN	2ABA_HUMAN	29.6296	0.364557
TGFR1_HUMAN	MLTK_HUMAN	33.815	0.800659
TGFR1_HUMAN	NRP1_HUMAN	33.9338	0.034307
TGFR1_HUMAN	M3K7_HUMAN	27.2491	1.52538
TGFR1_HUMAN	RHOJ_HUMAN	34.6756	1.27809
TGFR1_HUMAN	EGLN_HUMAN	31.1946	2.69001
TGFR1_HUMAN	FNTA_HUMAN	34.0448	0.964569
TGFR1_HUMAN	BMPR2_HUMAN	34.0109	0.76827
TGFR1_HUMAN	ACVR1_HUMAN	34.195	0.952069
TGFR1_HUMAN	SMAD6_HUMAN	32.7541	0.961666
TGFR1_HUMAN	TMPS2_HUMAN	33.3211	0.586509
TGFR1_HUMAN	SMUF1_HUMAN	31.6615	0.127033
TGFR1_HUMAN	CDC42_HUMAN	31.0348	3.15213
TGFR1_HUMAN	RHOG_HUMAN	28.1843	1.29722
TGFR1_HUMAN	T22D1_HUMAN	33.5697	0.409853
TGFR1_HUMAN	CD44_HUMAN	29.3964	1.41817
TGFR1_HUMAN	UBP15_HUMAN	32.7183	1.32318
TGFR1_HUMAN	GOT1B_HUMAN	32.0892	2.20061
TGFR1_HUMAN	NLGN3_HUMAN	28.9546	0.783233
TGFR1_HUMAN	TMPS4_HUMAN	33.6185	0.275071
KSYK_HUMAN	SLAP1_HUMAN	23.3101	1.89818
KSYK_HUMAN	FAK2_HUMAN	21.1601	0.166333
KSYK_HUMAN	LCP2_HUMAN	22.7048	1.18846
KSYK_HUMAN	3BP2_HUMAN	23.0085	1.69649
KSYK_HUMAN	LAT_HUMAN	22.7036	1.17984
KSYK_HUMAN	CBLB_HUMAN	22.0964	0.953836
KSYK_HUMAN	BLNK_HUMAN	21.1726	1.42922
KSYK_HUMAN	VAV2_HUMAN	26.3988	1.40372
KSYK_HUMAN	ERBB4_HUMAN	23.9714	0.11669
KSYK_HUMAN	KIT_HUMAN	21.6105	0.239816
KSYK_HUMAN	LYN_HUMAN	10.3362	1.20007
KSYK_HUMAN	P85A_HUMAN	22.715	1.67723
KSYK_HUMAN	PTN6_HUMAN	16.1994	1.10845
KSYK_HUMAN	SRC_HUMAN	23.7665	3.08916
KSYK_HUMAN	CRKL_HUMAN	22.8623	0.226758
KSYK_HUMAN	LCK_HUMAN	29.1549	1.37507
KSYK_HUMAN	FGR_HUMAN	19.383	0.10584
KSYK_HUMAN	FAK1_HUMAN	15.5592	0.653099
KSYK_HUMAN	ANDR_HUMAN	28.1115	3.12608
KSYK_HUMAN	KPCD1_HUMAN	30.0848	1.41261
UBS3B_HUMAN	KSYK_HUMAN	22.0591	1.15408
KSYK_HUMAN	ERBB3_HUMAN	22.5214	1.75212
KSYK_HUMAN	CD3E_HUMAN	21.5464	1.54167
KSYK_HUMAN	GAB1_HUMAN	24.3043	0.293794
KSYK_HUMAN	PAXI_HUMAN	23.1265	1.15054
KSYK_HUMAN	SIT1_HUMAN	18.1768	2.23193
KSYK_HUMAN	FCRL3_HUMAN	19.6451	2.23337
KSYK_HUMAN	ITB2_HUMAN	22.7744	1.3985
KSYK_HUMAN	TRAF6_HUMAN	25.7798	2.32391
KSYK_HUMAN	MET_HUMAN	23.9963	1.00329
KSYK_HUMAN	EGFR_HUMAN	18.5803	4.83816
KSYK_HUMAN	EPOR_HUMAN	20.506	1.25264
KSYK_HUMAN	TBA1A_HUMAN	28.9686	1.84888
KSYK_HUMAN	FLT3_HUMAN	27.1288	2.04881
KSYK_HUMAN	CSF3R_HUMAN	20.1168	1.89444
KSYK_HUMAN	SRC8_HUMAN	29.7856	0.270953
KSYK_HUMAN	ERBB2_HUMAN	22.5939	2.89204
KSYK_HUMAN	TNR1A_HUMAN	24.8788	2.04256
KSYK_HUMAN	TRAIP_HUMAN	31.4268	1.87348
KSYK_HUMAN	PLCG2_HUMAN	20.359	1.19006
KSYK_HUMAN	GRB2_HUMAN	21.9944	3.6573
KSYK_HUMAN	ASC_HUMAN	34.0172	0.651355
KSYK_HUMAN	FYN_HUMAN	24.0063	2.37643
KSYK_HUMAN	CD79B_HUMAN	30.3831	0.747888
KSYK_HUMAN	TLR4_HUMAN	29.5277	1.62299
KSYK_HUMAN	TBG1_HUMAN	29.5396	0.955637
KSYK_HUMAN	STAT3_HUMAN	24.5511	1.59078
KSYK_HUMAN	TYOBP_HUMAN	35.4463	2.08461
KSYK_HUMAN	VAV_HUMAN	25.1251	1.12927
KSYK_HUMAN	CD4_HUMAN	33.7407	1.10024
KSYK_HUMAN	VCAM1_HUMAN	28.3425	3.8681
KSYK_HUMAN	TERF1_HUMAN	31.1219	2.24199
KSYK_HUMAN	CD22_HUMAN	10.7288	1.86153
KSYK_HUMAN	FCG2A_HUMAN	18.7072	1.54866
KSYK_HUMAN	FA46A_HUMAN	33.4499	0.328166
KSYK_HUMAN	CD79A_HUMAN	31.8668	0.735624
KSYK_HUMAN	CD19_HUMAN	27.7815	1.59732
KSYK_HUMAN	SIRB1_HUMAN	35.8472	2.48554
KSYK_HUMAN	UBP25_HUMAN	32.4403	1.0563
KSYK_HUMAN	NALP3_HUMAN,NLRP3_HUMAN	33.9061	0.541351
KSYK_HUMAN	BCAP_HUMAN	26.2521	2.23068
KSYK_HUMAN	FCERB_HUMAN	16.9959	2.53827
KSYK_HUMAN	FCERG_HUMAN	19.9211	2.34472
SHB_HUMAN	LCP2_HUMAN	20.7029	0.124542
SHB_HUMAN	LAT_HUMAN	20.6551	0.133161
SHB_HUMAN	KIT_HUMAN	13.1431	1.55281
SHB_HUMAN	P85A_HUMAN	23.3636	2.99023
SHB_HUMAN	SRC_HUMAN	24.9074	4.40216
SHB_HUMAN	VGFR2_HUMAN	28.5526	0.673549
SHB_HUMAN	ABL1_HUMAN	22.7546	2.51589
SHB_HUMAN	ANDR_HUMAN	29.4071	4.43908
SHB_HUMAN	ZAP70_HUMAN	21.4194	0.358824
SHB_HUMAN	1433G_HUMAN	28.6935	5.8848
SHB_HUMAN	JAK1_HUMAN	32.6974	1.56715
SHB_HUMAN	NCK2_HUMAN	28.4441	2.34455
SHB_HUMAN	RASK_HUMAN	29.9161	5.22091
SHB_HUMAN	MET_HUMAN	24.8413	2.31629
SHB_HUMAN	JAK3_HUMAN	32.3335	1.05211
SHB_HUMAN	IL2RB_HUMAN	23.4566	0.262392
SHB_HUMAN	CRK_HUMAN	23.4662	2.61378
SHB_HUMAN	EPS8_HUMAN	21.4906	0.239039
SHB_HUMAN	GRB2_HUMAN	22.9811	4.97029
SHB_HUMAN	IL2RG_HUMAN	29.217	0.428502
SHB_HUMAN	FGFR1_HUMAN	27.8835	2.30015
SHB_HUMAN	VAV_HUMAN	26.6492	2.44227
SHB_HUMAN	NTAQ1_HUMAN	33.4208	2.14758
SHB_HUMAN	HBXIP_HUMAN,LTOR5_HUMAN	34.9882	0.968071
SHB_HUMAN	EGLN3_HUMAN	32.0539	3.7835
KPCT_HUMAN	LCK_HUMAN	31.4686	2.90951
KPCT_HUMAN	DEFI6_HUMAN	36.1637	0.194758
KPCT_HUMAN	1433G_HUMAN	29.2804	6.10625
KPCT_HUMAN	IKKB_HUMAN	19.8203	2.50572
KPCT_HUMAN	KPCD_HUMAN	31.1433	1.44352
KPCT_HUMAN	KPCZ_HUMAN	32.3792	2.76894
KPCT_HUMAN	1433T_HUMAN	30.1282	5.1302
KPCT_HUMAN	IKKA_HUMAN	21.0626	2.10086
KPCT_HUMAN	FYN_HUMAN	28.7421	3.91088
KPCT_HUMAN	M3K7_HUMAN	21.677	2.5732
KPCT_HUMAN	MARK3_HUMAN	34.4955	0.792143
KPCT_HUMAN	GLRX3_HUMAN	35.1818	1.1426
KPCT_HUMAN	BCL10_HUMAN	16.4359	0.124884
KPCT_HUMAN	AKT1_HUMAN	26.3321	4.06588
KPCT_HUMAN	CAR11_HUMAN	16.9648	0.161066
KPCT_HUMAN	MALT1_HUMAN	30.8813	0.235307
KPCT_HUMAN	VAV_HUMAN	29.9643	2.66372
KPCT_HUMAN	HSF1_HUMAN	25.4849	1.93277
KPCT_HUMAN	ZNF24_HUMAN	35.2634	0.930149
KPCT_HUMAN	C2C2L_HUMAN	36.362	0.07295
TEC_HUMAN	SOCS1_HUMAN	25.6323	2.55822
TEC_HUMAN	KIT_HUMAN	21.935	1.87082
TEC_HUMAN	LYN_HUMAN	20.7877	2.83107
TEC_HUMAN	DOK1_HUMAN	24.4899	0.239723
TEC_HUMAN	WASP_HUMAN	25.5017	0.887033
TEC_HUMAN	SHC1_HUMAN	21.6361	3.52356
TEC_HUMAN	RHOA_HUMAN	31.8607	3.81934
TEC_HUMAN	GAB1_HUMAN	26.1645	1.9248
TEC_HUMAN	JAK1_HUMAN	33.0082	1.88516
TEC_HUMAN	MET_HUMAN	25.4181	2.63429
TEC_HUMAN	JAK2_HUMAN	8.18883	1.85022
TEC_HUMAN	GNA12_HUMAN	35.5487	0.128921
TEC_HUMAN	MED28_HUMAN	34.6374	1.76978
TEC_HUMAN	GRB2_HUMAN	23.4767	5.2883
TEC_HUMAN	VAV_HUMAN	26.8594	2.76028
TEC_HUMAN	SORT_HUMAN	33.5959	2.97635
TEC_HUMAN	H10_HUMAN	35.4608	1.15893
TEC_HUMAN	ADAM8_HUMAN	30.035	0.713628
IL6RB_HUMAN	P85A_HUMAN	22.7488	2.66562
IL6RB_HUMAN	PTN11_HUMAN	21.2301	2.14701
IL6RB_HUMAN	PTN6_HUMAN	25.2015	2.09684
IL6RB_HUMAN	OSMR_HUMAN	18.6637	1.09588
IL6RB_HUMAN	SHC1_HUMAN	23.8504	2.88094
IL6RB_HUMAN	ANDR_HUMAN	28.9978	4.11447
IL6RB_HUMAN	STAT1_HUMAN	31.572	1.75267
IL6RB_HUMAN	ERBB3_HUMAN	22.8517	2.74051
IL6RB_HUMAN	JAK1_HUMAN	32.4363	1.24254
IL6RB_HUMAN	SOCS3_HUMAN	27.3925	0.152315
IL6RB_HUMAN	KPCD_HUMAN	28.1851	0.897461
IL6RB_HUMAN	RASK_HUMAN	29.626	4.8963
IL6RB_HUMAN	JAK2_HUMAN	25.9536	1.20761
IL6RB_HUMAN	ERBB2_HUMAN	18.0265	3.88043
IL6RB_HUMAN	GRB2_HUMAN	19.0042	4.64568
IL6RB_HUMAN	ASC_HUMAN	35.0058	0.337033
IL6RB_HUMAN	CDK9_HUMAN	28.4833	3.11168
IL6RB_HUMAN	LIF_HUMAN	36.6768	1.38353
IL6RB_HUMAN	CSEN_HUMAN	15.5038	0.885638
IL6RB_HUMAN	FBX2_HUMAN	34.9933	0.179475
IL6RB_HUMAN	STAT3_HUMAN	23.2885	2.57916
IL6RB_HUMAN	HCK_HUMAN	25.6459	1.51917
IL6RB_HUMAN	IL6RA_HUMAN	26.6212	0.696984
IL6RB_HUMAN	CMYA5_HUMAN	36.2216	0.903904
IL6RB_HUMAN	VAV_HUMAN	27.1007	2.11766
IL6RB_HUMAN	CNTF_HUMAN	36.0928	0.799335
IL6RB_HUMAN	LIFR_HUMAN	36.0456	0.752178
IL6RB_HUMAN	CNTFR_HUMAN	36.3892	1.09577
IL6RB_HUMAN	MAGAB_HUMAN	34.7037	0.525049
IL6RB_HUMAN	IL6_HUMAN	27.1633	1.23584
IL6RB_HUMAN	ONCM_HUMAN	36.3544	1.061
IL6RB_HUMAN	SGTB_HUMAN	33.8564	1.44467
HNRPK_HUMAN	DOCK2_HUMAN	33.4107	3.43593
HNRPK_HUMAN	LYN_HUMAN	29.1487	0.490788
HNRPK_HUMAN	SRC_HUMAN	27.1255	1.3983
HNRPK_HUMAN	GRAP2_HUMAN	31.099	2.4505
HNRPK_HUMAN	KHDR1_HUMAN	30.1124	1.36181
HNRPK_HUMAN	SUMO1_HUMAN	21.6947	1.41659
HNRPK_HUMAN	CSN5_HUMAN	20.5246	3.50941
HNRPK_HUMAN	UBC9_HUMAN	26.1759	0.468056
HNRPK_HUMAN	CEBPB_HUMAN	28.8188	2.16021
HNRPK_HUMAN	ITK_HUMAN	31.5206	2.91282
HNRPK_HUMAN	NPDC1_HUMAN	33.1235	3.14763
HNRPK_HUMAN	1433Z_HUMAN	27.3014	2.34684
HNRPK_HUMAN	ANM1_HUMAN	28.2703	0.625295
HNRPK_HUMAN	YBOX1_HUMAN	25.7563	0.504977
HNRPK_HUMAN	P53_HUMAN	21.5124	3.66591
HNRPK_HUMAN	NCK2_HUMAN	29.536	0.659301
HNRPK_HUMAN	RBM14_HUMAN	24.1764	2.52237
HNRPK_HUMAN	MYC_HUMAN	13.5562	4.07755
HNRPK_HUMAN	APEX1_HUMAN	26.8359	1.27835
HNRPK_HUMAN	HNRPL_HUMAN	23.8498	1.48972
HNRPK_HUMAN	RIPK4_HUMAN	25.8272	1.62032
HNRPK_HUMAN	CFTR_HUMAN	22.87	2.49567
HNRPK_HUMAN	PABP1_HUMAN	21.7463	0.0917605
HNRPK_HUMAN	XPO1_HUMAN	28.5721	0.253616
HNRPK_HUMAN	SNW1_HUMAN	19.6264	2.73566
HNRPK_HUMAN	CSK_HUMAN	30.0779	1.40167
HNRPK_HUMAN	SUMO2_HUMAN	17.5408	4.36961
HNRPK_HUMAN	SUMO3_HUMAN	14.6328	2.32291
HNRPK_HUMAN	ROA2_HUMAN	22.6957	0.209944
HNRPK_HUMAN	NEDD8_HUMAN	22.3033	1.4542
HNRPK_HUMAN	WBP4_HUMAN	31.4443	3.20974
HNRPK_HUMAN	MDM2_HUMAN	27.6973	1.247
HNRPK_HUMAN	ABI1_HUMAN	29.852	1.13197
HNRPK_HUMAN	SNX9_HUMAN	31.6172	2.51663
HNRPK_HUMAN	ADRB2_HUMAN	30.4403	0.524078
HNRPK_HUMAN	HNRPQ_HUMAN	26.01	0.962772
HNRPK_HUMAN	EGFR_HUMAN	25.4875	3.1473
HNRPK_HUMAN	YAP1_HUMAN	29.2846	0.391267
HNRPK_HUMAN	CUL1_HUMAN	20.6744	3.25427
HNRPK_HUMAN	ABI2_HUMAN	30.8224	0.842407
HNRPK_HUMAN	YTDC1_HUMAN	30.7952	2.32105
HNRPK_HUMAN	P63_HUMAN	27.0405	1.58139
HNRPK_HUMAN	U2AF2_HUMAN	27.4599	0.325795
HNRPK_HUMAN	NXF1_HUMAN	28.2998	0.630224
HNRPK_HUMAN	GRB2_HUMAN	26.6195	1.96644
HNRPK_HUMAN	CUL2_HUMAN	22.182	1.9352
HNRPK_HUMAN	HNRPU_HUMAN	21.486	1.99867
HNRPK_HUMAN	FYN_HUMAN	28.0704	0.685573
HNRPK_HUMAN	PRKN2_HUMAN	28.3324	1.10171
HNRPK_HUMAN	IF5_HUMAN	32.1126	2.47595
HNRPK_HUMAN	NUCL_HUMAN	24.2478	0.535513
HNRPK_HUMAN	CAND1_HUMAN	20.623	3.37384
HNRPK_HUMAN	RAB7A_HUMAN	30.3097	0.476589
HNRPK_HUMAN	TCEA2_HUMAN	31.1308	2.74959
HNRPK_HUMAN	CASP2_HUMAN	31.6187	3.15297
HNRPK_HUMAN	RNF4_HUMAN	18.4129	1.79514
HNRPK_HUMAN	CDK9_HUMAN	27.5118	0.43243
HNRPK_HUMAN	CARM1_HUMAN	27.9734	1.22778
HNRPK_HUMAN	WWP2_HUMAN	28.9716	0.292063
HNRPK_HUMAN	DUS1_HUMAN	29.2043	2.07622
HNRPK_HUMAN	DDX1_HUMAN	27.7417	1.4855
HNRPK_HUMAN	HNRH1_HUMAN	27.579	0.515857
HNRPK_HUMAN	PTBP1_HUMAN	24.3904	1.56292
HNRPK_HUMAN	PCBP2_HUMAN	24.0317	2.27201
HNRPK_HUMAN	PIAS3_HUMAN	29.6643	2.93235
HNRPK_HUMAN	HNRPD_HUMAN	22.4037	0.439456
HNRPK_HUMAN	1433F_HUMAN	27.0362	2.60859
HNRPK_HUMAN	SAFB1_HUMAN	29.7259	2.25081
HNRPK_HUMAN	ESR1_HUMAN	17.5337	5.48495
HNRPK_HUMAN	BRD4_HUMAN	19.4724	2.03196
HNRPK_HUMAN	UBD_HUMAN	28.7832	2.27152
HNRPK_HUMAN	CHK2_HUMAN	25.7022	1.03281
HNRPK_HUMAN	CTNB1_HUMAN	25.7396	1.57617
HNRPK_HUMAN	SENP2_HUMAN	15.5795	3.3248
HNRPK_HUMAN	TE2IP_HUMAN	29.8136	0.0833701
HNRPK_HUMAN	KHDR3_HUMAN	29.4438	3.09501
HNRPK_HUMAN	PCBP1_HUMAN	27.456	0.974975
HNRPK_HUMAN	CDC5L_HUMAN	20.2395	2.9622
HNRPK_HUMAN	ELAV1_HUMAN	27.322	0.521345
HNRPK_HUMAN	CIRBP_HUMAN	26.6674	2.74164
HNRPK_HUMAN	KHDR2_HUMAN	28.344	1.29637
HNRPK_HUMAN	CUL3_HUMAN	18.9887	4.78125
HNRPK_HUMAN	U5S1_HUMAN	27.8657	0.0791488
HNRPK_HUMAN	VINEX_HUMAN	32.3272	2.57692
HNRPK_HUMAN	TOP1_HUMAN	20.795	0.832385
HNRPK_HUMAN	FBP1L_HUMAN	33.3162	3.6979
HNRPK_HUMAN	SF3B3_HUMAN	29.1348	1.41311
HNRPK_HUMAN	FL2D_HUMAN	28.0141	0.748434
HNRPK_HUMAN	DDX56_HUMAN	29.8055	1.79358
HNRPK_HUMAN	HNRLL_HUMAN	31.6554	2.29611
HNRPK_HUMAN	VAV_HUMAN	29.3116	0.561584
HNRPK_HUMAN	SNRPA_HUMAN	30.0177	1.78258
HNRPK_HUMAN	ARRB1_HUMAN	28.8825	0.760119
HNRPK_HUMAN	ARRB2_HUMAN	22.7877	1.7399
HNRPK_HUMAN	CUL5_HUMAN	22.1605	1.84686
HNRPK_HUMAN	VCAM1_HUMAN	21.989	2.17724
HNRPK_HUMAN	ILF3_HUMAN	22.8758	0.473725
HNRPK_HUMAN	ROA1_HUMAN	26.2345	1.31148
HNRPK_HUMAN	FINC_HUMAN	22.4521	2.67014
HNRPK_HUMAN	SPG7_HUMAN	32.917	2.93261
HNRPK_HUMAN	TADBP_HUMAN	28.1253	1.23999
HNRPK_HUMAN	AGR2_HUMAN	28.2534	0.998819
HNRPK_HUMAN	RBM41_HUMAN	33.7512	3.77491
HNRPK_HUMAN	CNNM3_HUMAN	32.972	2.99528
HNRPK_HUMAN	CCD33_HUMAN	31.1679	2.17642
HNRPK_HUMAN	ANM8_HUMAN	30.2945	2.65009
HNRPK_HUMAN	RBM7_HUMAN	30.6746	2.17695
HNRPK_HUMAN	HMGB1_HUMAN	27.8689	0.740963
HNRPK_HUMAN	RU17_HUMAN	28.0282	0.190601
HNRPK_HUMAN	PRAF3_HUMAN	32.4276	2.46915
HNRPK_HUMAN	RASD1_HUMAN	30.7742	3.74036
HNRPK_HUMAN	M3K1_HUMAN	28.5108	0.485133
HNRPK_HUMAN	NH2L1_HUMAN	30.9613	2.70505
HNRPK_HUMAN	SC16A_HUMAN	29.4637	0.260716
HNRPK_HUMAN	QKI_HUMAN	29.8806	2.98783
HNRPK_HUMAN	FUS_HUMAN	26.8978	0.0808806
HNRPK_HUMAN	DCNL1_HUMAN	27.2258	0.490047
HNRPK_HUMAN	CUL4B_HUMAN	22.0456	1.69036
HNRPK_HUMAN	AURKA_HUMAN	28.5548	0.235647
HNRPK_HUMAN	NSD2_HUMAN	29.7142	1.82133
HNRPK_HUMAN	MEPCE_HUMAN	27.4505	0.591265
HNRPK_HUMAN	ANR28_HUMAN	31.1981	1.74393
HNRPK_HUMAN	MATR3_HUMAN	27.3991	0.179625
HNRPK_HUMAN	SNX33_HUMAN	32.4256	3.32429
HNRPK_HUMAN	SYYM_HUMAN	32.4186	2.48034
HNRPK_HUMAN	U2AF1_HUMAN	30.0032	2.31779
HNRPK_HUMAN	Z385C_HUMAN	32.9963	4.0354
HNRPK_HUMAN	RBY1A_HUMAN	30.6989	3.66615
HNRPK_HUMAN	RBMX_HUMAN	28.2973	1.40626
HNRPK_HUMAN	CRBN_HUMAN	28.5581	2.66444
HNRPK_HUMAN	DIDO1_HUMAN	30.2733	3.26753
HNRPK_HUMAN	RBM42_HUMAN	29.259	2.03146
HNRPK_HUMAN	ROA0_HUMAN	25.6269	2.0909
HNRPK_HUMAN	PRP31_HUMAN	28.7546	0.499214
HNRPK_HUMAN	PNCB_HUMAN	31.6151	3.66776
HNRPK_HUMAN	FERM2_HUMAN	32.0511	2.33261
HNRPK_HUMAN	UBFD1_HUMAN	32.6228	2.98639
HNRPK_HUMAN	RBM3_HUMAN	29.3089	2.63757
HNRPK_HUMAN	MTA70_HUMAN	27.0873	0.87247
HNRPK_HUMAN	RIOK1_HUMAN	30.5472	2.41171
HNRPK_HUMAN	PCDBE_HUMAN	30.9594	3.92662
HNRPK_HUMAN	PRR3_HUMAN	30.187	3.15338
HNRPK_HUMAN	HNRH2_HUMAN	28.9749	2.07681
HNRPK_HUMAN	RBY1F_HUMAN	30.6976	3.66393
HNRPK_HUMAN	ZCH18_HUMAN	27.2662	1.2315
HNRPK_HUMAN	TR61B_HUMAN	32.5024	2.51816
HNRPK_HUMAN	TRM1L_HUMAN	19.3791	3.13499
HNRPK_HUMAN	CF226_HUMAN	29.8256	3.9272
HNRPK_HUMAN	MET14_HUMAN	21.9935	1.7656
HNRPK_HUMAN	ATIF1_HUMAN	33.3104	3.32809
HNRPK_HUMAN	DRP2_HUMAN	31.4893	4.06294
HNRPK_HUMAN	KLH23_HUMAN	20.5689	3.37393
HNRPK_HUMAN	AIM1_HUMAN	33.2757	3.47724
HNRPK_HUMAN	CB085_HUMAN	33.3858	3.69994
HNRPK_HUMAN	VP13C_HUMAN	33.1922	3.36332
HNRPK_HUMAN	PERM_HUMAN	33.6098	3.86636
HNRPK_HUMAN	SO5A1_HUMAN	11.6231	4.23146
SLAP1_HUMAN	LAT_HUMAN	18.7772	0.71834
SLAP1_HUMAN	ZAP70_HUMAN	18.9069	0.944002
SLAP1_HUMAN	PGFRB_HUMAN	24.9511	1.9971
SLAP1_HUMAN	GAB1_HUMAN	26.5726	2.19197
SLAP1_HUMAN	EPHA2_HUMAN	26.428	2.66613
SLAP1_HUMAN	CD3Z_HUMAN	24.4254	0.428511
SLAP1_HUMAN	NCOA2_HUMAN	33.5642	1.40089
SLAP1_HUMAN	EGFR_HUMAN	19.565	6.73634
SLAP1_HUMAN	CUL4A_HUMAN	29.5002	4.44013
SLAP1_HUMAN	VAV_HUMAN	27.1934	3.02745
FAK2_HUMAN	LYN_HUMAN	19.9777	1.3664
FAK2_HUMAN	P85A_HUMAN	23.2172	1.84356
FAK2_HUMAN	PTN11_HUMAN	24.3138	1.32496
FAK2_HUMAN	PTN6_HUMAN	20.3457	1.27478
FAK2_HUMAN	SRC_HUMAN	24.0367	3.25549
FAK2_HUMAN	MATK_HUMAN	25.2192	1.6202
FAK2_HUMAN	LCK_HUMAN	29.3046	1.5414
FAK2_HUMAN	BCAR1_HUMAN	23.175	0.0389081
FAK2_HUMAN	SKAP2_HUMAN	28.8025	1.61975
FAK2_HUMAN	CASL_HUMAN	23.5078	0.681063
FAK2_HUMAN	CD2AP_HUMAN	26.6191	0.114908
FAK2_HUMAN	SRBS1_HUMAN	26.6632	1.16965
FAK2_HUMAN	KCNA2_HUMAN	35.2236	1.59045
FAK2_HUMAN	ERBB3_HUMAN	23.0423	1.91845
FAK2_HUMAN	GIT1_HUMAN	24.4109	0.161206
FAK2_HUMAN	JAK1_HUMAN	31.5281	0.420487
FAK2_HUMAN	ITB3_HUMAN	20.7893	0.883834
FAK2_HUMAN	TLN1_HUMAN	34.0294	0.363794
FAK2_HUMAN	SOCS3_HUMAN	13.7934	0.66974
FAK2_HUMAN	SOCS2_HUMAN	25.7271	0.0573813
FAK2_HUMAN	M3K4_HUMAN	27.697	1.38308
FAK2_HUMAN	PAXI_HUMAN	22.8624	1.31687
FAK2_HUMAN	KPCD_HUMAN	26.1156	0.0754059
FAK2_HUMAN	NPHP1_HUMAN	24.6266	1.46102
FAK2_HUMAN	GNA13_HUMAN	33.6837	0.674285
FAK2_HUMAN	ITB2_HUMAN	19.4424	1.23217
FAK2_HUMAN	EGFR_HUMAN	19.2675	5.00449
FAK2_HUMAN	RASA1_HUMAN	23.8032	0.937982
FAK2_HUMAN	JAK3_HUMAN	31.1494	0.094557
FAK2_HUMAN	JAK2_HUMAN	22.0432	0.385551
FAK2_HUMAN	ERBB2_HUMAN	22.9614	3.05838
FAK2_HUMAN	SRBS2_HUMAN	30.9019	0.632636
FAK2_HUMAN	PTN12_HUMAN	21.3915	0.280627
FAK2_HUMAN	ASAP1_HUMAN	19.6414	1.22076
FAK2_HUMAN	GRB2_HUMAN	22.3466	3.82363
FAK2_HUMAN	EWS_HUMAN	31.0247	2.11626
FAK2_HUMAN	TRAF4_HUMAN	33.729	0.170558
FAK2_HUMAN	DLG3_HUMAN	33.0078	0.110482
FAK2_HUMAN	FYN_HUMAN	24.0328	2.54276
FAK2_HUMAN	GTR1_HUMAN	34.2189	0.987196
FAK2_HUMAN	TGFI1_HUMAN	23.495	1.46119
FAK2_HUMAN	RBCC1_HUMAN	31.1016	0.111625
FAK2_HUMAN	PDC6I_HUMAN	27.3477	0.23079
FAK2_HUMAN	ASAP2_HUMAN	28.4551	1.70194
FAK2_HUMAN	LPXN_HUMAN	28.326	0.64243
FAK2_HUMAN	PITM1_HUMAN	35.7654	2.068
FAK2_HUMAN	PITM3_HUMAN	34.4059	2.04338
FAK2_HUMAN	PITM2_HUMAN	35.8245	2.20583
FAK2_HUMAN	MBD2_HUMAN	34.401	0.702234
FAK2_HUMAN	VAV_HUMAN	25.1419	1.29561
FAK2_HUMAN	NCF1_HUMAN	27.376	1.27383
FAK2_HUMAN	GELS_HUMAN	30.1314	0.267167
FAK2_HUMAN	IL7RA_HUMAN	17.4969	2.04289
FAK2_HUMAN	NMDE1_HUMAN	35.2104	1.57672
FAK2_HUMAN	MUC18_HUMAN	34.3244	1.61901
FAK2_HUMAN	DCC_HUMAN	33.4325	0.711017
FAK2_HUMAN	RHOU_HUMAN	30.1082	1.75452
EZH2_HUMAN	ANDR_HUMAN	28.7632	1.78398
EZH2_HUMAN	HDAC3_HUMAN	30.5572	0.0635771
EZH2_HUMAN	HDAC1_HUMAN	27.84	2.65047
EZH2_HUMAN	CTBP1_HUMAN	24.4837	0.475538
EZH2_HUMAN	RBX1_HUMAN	30.9403	0.320055
EZH2_HUMAN	FBW1A_HUMAN	29.9622	0.71348
EZH2_HUMAN	YBOX1_HUMAN	29.2784	0.853734
EZH2_HUMAN	SMCA4_HUMAN	30.5604	0.0475233
EZH2_HUMAN	SIN3A_HUMAN	24.2558	0.210193
EZH2_HUMAN	MYC_HUMAN	25.9367	4.4263
EZH2_HUMAN	ANM5_HUMAN	29.5088	0.261608
EZH2_HUMAN	BC11A_HUMAN	22.3682	2.75855
EZH2_HUMAN	SUV91_HUMAN	17.5905	0.273847
EZH2_HUMAN	RBBP7_HUMAN	19.9672	0.0774845
EZH2_HUMAN	RBBP4_HUMAN	17.4288	0.169008
EZH2_HUMAN	DDX5_HUMAN	29.9275	0.0840025
EZH2_HUMAN	CPSF5_HUMAN	31.6431	1.81308
EZH2_HUMAN	MDM2_HUMAN	29.079	1.59575
EZH2_HUMAN	TYY1_HUMAN	31.3784	0.84855
EZH2_HUMAN	HDAC2_HUMAN	16.1402	1.47791
EZH2_HUMAN	CHD3_HUMAN	30.8334	0.448793
EZH2_HUMAN	H4_HUMAN	27.5132	2.89932
EZH2_HUMAN	E2F6_HUMAN	30.0619	1.64492
EZH2_HUMAN	RARA_HUMAN	31.5575	1.02139
EZH2_HUMAN	ZBT16_HUMAN	31.9597	1.42509
EZH2_HUMAN	SMRC1_HUMAN	31.7099	1.16493
EZH2_HUMAN	TIF1B_HUMAN	28.626	1.4641
EZH2_HUMAN	DNM3A_HUMAN	24.9709	2.5749
EZH2_HUMAN	UBP7_HUMAN	29.4236	1.09925
EZH2_HUMAN	MTA1_HUMAN	20.9126	0.9986
EZH2_HUMAN	EWS_HUMAN	29.2042	0.607826
EZH2_HUMAN	ELOB_HUMAN	30.9999	0.658943
EZH2_HUMAN	PJA1_HUMAN	33.6461	2.96998
EZH2_HUMAN	H31_HUMAN	16.927	1.69408
EZH2_HUMAN	RU2B_HUMAN	31.4801	1.97136
EZH2_HUMAN	ITSN2_HUMAN	33.3149	2.6501
EZH2_HUMAN	SAP30_HUMAN	26.1248	1.98523
EZH2_HUMAN	EED_HUMAN	21.1179	1.07565
EZH2_HUMAN	CDN2C_HUMAN	32.6906	2.07647
EZH2_HUMAN	H33_HUMAN	23.1128	1.10009
EZH2_HUMAN	GEMI7_HUMAN	32.2143	2.68824
EZH2_HUMAN	TRI25_HUMAN	31.4569	0.818583
EZH2_HUMAN	DDB1_HUMAN	30.3282	0.161375
EZH2_HUMAN	ZMY11_HUMAN	33.0246	2.4652
EZH2_HUMAN	BPTF_HUMAN	21.8231	2.48978
EZH2_HUMAN	DNM3B_HUMAN	24.8616	2.46118
EZH2_HUMAN	MBD3_HUMAN	21.4105	1.47939
EZH2_HUMAN	BRM1L_HUMAN	26.8884	2.78498
EZH2_HUMAN	BRCA1_HUMAN	28.5015	1.94676
EZH2_HUMAN	ESR1_HUMAN	24.4876	5.83371
EZH2_HUMAN	PML_HUMAN	30.5241	0.00977756
EZH2_HUMAN	TRI37_HUMAN	29.5624	1.02494
EZH2_HUMAN	CTNB1_HUMAN	28.6744	1.92493
EZH2_HUMAN	SMCA5_HUMAN	31.3102	0.921776
EZH2_HUMAN	ZRAN1_HUMAN	33.2421	2.62549
EZH2_HUMAN	UHRF1_HUMAN	20.6091	1.92617
EZH2_HUMAN	AEBP2_HUMAN	22.565	2.78603
EZH2_HUMAN	EPC1_HUMAN	31.412	2.36454
EZH2_HUMAN	FBW1B_HUMAN	30.1945	0.48041
EZH2_HUMAN	PB1_HUMAN	32.8468	2.30166
EZH2_HUMAN	P66A_HUMAN	23.7566	1.88952
EZH2_HUMAN	P66B_HUMAN	21.436	1.43697
EZH2_HUMAN	KI67_HUMAN	27.2692	2.74282
EZH2_HUMAN	CSK2B_HUMAN	28.5172	0.113431
EZH2_HUMAN	FBP1L_HUMAN	27.3163	3.34915
EZH2_HUMAN	DPOA2_HUMAN	28.7556	2.6577
EZH2_HUMAN	CHD4_HUMAN	27.5856	0.39555
EZH2_HUMAN	EHMT2_HUMAN	21.3153	0.849955
EZH2_HUMAN	VAV_HUMAN	30.8944	0.212827
EZH2_HUMAN	JARD2_HUMAN	22.702	2.92042
EZH2_HUMAN	BMI1_HUMAN	29.2362	0.490876
EZH2_HUMAN	ATRX_HUMAN	32.6642	2.2136
EZH2_HUMAN	SEPT2_HUMAN	30.0217	2.34605
EZH2_HUMAN	SMRC2_HUMAN	31.2085	0.664014
EZH2_HUMAN	PHF1_HUMAN	22.7507	2.25032
EZH2_HUMAN	CPSF6_HUMAN	32.0299	2.21543
EZH2_HUMAN	RL36_HUMAN	30.8514	0.592404
EZH2_HUMAN	CC85B_HUMAN	28.6447	0.0192771
EZH2_HUMAN	DNMT1_HUMAN	19.5852	1.54944
EZH2_HUMAN	SIR1_HUMAN	30.6512	0.0598292
EZH2_HUMAN	PP1R8_HUMAN	15.9434	2.97015
EZH2_HUMAN	FAT1_HUMAN	27.741	2.55808
EZH2_HUMAN	NUMA1_HUMAN	29.2532	1.27508
EZH2_HUMAN	PABP4_HUMAN	31.1638	1.11858
EZH2_HUMAN	HUWE1_HUMAN	30.9009	0.296109
EZH2_HUMAN	MYCN_HUMAN	33.7375	3.14575
EZH2_HUMAN	SNAI1_HUMAN	19.4083	1.57999
EZH2_HUMAN	PDS5A_HUMAN	28.2309	1.62023
EZH2_HUMAN	CUL4B_HUMAN	28.2644	2.03912
EZH2_HUMAN	UBB_HUMAN	27.9492	0.282379
EZH2_HUMAN	SUZ12_HUMAN	21.3681	0.830104
EZH2_HUMAN	H2AY_HUMAN	23.8525	1.15977
EZH2_HUMAN	UBP44_HUMAN	33.6078	3.00923
EZH2_HUMAN	ARI1A_HUMAN	32.683	2.13752
EZH2_HUMAN	CCD93_HUMAN	28.8469	2.38919
EZH2_HUMAN	ASXL1_HUMAN	32.4769	1.92178
EZH2_HUMAN	CDK1_HUMAN	30.926	0.421324
EZH2_HUMAN	SSRA_HUMAN	32.3544	2.19175
EZH2_HUMAN	API5_HUMAN	33.0938	2.5586
EZH2_HUMAN	MTF2_HUMAN	23.1669	2.86175
EZH2_HUMAN	MTA3_HUMAN	22.5963	2.1276
EZH2_HUMAN	KDM1A_HUMAN	19.5112	1.53512
EZH2_HUMAN	SMCA1_HUMAN	21.6046	2.29357
EZH2_HUMAN	LCOR_HUMAN	22.5572	2.05055
EZH2_HUMAN	PHF19_HUMAN	22.8548	2.37834
EZH2_HUMAN	EHMT1_HUMAN	25.4961	2.37896
EZH2_HUMAN	H2A1B_HUMAN	25.816	0.172847
EZH2_HUMAN	EZH1_HUMAN	23.3623	3.04734
EZH2_HUMAN	MS18B_HUMAN	29.8814	2.47033
EZH2_HUMAN	KAT7_HUMAN	33.2034	2.77975
EZH2_HUMAN	WDR61_HUMAN	32.6923	2.08232
EZH2_HUMAN	PHF5A_HUMAN	32.2025	2.69397
EZH2_HUMAN	F120A_HUMAN	31.3562	1.632
EZH2_HUMAN	CDA7L_HUMAN	16.6158	3.14473
EZH2_HUMAN	RM02_HUMAN	31.948	1.98247
EZH2_HUMAN	TF3C1_HUMAN	30.003	2.21836
EZH2_HUMAN	NOP14_HUMAN	32.5302	2.75511
EZH2_HUMAN	HEAT2_HUMAN,DAAF5_HUMAN	30.195	2.07395
EZH2_HUMAN	CE192_HUMAN	29.8849	2.27614
EZH2_HUMAN	LOXL2_HUMAN	18.124	2.39442
EZH2_HUMAN	WDR76_HUMAN	30.6545	0.0287801
EZH2_HUMAN	REEP4_HUMAN	31.3372	2.62329
EZH2_HUMAN	MKRN2_HUMAN	32.1102	2.28847
EZH2_HUMAN	DAZP1_HUMAN	33.2142	2.92078
EZH2_HUMAN	CJ012_HUMAN	22.9431	2.55258
EZH2_HUMAN	CQ096_HUMAN	23.2714	2.96876
EZH2_HUMAN	K0114_HUMAN	34.2657	3.71435
EZH2_HUMAN	DJC21_HUMAN	33.6697	3.43213
EZH2_HUMAN	CENPV_HUMAN	32.3972	2.81461
EZH2_HUMAN	F208A_HUMAN,TASOR_HUMAN	28.0052	3.12132
LCP2_HUMAN	LAT_HUMAN	12.6817	0.00861966
LCP2_HUMAN	LYN_HUMAN	21.4911	2.38853
LCP2_HUMAN	P85A_HUMAN	23.3615	2.86569
LCP2_HUMAN	PTN6_HUMAN	21.3363	2.2969
LCP2_HUMAN	GRAP2_HUMAN	18.123	0.428816
LCP2_HUMAN	LCK_HUMAN	30.3646	2.56352
LCP2_HUMAN	WASP_HUMAN	25.4132	0.444486
LCP2_HUMAN	NCK1_HUMAN	25.2482	2.23687
LCP2_HUMAN	SHC1_HUMAN	20.3073	3.08101
LCP2_HUMAN	TRAT1_HUMAN	22.8505	0.937141
LCP2_HUMAN	PRAM_HUMAN	27.0815	0.782258
LCP2_HUMAN	ZAP70_HUMAN	19.351	0.234283
LCP2_HUMAN	ITK_HUMAN	26.9576	0.0335054
LCP2_HUMAN	1433Z_HUMAN	28.9267	5.22615
LCP2_HUMAN	NCK2_HUMAN	28.3058	2.22001
LCP2_HUMAN	STAM2_HUMAN	32.9257	0.207608
LCP2_HUMAN	EGFR_HUMAN	18.7922	6.02662
LCP2_HUMAN	GRB2_HUMAN	22.9125	4.84575
LCP2_HUMAN	FYB_HUMAN	26.5646	0.766622
LCP2_HUMAN	FXR2_HUMAN	33.2984	2.30987
LCP2_HUMAN	VAV_HUMAN	26.4924	2.31773
LCP2_HUMAN	GOGA2_HUMAN	32.1766	3.54708
LCP2_HUMAN	K2C8_HUMAN	30.0517	1.56274
LCP2_HUMAN	HMGN1_HUMAN	35.98	0.244355
LCP2_HUMAN	M4K3_HUMAN	26.7933	0.901352
ZYX_HUMAN	RPH3L_HUMAN	34.2823	1.73475
ZYX_HUMAN	BCAR1_HUMAN	27.5241	0.0278368
ZYX_HUMAN	EVL_HUMAN	29.4381	0.895827
ZYX_HUMAN	KPCD1_HUMAN	29.9659	1.56787
ZYX_HUMAN	VAV3_HUMAN	29.2521	1.22609
[truncated: 184,197 more rows]
