# Supplementary material for: Prediction of protein interactions with function in protein (de-)phosphorylation
Source: PLoS One. 2025 Mar 3;20(3):e0319084. doi: 10.1371/journal.pone.0319084 (PMC11875375; doi:10.1371/journal.pone.0319084)
Supplement: S3 Table — Columns indicate effector protein identifier (UniProtKB; p1), effector type, and target protein identifier (UniProtKB; p2). (XLSX) [file pone.0319084.s008.xlsx]

## Sheet: Sheet1
UniProtKB; p1	UniProtKB; p2	type
LRRK2_HUMAN	ARHG7_HUMAN	phosphorylation reaction
KSYK_HUMAN	CBL_HUMAN	phosphorylation reaction
SRC_HUMAN	CBL_HUMAN	phosphorylation reaction
FYN_HUMAN	CBL_HUMAN	phosphorylation reaction
PK3CA_HUMAN	P85A_HUMAN	phosphorylation reaction
MK09_HUMAN	JUN_HUMAN	phosphorylation reaction
MK10_HUMAN	JUN_HUMAN	phosphorylation reaction
SRPK2_HUMAN	RBM39_HUMAN	phosphorylation reaction
TBK1_HUMAN	IRF3_HUMAN	phosphorylation reaction
CSK21_HUMAN	HS90A_HUMAN	phosphorylation reaction
HIPK2_HUMAN	MDM2_HUMAN	phosphorylation reaction
PIM1_HUMAN	MDM2_HUMAN	phosphorylation reaction
LATS1_HUMAN	YAP1_HUMAN	phosphorylation reaction
CDK2_HUMAN	CCNH_HUMAN	phosphorylation reaction
CDK9_HUMAN	CCNT1_HUMAN	phosphorylation reaction
AKT2_HUMAN	SH3R1_HUMAN	phosphorylation reaction
SRPK2_HUMAN	RU17_HUMAN	phosphorylation reaction
MCM7_HUMAN	LYN_HUMAN	phosphorylation reaction
ADRB2_HUMAN	SRC_HUMAN	phosphorylation reaction
TENS3_HUMAN	SRC_HUMAN	phosphorylation reaction
ABL1_HUMAN	CRKL_HUMAN	phosphorylation reaction
CDK2_HUMAN	RB_HUMAN	phosphorylation reaction
CHK2_HUMAN	RB_HUMAN	phosphorylation reaction
HIPK2_HUMAN	HMGA1_HUMAN	phosphorylation reaction
M3K8_HUMAN	PIN1_HUMAN	phosphorylation reaction
CSK21_HUMAN	HDAC1_HUMAN	phosphorylation reaction
MAK_HUMAN	FZR_HUMAN	phosphorylation reaction
DMPK_HUMAN	MYPT1_HUMAN	phosphorylation reaction
AKT1_HUMAN	CDN1B_HUMAN	phosphorylation reaction
KC1E_HUMAN	APC_HUMAN	phosphorylation reaction
CSK21_HUMAN	PR40A_HUMAN	phosphorylation reaction
IKKE_HUMAN	IRF3_HUMAN	phosphorylation reaction
KPCD_HUMAN	P53_HUMAN	phosphorylation reaction
GSK3B_HUMAN	P53_HUMAN	phosphorylation reaction
VRK1_HUMAN	P53_HUMAN	phosphorylation reaction
ATR_HUMAN	P53_HUMAN	phosphorylation reaction
CHK2_HUMAN	P53_HUMAN	phosphorylation reaction
MAPK5_HUMAN	P53_HUMAN	phosphorylation reaction
CLK2_HUMAN	PTN1_HUMAN	phosphorylation reaction
CLK1_HUMAN	PTN1_HUMAN	phosphorylation reaction
CSK21_HUMAN	PTN1_HUMAN	phosphorylation reaction
CDK4_HUMAN	RBL2_HUMAN	phosphorylation reaction
CSK21_HUMAN	TCP4_HUMAN	phosphorylation reaction
CSK21_HUMAN	SET_HUMAN	phosphorylation reaction
LRRK2_HUMAN	RGS2_HUMAN	phosphorylation reaction
STK4_HUMAN	KPYM_HUMAN	phosphorylation reaction
STK25_HUMAN	KPYM_HUMAN	phosphorylation reaction
PDK1_HUMAN	ODPA_HUMAN	phosphorylation reaction
PDK3_HUMAN	ODPA_HUMAN	phosphorylation reaction
AKT1_HUMAN	MDM2_HUMAN	phosphorylation reaction
LIMK1_HUMAN	COF1_HUMAN	phosphorylation reaction
VRK1_HUMAN	H31T_HUMAN	phosphorylation reaction
AURKB_HUMAN	H31T_HUMAN	phosphorylation reaction
FYN_HUMAN	MAP2_HUMAN,MTAP2_HUMAN	phosphorylation reaction
MYLK2_HUMAN	MEF2C_HUMAN	phosphorylation reaction
AKT1_HUMAN	TOPB1_HUMAN	phosphorylation reaction
AKT1_HUMAN	SRBS2_HUMAN	phosphorylation reaction
SGK3_HUMAN	ITCH_HUMAN	phosphorylation reaction
MTOR_HUMAN	B2CL1_HUMAN	phosphorylation reaction
FYN_HUMAN	MED28_HUMAN	phosphorylation reaction
LRRK2_HUMAN	MOES_HUMAN	phosphorylation reaction
DMPK_HUMAN	PPLA_HUMAN	phosphorylation reaction
TBK1_HUMAN	XIAP_HUMAN	phosphorylation reaction
LRRK2_HUMAN	RAB1B_HUMAN	phosphorylation reaction
LRRK2_HUMAN	SH3G2_HUMAN	phosphorylation reaction
SRPK2_HUMAN	PPIA_HUMAN	phosphorylation reaction
LMTK1_HUMAN	CD5R1_HUMAN	phosphorylation reaction
CDK1_HUMAN	CCNB1_HUMAN	phosphorylation reaction
LRRK2_HUMAN	SNAPN_HUMAN	phosphorylation reaction
LRRK2_HUMAN	ARFG1_HUMAN	phosphorylation reaction
LRRK2_HUMAN	RL23A_HUMAN	phosphorylation reaction
CDK5_HUMAN	TAU_HUMAN	phosphorylation reaction
LRRK2_HUMAN	TAU_HUMAN	phosphorylation reaction
AURKC_HUMAN	INCE_HUMAN	phosphorylation reaction
MK11_HUMAN	ATF2_HUMAN	phosphorylation reaction
MK13_HUMAN	ATF2_HUMAN	phosphorylation reaction
SRPK2_HUMAN	LUC7L_HUMAN	phosphorylation reaction
LRRK2_HUMAN	RL14_HUMAN	phosphorylation reaction
SIK1_HUMAN	CRTC2_HUMAN	phosphorylation reaction
MK11_HUMAN	ZNHI1_HUMAN	phosphorylation reaction
CDK13_HUMAN	CCNK_HUMAN	phosphorylation reaction
CDK12_HUMAN	CCNK_HUMAN	phosphorylation reaction
AURKA_HUMAN	NPM_HUMAN	phosphorylation reaction
LRRK2_HUMAN	LDHB_HUMAN	phosphorylation reaction
LRRK2_HUMAN	SH3G1_HUMAN	phosphorylation reaction
XYLK_HUMAN	PGS2_HUMAN	phosphorylation reaction
SRPK2_HUMAN	MMTA2_HUMAN	phosphorylation reaction
LRRK2_HUMAN	RS11_HUMAN	phosphorylation reaction
LRRK2_HUMAN	RS13_HUMAN	phosphorylation reaction
LRRK2_HUMAN	DNM1L_HUMAN	phosphorylation reaction
MTOR_HUMAN	SIR1_HUMAN	phosphorylation reaction
LRRK2_HUMAN	RAB8A_HUMAN	phosphorylation reaction
LRRK2_HUMAN	RS27_HUMAN	phosphorylation reaction
CDK1_HUMAN	FOXO1_HUMAN	phosphorylation reaction
MTOR_HUMAN	4EBP1_HUMAN	phosphorylation reaction
LRRK2_HUMAN	RAB10_HUMAN	phosphorylation reaction
LRRK2_HUMAN	RL10A_HUMAN	phosphorylation reaction
PLK1_HUMAN	RGAP1_HUMAN	phosphorylation reaction
CHK2_HUMAN	XRCC1_HUMAN	phosphorylation reaction
VRK2_HUMAN	NFAC2_HUMAN	phosphorylation reaction
AKT1_HUMAN	GCR_HUMAN	phosphorylation reaction
CDK5_HUMAN	CD5R1_HUMAN	phosphorylation reaction
MK01_HUMAN	YBOX1_HUMAN	phosphorylation reaction
MK01_HUMAN	ELK1_HUMAN	phosphorylation reaction
MK01_HUMAN	CSN6_HUMAN	phosphorylation reaction
MK01_HUMAN	IEX1_HUMAN	phosphorylation reaction
MK01_HUMAN	BCL2_HUMAN	phosphorylation reaction
MK01_HUMAN	DBPA_HUMAN,YBOX3_HUMAN	phosphorylation reaction
MK08_HUMAN	JUN_HUMAN	phosphorylation reaction
LYN_HUMAN	CDN1B_HUMAN	phosphorylation reaction
PRKDC_HUMAN	XRCC5_HUMAN	phosphorylation reaction
PRKDC_HUMAN	XRCC6_HUMAN	phosphorylation reaction
MK03_HUMAN	ELK1_HUMAN	phosphorylation reaction
MK03_HUMAN	DUS1_HUMAN	phosphorylation reaction
ABL1_HUMAN	MUC1_HUMAN	phosphorylation reaction
KAPCA_HUMAN	TF65_HUMAN	phosphorylation reaction
JAK1_HUMAN	STAM2_HUMAN	phosphorylation reaction
PLK1_HUMAN	MDM2_HUMAN	phosphorylation reaction
PLK1_HUMAN	TP53B_HUMAN	phosphorylation reaction
IKKB_HUMAN	IKBA_HUMAN	phosphorylation reaction
GSK3B_HUMAN	CTNB1_HUMAN	phosphorylation reaction
GSK3B_HUMAN	TAU_HUMAN	phosphorylation reaction
GSK3B_HUMAN	NIN_HUMAN	phosphorylation reaction
GSK3B_HUMAN	DBPA_HUMAN,YBOX3_HUMAN	phosphorylation reaction
GSK3B_HUMAN	GYS1_HUMAN	phosphorylation reaction
GSK3B_HUMAN	AXIN1_HUMAN	phosphorylation reaction
MK14_HUMAN	ZNHI1_HUMAN	phosphorylation reaction
KS6A3_HUMAN	TAU_HUMAN	phosphorylation reaction
KPCA_HUMAN	NCF1_HUMAN	phosphorylation reaction
KPCZ_HUMAN	TF65_HUMAN	phosphorylation reaction
KPCB_HUMAN	NCF1_HUMAN	phosphorylation reaction
ATM_HUMAN	TP53B_HUMAN	phosphorylation reaction
ATM_HUMAN	SMC1A_HUMAN	phosphorylation reaction
KS6B1_HUMAN	TAU_HUMAN	phosphorylation reaction
KCC2D_HUMAN	SCN5A_HUMAN	phosphorylation reaction
SRPK1_HUMAN	LUC7L_HUMAN	phosphorylation reaction
SRPK1_HUMAN	SRSF1_HUMAN	phosphorylation reaction
SRPK1_HUMAN	SRSF7_HUMAN	phosphorylation reaction
SRPK1_HUMAN	SREK1_HUMAN	phosphorylation reaction
SRPK1_HUMAN	PR38A_HUMAN	phosphorylation reaction
SRPK1_HUMAN	DHX8_HUMAN	phosphorylation reaction
SRPK1_HUMAN	AR6P4_HUMAN	phosphorylation reaction
SRPK1_HUMAN	SRSF8_HUMAN	phosphorylation reaction
CSK21_HUMAN	HDAC2_HUMAN	phosphorylation reaction
CSK21_HUMAN	RL5_HUMAN	phosphorylation reaction
CSK21_HUMAN	TF65_HUMAN	phosphorylation reaction
CSK21_HUMAN	DDX54_HUMAN	phosphorylation reaction
CSK21_HUMAN	PININ_HUMAN	phosphorylation reaction
CSK21_HUMAN	CSK2B_HUMAN	phosphorylation reaction
CSK21_HUMAN	MPP10_HUMAN	phosphorylation reaction
CSK21_HUMAN	PSA3_HUMAN	phosphorylation reaction
CSK21_HUMAN	RBM10_HUMAN	phosphorylation reaction
CSK21_HUMAN	S30BP_HUMAN	phosphorylation reaction
CSK21_HUMAN	RU17_HUMAN	phosphorylation reaction
CSK21_HUMAN	TOP2A_HUMAN	phosphorylation reaction
CSK21_HUMAN	EF1B_HUMAN	phosphorylation reaction
CSK21_HUMAN	NOP56_HUMAN	phosphorylation reaction
CSK21_HUMAN	SSF1_HUMAN	phosphorylation reaction
CHK1_HUMAN	MPIP3_HUMAN	phosphorylation reaction
CHK1_HUMAN	CLSPN_HUMAN	phosphorylation reaction
CHK1_HUMAN	MPIP1_HUMAN	phosphorylation reaction
EGFR_HUMAN	HDAC6_HUMAN	phosphorylation reaction
IKKA_HUMAN	IKBA_HUMAN	phosphorylation reaction
IRAK4_HUMAN	PELI1_HUMAN	phosphorylation reaction
MAPK2_HUMAN	HSF1_HUMAN	phosphorylation reaction
MK07_HUMAN	PML_HUMAN	phosphorylation reaction
SGK1_HUMAN	TAU_HUMAN	phosphorylation reaction
CDK4_HUMAN	RBL1_HUMAN	phosphorylation reaction
CHK2_HUMAN	2A5G_HUMAN	phosphorylation reaction
AURKB_HUMAN	INCE_HUMAN	phosphorylation reaction
AURKB_HUMAN	SEPT1_HUMAN	phosphorylation reaction
STK3_HUMAN	SAV1_HUMAN	phosphorylation reaction
TSSK2_HUMAN	TSKS_HUMAN	phosphorylation reaction
SRPK2_HUMAN	SRSF1_HUMAN	phosphorylation reaction
SRPK2_HUMAN	SRSF3_HUMAN	phosphorylation reaction
SRPK2_HUMAN	SREK1_HUMAN	phosphorylation reaction
SRPK2_HUMAN	DHX8_HUMAN	phosphorylation reaction
SRPK2_HUMAN	ARGL1_HUMAN	phosphorylation reaction
SRPK2_HUMAN	SNR27_HUMAN	phosphorylation reaction
SRPK2_HUMAN	RBM15_HUMAN	phosphorylation reaction
SRPK2_HUMAN	U2AFM_HUMAN	phosphorylation reaction
SRPK2_HUMAN	SRSF5_HUMAN	phosphorylation reaction
SRPK2_HUMAN	RSRC1_HUMAN	phosphorylation reaction
SRPK2_HUMAN	RSRC2_HUMAN	phosphorylation reaction
LRRK2_HUMAN	RAB5B_HUMAN	phosphorylation reaction
KSYK_HUMAN	ASC_HUMAN	phosphorylation reaction
KSYK_HUMAN	NALP3_HUMAN,NLRP3_HUMAN	phosphorylation reaction
KPCT_HUMAN	HSF1_HUMAN	phosphorylation reaction
HNRPK_HUMAN	AURKA_HUMAN	phosphorylation reaction
LAT_HUMAN	LCK_HUMAN	phosphorylation reaction
RGAP1_HUMAN	AURKB_HUMAN	phosphorylation reaction
LCK_HUMAN	MED28_HUMAN	phosphorylation reaction
PRKDC_HUMAN	USF1_HUMAN	phosphorylation reaction
ABL1_HUMAN	RIN1_HUMAN	phosphorylation reaction
ABL1_HUMAN	CTNB1_HUMAN	phosphorylation reaction
ABL1_HUMAN	SYUA_HUMAN	phosphorylation reaction
KPCD1_HUMAN	CADH1_HUMAN	phosphorylation reaction
ZAP70_HUMAN	THMS1_HUMAN	phosphorylation reaction
KAPCA_HUMAN	1433Z_HUMAN	phosphorylation reaction
TRPM7_HUMAN	MYH9_HUMAN	phosphorylation reaction
PLK1_HUMAN	GTSE1_HUMAN	phosphorylation reaction
KPCD_HUMAN	NCF2_HUMAN	phosphorylation reaction
GSK3B_HUMAN	SFPQ_HUMAN	phosphorylation reaction
DAPK3_HUMAN	ML12B_HUMAN	phosphorylation reaction
ATM_HUMAN	AATF_HUMAN	phosphorylation reaction
KC1A_HUMAN	FA83C_HUMAN	phosphorylation reaction
KC1A_HUMAN	FA83G_HUMAN	phosphorylation reaction
KC1A_HUMAN	FA83B_HUMAN	phosphorylation reaction
FRK_HUMAN	PTEN_HUMAN	phosphorylation reaction
ARBK1_HUMAN	TBB5_HUMAN	phosphorylation reaction
SRPK1_HUMAN	LBR_HUMAN	phosphorylation reaction
MELK_HUMAN	B2L14_HUMAN	phosphorylation reaction
PAK2_HUMAN	CASP7_HUMAN	phosphorylation reaction
IKKA_HUMAN	IRF7_HUMAN	phosphorylation reaction
IKKA_HUMAN	M3KL4_HUMAN	phosphorylation reaction
FYN_HUMAN	CD2_HUMAN	phosphorylation reaction
DYR1B_HUMAN	HNF1A_HUMAN	phosphorylation reaction
TBK1_HUMAN	DDX3X_HUMAN	phosphorylation reaction
BIRC5_HUMAN	AURKA_HUMAN	phosphorylation reaction
FOXO3_HUMAN	AKT1_HUMAN	phosphorylation reaction
KPCI_HUMAN	ELF3_HUMAN	phosphorylation reaction
LMTK2_HUMAN	IPP2_HUMAN	phosphorylation reaction
STK4_HUMAN	MOB1B_HUMAN	phosphorylation reaction
PASK_HUMAN	RS6_HUMAN	phosphorylation reaction
PASK_HUMAN	KPBB_HUMAN	phosphorylation reaction
PIM1_HUMAN	RS19_HUMAN	phosphorylation reaction
KS6B2_HUMAN	RS6_HUMAN	phosphorylation reaction
SRPK2_HUMAN	SRS10_HUMAN	phosphorylation reaction
LRRK2_HUMAN	RS18_HUMAN	phosphorylation reaction
LRRK2_HUMAN	RS16_HUMAN	phosphorylation reaction
LRRK2_HUMAN	RS2_HUMAN	phosphorylation reaction
LRRK2_HUMAN	RS15_HUMAN	phosphorylation reaction
LRRK2_HUMAN	RL34_HUMAN	phosphorylation reaction
CDK16_HUMAN	CCNY_HUMAN	phosphorylation reaction
FAK1_HUMAN	PTN23_HUMAN	phosphorylation reaction
FGFR2_HUMAN	GRB2_HUMAN	phosphorylation reaction
M3K5_HUMAN	ZN622_HUMAN	phosphorylation reaction
STK4_HUMAN	PRDX1_HUMAN	phosphorylation reaction
PTPRC_HUMAN	CSK_HUMAN	dephosphorylation reaction, phosphorylation reaction
PTPRC_HUMAN	LCK_HUMAN	dephosphorylation reaction, phosphorylation reaction
CSK_HUMAN	PTPRC_HUMAN	dephosphorylation reaction, phosphorylation reaction
LCK_HUMAN	PTPRC_HUMAN	dephosphorylation reaction, phosphorylation reaction
DUS3_HUMAN	MK01_HUMAN	dephosphorylation reaction
DUS7_HUMAN	MK01_HUMAN	dephosphorylation reaction
UBS3B_HUMAN	KSYK_HUMAN	dephosphorylation reaction
PTN1_HUMAN	LAT_HUMAN	dephosphorylation reaction
PTN12_HUMAN	WASP_HUMAN	dephosphorylation reaction
PP1A_HUMAN	MK03_HUMAN	dephosphorylation reaction
DUS3_HUMAN	MK03_HUMAN	dephosphorylation reaction
PTPRB_HUMAN	MK03_HUMAN	dephosphorylation reaction
DUS10_HUMAN	MK09_HUMAN	dephosphorylation reaction
PTPRJ_HUMAN	PGFRB_HUMAN	dephosphorylation reaction
PTN12_HUMAN	PGFRB_HUMAN	dephosphorylation reaction
PTPRJ_HUMAN	GAB1_HUMAN	dephosphorylation reaction
PTPRJ_HUMAN	CTND1_HUMAN	dephosphorylation reaction
PTPRB_HUMAN	TIE2_HUMAN	dephosphorylation reaction
PTN9_HUMAN	NSF_HUMAN	dephosphorylation reaction
PPM1D_HUMAN	MDM2_HUMAN	dephosphorylation reaction
PTPRC_HUMAN	EGFR_HUMAN	dephosphorylation reaction
PTN12_HUMAN	ERBB2_HUMAN	dephosphorylation reaction
PPAP_HUMAN	ERBB2_HUMAN	dephosphorylation reaction
PP2AA_HUMAN	RAF1_HUMAN	dephosphorylation reaction
PTN4_HUMAN	MK12_HUMAN	dephosphorylation reaction
PPM1D_HUMAN	H2AX_HUMAN	dephosphorylation reaction
PPM1F_HUMAN	KCC2A_HUMAN	dephosphorylation reaction
PTPRB_HUMAN	CTNB1_HUMAN	dephosphorylation reaction
PTN22_HUMAN	LCK_HUMAN	dephosphorylation reaction
PTN22_HUMAN	ZAP70_HUMAN	dephosphorylation reaction
PTN1_HUMAN	SRC_HUMAN	dephosphorylation reaction
PTN1_HUMAN	BCAR1_HUMAN	dephosphorylation reaction
PTN1_HUMAN	GHR_HUMAN	dephosphorylation reaction
DUS7_HUMAN	GHR_HUMAN	dephosphorylation reaction
PTN12_HUMAN	PAXI_HUMAN	dephosphorylation reaction
DUS1_HUMAN	MK14_HUMAN	dephosphorylation reaction
PTPRB_HUMAN	EGFR_HUMAN	dephosphorylation reaction
CDKN3_HUMAN	CDK2_HUMAN	dephosphorylation reaction
PTN11_HUMAN	SRC_HUMAN	dephosphorylation reaction
PTPRK_HUMAN	INSR_HUMAN	dephosphorylation reaction
PTN1_HUMAN	MET_HUMAN	dephosphorylation reaction
PTN1_HUMAN	EPOR_HUMAN	dephosphorylation reaction
PTN1_HUMAN	ITB1_HUMAN	dephosphorylation reaction
PTN1_HUMAN	IKBA_HUMAN	dephosphorylation reaction
PTPRJ_HUMAN	MET_HUMAN	dephosphorylation reaction
PP1A_HUMAN	LRRK2_HUMAN	dephosphorylation reaction
PP2AB_HUMAN	AXIN2_HUMAN	dephosphorylation reaction
PTN12_HUMAN	INSR_HUMAN	dephosphorylation reaction
PTN13_HUMAN	PDC10_HUMAN	dephosphorylation reaction
PP2AA_HUMAN	TF65_HUMAN	dephosphorylation reaction
PP2AA_HUMAN	RBL1_HUMAN	dephosphorylation reaction
PTN1_HUMAN	INSR_HUMAN	dephosphorylation reaction
PTN6_HUMAN	LCK_HUMAN	dephosphorylation reaction
PTN1_HUMAN	STA5A_HUMAN	dephosphorylation reaction
PTN1_HUMAN	IRS1_HUMAN	dephosphorylation reaction
PTN1_HUMAN	JAK2_HUMAN	dephosphorylation reaction
PP1A_HUMAN	AKT1_HUMAN	dephosphorylation reaction
