# Supplementary material for: Prediction of protein interactions with function in protein (de-)phosphorylation
Source: PLoS One. 2025 Mar 3;20(3):e0319084. doi: 10.1371/journal.pone.0319084 (PMC11875375; doi:10.1371/journal.pone.0319084)
Supplement: S4 Table — Columns indicate predicted effector and target protein identifiers (UniProtKB; p1, p2), score of the prediction of our method and classification of our method, PhosD and Phosformer-ST. (XLSX) [file pone.0319084.s009.xlsx]

## Sheet: supplementary_table
p1	p2	score	Ours	PhosD	Phosformer-ST
PTPRJ_HUMAN	MK03_HUMAN	1	1	0	0
RP9_HUMAN	RIPK1_HUMAN	0.998	1	0	0
CSK21_HUMAN	LYN_HUMAN	0.996	1	0	0
MAPK2_HUMAN	MK03_HUMAN	0.996	1	0	0
M3K11_HUMAN	AKT1_HUMAN	0.996	1	1	0
STRAB_HUMAN	M3K7_HUMAN	0.996	1	0	1
LRRK2_HUMAN	RS11_HUMAN	0.996	1	0	0
SRPK2_HUMAN	DHX8_HUMAN	0.996	1	0	0
VAT1_HUMAN	PAK1_HUMAN	0.994	1	0	0
PTPRJ_HUMAN	MK01_HUMAN	0.994	1	0	0
IEX1_HUMAN	MK03_HUMAN	0.994	1	0	0
PTPRB_HUMAN	MK03_HUMAN	0.994	1	0	0
FER_HUMAN	CDC37_HUMAN	0.994	1	0	0
FBX18_HUMAN,FBH1_HUMAN	SKP1_HUMAN	0.994	1	0	0
MYLK4_HUMAN	CDC37_HUMAN	0.994	1	0	0
DYXC1_HUMAN	CHIP_HUMAN	0.994	1	0	0
CD5_HUMAN	CBL_HUMAN	0.992	1	0	0
KPCT_HUMAN	AKT1_HUMAN	0.992	1	1	0
V2R_HUMAN	MK03_HUMAN	0.992	1	0	0
DUS2_HUMAN	MK03_HUMAN	0.992	1	0	0
AIP_HUMAN	CDC37_HUMAN	0.992	1	0	0
FER_HUMAN	CADH1_HUMAN	0.992	1	0	0
CSK21_HUMAN	PTN1_HUMAN	0.992	1	0	0
PKHN1_HUMAN	PAXI_HUMAN	0.992	1	0	0
M3K11_HUMAN	TRAF6_HUMAN	0.992	1	0	0
CAR11_HUMAN	KC1A_HUMAN	0.992	1	0	0
ZDBF2_HUMAN	KC1A_HUMAN	0.992	1	0	0
CSK21_HUMAN	RIPK1_HUMAN	0.992	1	0	0
ASAP3_HUMAN	NEMO_HUMAN	0.992	1	0	0
CRADD_HUMAN	RIPK1_HUMAN	0.992	1	0	0
TRIM8_HUMAN	M3K7_HUMAN	0.992	1	0	0
TRI31_HUMAN	M3K7_HUMAN	0.992	1	0	0
PELI1_HUMAN	TBK1_HUMAN	0.992	1	0	0
TNIP3_HUMAN	NFKB1_HUMAN	0.992	1	0	0
NEK9_HUMAN	TBA1C_HUMAN	0.992	1	0	0
NQO1_HUMAN	CHIP_HUMAN	0.992	1	0	0
AG10B_HUMAN	ATPB_HUMAN	0.992	1	0	0
AJUBA_HUMAN	AURKA_HUMAN	0.992	1	0	0
SH2B2_HUMAN	CBL_HUMAN	0.99	1	0	0
KS6A4_HUMAN	MK01_HUMAN	0.99	1	0	0
PEA15_HUMAN	MK03_HUMAN	0.99	1	0	0
TRI38_HUMAN	UBC9_HUMAN	0.99	1	0	0
CSF2R_HUMAN	IKKB_HUMAN	0.99	1	0	0
MSH3_HUMAN	NEMO_HUMAN	0.99	1	0	0
M3K13_HUMAN	IKKB_HUMAN	0.99	1	0	1
PKHH2_HUMAN	PAXI_HUMAN	0.99	1	0	0
TNIP1_HUMAN	NEMO_HUMAN	0.99	1	0	0
MK04_HUMAN	AKT1_HUMAN	0.99	1	0	1
WDFY3_HUMAN	TRAF6_HUMAN	0.99	1	0	0
S10AB_HUMAN	ATF2_HUMAN	0.99	1	0	0
ATM_HUMAN	AATF_HUMAN	0.99	1	0	0
SHPRH_HUMAN	GRP75_HUMAN	0.99	1	0	0
M3K8_HUMAN	AKT1_HUMAN	0.99	1	1	0
PELI3_HUMAN	M3K7_HUMAN	0.99	1	0	0
BIRC1_HUMAN	M3K7_HUMAN	0.99	1	0	0
ARHG7_HUMAN	SKP1_HUMAN	0.99	1	0	0
SGK3_HUMAN	CDC37_HUMAN	0.99	1	0	0
ST38L_HUMAN	CDC37_HUMAN	0.99	1	0	0
EAA2_HUMAN	TAU_HUMAN	0.99	1	0	0
S10A2_HUMAN	ATF2_HUMAN	0.99	1	0	0
MK11_HUMAN	ATF2_HUMAN	0.99	1	0	0
PRDX5_HUMAN	ATF2_HUMAN	0.99	1	0	0
GRPE1_HUMAN	ATF2_HUMAN	0.99	1	0	0
LRRK2_HUMAN	RS15A_HUMAN	0.99	1	0	0
RHOU_HUMAN	PAK1_HUMAN	0.988	1	0	0
EPHB1_HUMAN	CBL_HUMAN	0.988	1	0	0
PECA1_HUMAN	MK01_HUMAN	0.988	1	0	0
MK03_HUMAN	LYN_HUMAN	0.988	1	0	0
RFFL_HUMAN	SHC1_HUMAN	0.988	1	0	0
USP9Y_HUMAN	SHC1_HUMAN	0.988	1	0	0
DDR1_HUMAN	CDC37_HUMAN	0.988	1	0	0
SGK3_HUMAN	GSK3B_HUMAN	0.988	1	0	0
EPM2A_HUMAN	GSK3B_HUMAN	0.988	1	0	0
KS6A3_HUMAN	TAU_HUMAN	0.988	1	0	0
FRK_HUMAN	PTEN_HUMAN	0.988	1	0	0
TTC9C_HUMAN	SKP2_HUMAN	0.988	1	0	0
RNF11_HUMAN	NEMO_HUMAN	0.988	1	0	0
RNF31_HUMAN	NEMO_HUMAN	0.988	1	0	0
P33MX_HUMAN	GRP75_HUMAN	0.988	1	0	0
TLR3_HUMAN	RIPK1_HUMAN	0.988	1	0	0
M3K8_HUMAN	NFKB1_HUMAN	0.988	1	0	0
TLR3_HUMAN	M3K7_HUMAN	0.988	1	0	0
MAPK2_HUMAN	AKT1_HUMAN	0.988	1	0	0
HCLS1_HUMAN	SYUA_HUMAN	0.988	1	0	0
CAR11_HUMAN	2AAA_HUMAN	0.988	1	0	0
RCAN3_HUMAN	CDK4_HUMAN	0.988	1	0	0
NOS3_HUMAN	AKT1_HUMAN	0.988	1	0	0
CDKL1_HUMAN	SIR1_HUMAN	0.988	1	0	0
PO5F1_HUMAN	CHIP_HUMAN	0.988	1	0	0
CEL2B_HUMAN	AURKA_HUMAN	0.988	1	0	0
LRRK2_HUMAN	RS20_HUMAN	0.988	1	0	0
LRRK2_HUMAN	RL19_HUMAN	0.988	1	0	0
ARHG7_HUMAN	PAK1_HUMAN	0.986	1	0	0
DUS7_HUMAN	MK01_HUMAN	0.986	1	0	0
KS6A6_HUMAN	MK01_HUMAN	0.986	1	0	0
TRPV4_HUMAN	LYN_HUMAN	0.986	1	0	0
PTPC1_HUMAN	MK03_HUMAN	0.986	1	0	0
SPN90_HUMAN	JUN_HUMAN	0.986	1	0	0
NQO1_HUMAN	HIF1A_HUMAN	0.986	1	0	0
AIP_HUMAN	GRP75_HUMAN	0.986	1	0	0
HINT1_HUMAN	ERBB3_HUMAN	0.986	1	0	0
PLD2_HUMAN	G3P_HUMAN	0.986	1	0	0
UBTD1_HUMAN	FBW1A_HUMAN	0.986	1	0	0
PTPRJ_HUMAN	TRI25_HUMAN	0.986	1	0	0
INSI2_HUMAN	HSP71_HUMAN,HS71B_HUMAN	0.986	1	0	0
CSK21_HUMAN	SET_HUMAN	0.986	1	0	0
TNR27_HUMAN	TRAF6_HUMAN	0.986	1	0	0
LRRK2_HUMAN	LAP2A_HUMAN	0.986	1	0	0
PKHN1_HUMAN	TRAF1_HUMAN	0.986	1	0	0
TRI14_HUMAN	NEMO_HUMAN	0.986	1	0	0
TTC9C_HUMAN	SKP1_HUMAN	0.986	1	0	0
UBP19_HUMAN	CDC37_HUMAN	0.986	1	0	0
IRF2_HUMAN	NFKB1_HUMAN	0.986	1	0	0
USP9Y_HUMAN	MP2K3_HUMAN	0.986	1	0	0
NALP4_HUMAN	TBK1_HUMAN	0.986	1	0	0
TRI15_HUMAN	AKT1_HUMAN	0.986	1	0	0
LRRK2_HUMAN	RL24_HUMAN	0.986	1	0	0
LRRK2_HUMAN	RS15_HUMAN	0.986	1	0	0
KLH34_HUMAN	CHIP_HUMAN	0.986	1	0	0
DUS16_HUMAN	MK01_HUMAN	0.984	1	0	0
TY3H_HUMAN	MK01_HUMAN	0.984	1	0	0
ANR54_HUMAN	LYN_HUMAN	0.984	1	0	0
SRC_HUMAN	MCM7_HUMAN	0.984	1	0	0
BRCC3_HUMAN	SHC1_HUMAN	0.984	1	0	0
MK09_HUMAN	JUN_HUMAN	0.984	1	0	0
MUC1_HUMAN	JUN_HUMAN	0.984	1	0	0
PLK3_HUMAN	HIF1A_HUMAN	0.984	1	0	0
UBP19_HUMAN	HIF1A_HUMAN	0.984	1	0	0
SIAH1_HUMAN	UBC9_HUMAN	0.984	1	0	0
NTRK1_HUMAN	TRAF6_HUMAN	0.984	1	0	0
NTRK1_HUMAN	CDC37_HUMAN	0.984	1	0	0
PTN1_HUMAN	MET_HUMAN	0.984	1	0	0
SOCS3_HUMAN	TRAF6_HUMAN	0.984	1	0	0
MUC1_HUMAN	GSK3B_HUMAN	0.984	1	0	0
TRI38_HUMAN	HSP71_HUMAN,HS71B_HUMAN	0.984	1	0	0
TNR12_HUMAN	TRAF1_HUMAN	0.984	1	0	0
TNR4_HUMAN	TRAF1_HUMAN	0.984	1	0	0
KS6B1_HUMAN	TAU_HUMAN	0.984	1	0	0
FANCA_HUMAN	AKT1_HUMAN	0.984	1	0	0
CC14B_HUMAN	SKP2_HUMAN	0.984	1	0	0
NOX1_HUMAN	TNR1A_HUMAN	0.984	1	0	0
TOPB1_HUMAN	AKT1_HUMAN	0.984	1	0	0
SMAD7_HUMAN	HDAC6_HUMAN	0.984	1	0	0
TIM50_HUMAN	HDAC6_HUMAN	0.984	1	0	0
M4K1_HUMAN	SKP1_HUMAN	0.984	1	0	0
ACK1_HUMAN	AKT1_HUMAN	0.984	1	0	0
TCAM1_HUMAN	RIPK1_HUMAN	0.984	1	0	0
TRY1_HUMAN	SYUA_HUMAN	0.984	1	0	0
CIKS_HUMAN	M3K7_HUMAN	0.984	1	0	0
CYBP_HUMAN	SKP1_HUMAN	0.984	1	0	0
FXL12_HUMAN	SKP1_HUMAN	0.984	1	0	0
NIBAN_HUMAN	AKT1_HUMAN	0.984	1	0	0
HS74L_HUMAN	SYUA_HUMAN	0.984	1	0	0
CC117_HUMAN	HSP74_HUMAN	0.984	1	0	0
IRF1_HUMAN	CHIP_HUMAN	0.984	1	0	0
LRRK2_HUMAN	DNM1L_HUMAN	0.984	1	0	0
FA54A_HUMAN,MTFR2_HUMAN	SIR1_HUMAN	0.984	1	0	0
REC8_HUMAN	CHIP_HUMAN	0.984	1	0	0
ABL1_HUMAN	CBL_HUMAN	0.982	1	0	0
ARHG7_HUMAN	CBL_HUMAN	0.982	1	0	0
GAB3_HUMAN	LYN_HUMAN	0.982	1	0	0
BANK1_HUMAN	LYN_HUMAN	0.982	1	0	0
SRC_HUMAN	IKBA_HUMAN	0.982	1	0	0
DUS9_HUMAN	MK03_HUMAN	0.982	1	0	0
BAG1_HUMAN	RB_HUMAN	0.982	1	0	0
ATX3_HUMAN	CBP_HUMAN	0.982	1	0	0
CSEN_HUMAN	UBC9_HUMAN	0.982	1	0	0
CENPX_HUMAN	UBC9_HUMAN	0.982	1	0	0
UB2L3_HUMAN	AURKA_HUMAN	0.982	1	0	0
IRS2_HUMAN	SIR1_HUMAN	0.982	1	0	0
PTN1_HUMAN	IKBA_HUMAN	0.982	1	0	0
MUC1_HUMAN	IKKB_HUMAN	0.982	1	0	0
EFNA1_HUMAN	EPHA2_HUMAN	0.982	1	0	0
CSK21_HUMAN	KS6A3_HUMAN	0.982	1	0	0
KCND2_HUMAN	CHIP_HUMAN	0.982	1	0	0
IRAK3_HUMAN	IRAK1_HUMAN	0.982	1	0	1
SIGIR_HUMAN	IRAK1_HUMAN	0.982	1	0	0
PELI1_HUMAN	IRAK1_HUMAN	0.982	1	0	0
CIKS_HUMAN	TRAF6_HUMAN	0.982	1	0	0
TLR3_HUMAN	TRAF6_HUMAN	0.982	1	0	0
TCAM1_HUMAN	TRAF6_HUMAN	0.982	1	0	0
TCAM1_HUMAN	TRAF1_HUMAN	0.982	1	0	0
FGFR3_HUMAN	CDC37_HUMAN	0.982	1	0	0
SYG_HUMAN	HDAC6_HUMAN	0.982	1	0	0
DOCK5_HUMAN	HDAC6_HUMAN	0.982	1	0	0
HOIL1_HUMAN	NEMO_HUMAN	0.982	1	0	0
ACK1_HUMAN	CDC37_HUMAN	0.982	1	0	0
M3K7_HUMAN	RIPK1_HUMAN	0.982	1	1	0
RP9_HUMAN	PP2AA_HUMAN	0.982	1	0	0
FBXL3_HUMAN	SKP1_HUMAN	0.982	1	0	0
FBX17_HUMAN	SKP1_HUMAN	0.982	1	0	0
IKBE_HUMAN	SKP1_HUMAN	0.982	1	0	0
FBX25_HUMAN	SKP1_HUMAN	0.982	1	0	0
MCR_HUMAN	GCR_HUMAN	0.982	1	0	0
WDR6_HUMAN	CDC37_HUMAN	0.982	1	0	0
HINT1_HUMAN	CDK9_HUMAN	0.982	1	0	0
MYCD_HUMAN	CHIP_HUMAN	0.982	1	0	0
NKD1_HUMAN	2AAA_HUMAN	0.982	1	0	0
NEK9_HUMAN	MLP3B_HUMAN	0.982	1	0	0
S10A9_HUMAN	SYUA_HUMAN	0.982	1	0	0
SIK2_HUMAN	BAG2_HUMAN	0.982	1	0	0
SOX_HUMAN	FKBP5_HUMAN	0.982	1	0	0
CDKL4_HUMAN	FKBP5_HUMAN	0.982	1	0	1
LRRK2_HUMAN	RS13_HUMAN	0.982	1	0	0
NOS3_HUMAN	SIR1_HUMAN	0.982	1	0	0
LRRK2_HUMAN	RL3_HUMAN	0.982	1	0	0
ABH15_HUMAN	CHIP_HUMAN	0.982	1	0	0
KPYR_HUMAN	PAK1_HUMAN	0.98	1	0	0
FRS2_HUMAN	MK01_HUMAN	0.98	1	0	0
MK01_HUMAN	KS6A3_HUMAN	0.98	1	0	0
BTK_HUMAN	CDC37_HUMAN	0.98	1	0	0
KSYK_HUMAN	TRAF6_HUMAN	0.98	1	0	0
ABL1_HUMAN	SOCS1_HUMAN	0.98	1	0	0
TRIM8_HUMAN	SOCS1_HUMAN	0.98	1	0	0
ICOS_HUMAN	P85A_HUMAN	0.98	1	0	0
STAT6_HUMAN	CBP_HUMAN	0.98	1	0	0
EGLN1_HUMAN	HIF1A_HUMAN	0.98	1	0	0
RWD2A_HUMAN	ERBB3_HUMAN	0.98	1	0	0
TBCA_HUMAN	ERBB3_HUMAN	0.98	1	0	0
IGHM_HUMAN	FBW1A_HUMAN	0.98	1	0	0
CIKS_HUMAN	IKKB_HUMAN	0.98	1	0	0
PPAC_HUMAN	PTEN_HUMAN	0.98	1	0	0
PEA15_HUMAN	KS6A3_HUMAN	0.98	1	0	0
H2A1C_HUMAN	KS6A3_HUMAN	0.98	1	0	0
PELI3_HUMAN	IRAK1_HUMAN	0.98	1	0	0
TNIK_HUMAN	TRAF6_HUMAN	0.98	1	0	0
STK38_HUMAN	SYUA_HUMAN	0.98	1	0	0
K0100_HUMAN	DNJC7_HUMAN	0.98	1	0	0
DOK3_HUMAN	TRAF1_HUMAN	0.98	1	0	0
CSK21_HUMAN	PML_HUMAN	0.98	1	0	0
CHK1_HUMAN	CDC37_HUMAN	0.98	1	0	0
LRC58_HUMAN	SKP2_HUMAN	0.98	1	0	0
CY24B_HUMAN	TNR1A_HUMAN	0.98	1	0	0
TNAP3_HUMAN	NEMO_HUMAN	0.98	1	0	0
CASPA_HUMAN	RIPK1_HUMAN	0.98	1	0	0
PELI1_HUMAN	RIPK1_HUMAN	0.98	1	0	0
TNF10_HUMAN	RIPK1_HUMAN	0.98	1	0	0
LLR1_HUMAN	CSN6_HUMAN	0.98	1	0	0
MALT1_HUMAN	M3K7_HUMAN	0.98	1	0	0
CL069_HUMAN	PP2AA_HUMAN	0.98	1	0	0
TGFI1_HUMAN	GCR_HUMAN	0.98	1	0	0
STAT6_HUMAN	NFKB1_HUMAN	0.98	1	0	0
PTPC1_HUMAN	2AAA_HUMAN	0.98	1	0	0
TWST1_HUMAN	STAT3_HUMAN	0.98	1	0	0
PUS7_HUMAN	STAT3_HUMAN	0.98	1	0	0
CC124_HUMAN	TAU_HUMAN	0.98	1	0	0
CDKL1_HUMAN	FKBP5_HUMAN	0.98	1	0	0
TNIP3_HUMAN	LZTS2_HUMAN	0.98	1	0	0
CJ125_HUMAN	EF1A2_HUMAN	0.98	1	0	0
SRPK2_HUMAN	GCFC1_HUMAN,PAXB1_HUMAN	0.98	1	0	0
PRPS2_HUMAN	PAK1_HUMAN	0.978	1	0	0
TMM33_HUMAN	PAK1_HUMAN	0.978	1	0	0
MGST1_HUMAN	PAK1_HUMAN	0.978	1	0	0
SMUF2_HUMAN	SMAD3_HUMAN	0.978	1	0	0
VGFR1_HUMAN	CBL_HUMAN	0.978	1	0	0
GRPE1_HUMAN	SHC1_HUMAN	0.978	1	0	0
SL9A2_HUMAN	ABL1_HUMAN	0.978	1	0	0
ABL1_HUMAN	MUC1_HUMAN	0.978	1	0	0
DOK3_HUMAN	ABL1_HUMAN	0.978	1	0	0
NFAC4_HUMAN	CBP_HUMAN	0.978	1	0	0
MK09_HUMAN	ATF2_HUMAN	0.978	1	0	0
RWDD3_HUMAN	HIF1A_HUMAN	0.978	1	0	0
SETD8_HUMAN	UBC9_HUMAN	0.978	1	0	0
MCR_HUMAN	DAXX_HUMAN	0.978	1	0	0
AIP_HUMAN	CDK9_HUMAN	0.978	1	0	0
PTN1_HUMAN	CRK_HUMAN	0.978	1	0	0
PTPRJ_HUMAN	MET_HUMAN	0.978	1	0	0
LYSC_HUMAN	IKKB_HUMAN	0.978	1	0	0
TA2R7_HUMAN	EPHA2_HUMAN	0.978	1	0	0
NTRK2_HUMAN	TRAF6_HUMAN	0.978	1	0	0
BNIP2_HUMAN	HSP71_HUMAN,HS71B_HUMAN	0.978	1	0	0
KPCA_HUMAN	HSPB1_HUMAN	0.978	1	0	0
PELI2_HUMAN	IRAK1_HUMAN	0.978	1	0	0
IRF5_HUMAN	TRAF6_HUMAN	0.978	1	0	0
TRAIP_HUMAN	TRAF1_HUMAN	0.978	1	0	0
KS6B1_HUMAN	AKT1_HUMAN	0.978	1	1	0
PPM1D_HUMAN	MDM2_HUMAN	0.978	1	0	0
ADAP2_HUMAN	TBB5_HUMAN	0.978	1	0	0
CA086_HUMAN	FBXW7_HUMAN	0.978	1	0	0
AKT3_HUMAN	CDC37_HUMAN	0.978	1	0	0
TNIP2_HUMAN	TNR1A_HUMAN	0.978	1	0	0
RIFK_HUMAN	TNR1A_HUMAN	0.978	1	0	0
TIM50_HUMAN	NEMO_HUMAN	0.978	1	0	0
ATRIP_HUMAN	NEMO_HUMAN	0.978	1	0	0
DUS6_HUMAN	GRP75_HUMAN	0.978	1	0	0
UBP19_HUMAN	UBP7_HUMAN	0.978	1	0	0
RSF1_HUMAN	CSN6_HUMAN	0.978	1	0	0
DCA12_HUMAN	CSN6_HUMAN	0.978	1	0	0
PMS2_HUMAN	PP2AA_HUMAN	0.978	1	0	0
LRC56_HUMAN	PP2AA_HUMAN	0.978	1	0	0
FBXL2_HUMAN	SKP1_HUMAN	0.978	1	0	0
FBX9_HUMAN	SKP1_HUMAN	0.978	1	0	0
M3K6_HUMAN	CDC37_HUMAN	0.978	1	0	0
AMPB_HUMAN	TRI25_HUMAN	0.978	1	0	0
SCML2_HUMAN	CDK2_HUMAN	0.978	1	0	0
LRRK2_HUMAN	MMS19_HUMAN	0.978	1	0	0
LRRK2_HUMAN	RL23A_HUMAN	0.978	1	0	0
REV1_HUMAN	EFTU_HUMAN	0.978	1	0	0
DNJB2_HUMAN	CHIP_HUMAN	0.978	1	0	0
P33MX_HUMAN	HUWE1_HUMAN	0.978	1	0	0
MEN1_HUMAN	CHIP_HUMAN	0.978	1	0	0
N6MT2_HUMAN	EF1A2_HUMAN	0.978	1	0	0
LRC56_HUMAN	EF1A2_HUMAN	0.978	1	0	0
SRPK2_HUMAN	U2AF1_HUMAN	0.978	1	0	0
PGAM5_HUMAN	TBA1C_HUMAN	0.978	1	0	0
GIT2_HUMAN	PAK1_HUMAN	0.976	1	0	0
VGFR2_HUMAN	CBL_HUMAN	0.976	1	0	0
UB2L3_HUMAN	CBL_HUMAN	0.976	1	0	0
TGFR1_HUMAN	P85A_HUMAN	0.976	1	0	0
TGFR1_HUMAN	SMAD3_HUMAN	0.976	1	1	0
CYTIP_HUMAN	SOCS1_HUMAN	0.976	1	0	0
TRPV4_HUMAN	FYN_HUMAN	0.976	1	0	0
TLR3_HUMAN	P85A_HUMAN	0.976	1	0	0
SRC_HUMAN	IKKB_HUMAN	0.976	1	0	0
FGR_HUMAN	NEMO_HUMAN	0.976	1	0	0
FGR_HUMAN	CDC37_HUMAN	0.976	1	0	0
MAPK2_HUMAN	SHC1_HUMAN	0.976	1	0	0
LRRK1_HUMAN	SHC1_HUMAN	0.976	1	0	1
NFAC4_HUMAN	JUN_HUMAN	0.976	1	0	0
3BP1_HUMAN	ABL1_HUMAN	0.976	1	0	0
KS6A3_HUMAN	CBP_HUMAN	0.976	1	0	0
NF2L2_HUMAN	CBP_HUMAN	0.976	1	0	0
HXB7_HUMAN	CBP_HUMAN	0.976	1	0	0
KDM3A_HUMAN	HIF1A_HUMAN	0.976	1	0	0
C8AP2_HUMAN	UBC9_HUMAN	0.976	1	0	0
RN115_HUMAN	UBC9_HUMAN	0.976	1	0	0
AP2C_HUMAN	UBC9_HUMAN	0.976	1	0	0
CC14B_HUMAN	FZR_HUMAN	0.976	1	0	0
CSK21_HUMAN	DAXX_HUMAN	0.976	1	0	0
ERBB3_HUMAN	HDAC6_HUMAN	0.976	1	0	0
SYUA_HUMAN	TBA1B_HUMAN	0.976	1	0	0
S100B_HUMAN	TAU_HUMAN	0.976	1	0	0
CDN1C_HUMAN	CDK2_HUMAN	0.976	1	0	0
STAP2_HUMAN	IKKB_HUMAN	0.976	1	0	0
M3K4_HUMAN	MP2K3_HUMAN	0.976	1	0	0
SH3R1_HUMAN	PAXI_HUMAN	0.976	1	0	0
TMM33_HUMAN	PAXI_HUMAN	0.976	1	0	0
KPCD_HUMAN	TRAF6_HUMAN	0.976	1	0	0
GSK3B_HUMAN	CDC37_HUMAN	0.976	1	0	0
CDX2_HUMAN	GSK3B_HUMAN	0.976	1	0	0
RNF31_HUMAN	HSP71_HUMAN,HS71B_HUMAN	0.976	1	0	0
KS6A3_HUMAN	CDC37_HUMAN	0.976	1	0	0
RASL1_HUMAN	KS6A3_HUMAN	0.976	1	0	0
ITAM_HUMAN	IRAK1_HUMAN	0.976	1	0	0
TNR11_HUMAN	TRAF6_HUMAN	0.976	1	0	0
DOCK1_HUMAN	MLP3B_HUMAN	0.976	1	0	0
BAG1_HUMAN	MTA70_HUMAN	0.976	1	0	0
TNR11_HUMAN	TRAF1_HUMAN	0.976	1	0	0
QRIC1_HUMAN	TRAF1_HUMAN	0.976	1	0	0
EFS_HUMAN	CRK_HUMAN	0.976	1	0	0
UBP18_HUMAN	SKP2_HUMAN	0.976	1	0	0
MYD88_HUMAN	HDAC6_HUMAN	0.976	1	0	0
MALT1_HUMAN	NEMO_HUMAN	0.976	1	0	0
TANK_HUMAN	GRP75_HUMAN	0.976	1	0	0
MARH7_HUMAN	UBP7_HUMAN	0.976	1	0	0
NSRP1_HUMAN	UBP7_HUMAN	0.976	1	0	0
FBX17_HUMAN	CSN6_HUMAN	0.976	1	0	0
BACD3_HUMAN	CSN6_HUMAN	0.976	1	0	0
TNR11_HUMAN	M3K7_HUMAN	0.976	1	0	0
PR14L_HUMAN	PP2AA_HUMAN	0.976	1	0	0
LRRK2_HUMAN	ARHG7_HUMAN	0.976	1	1	0
FBX16_HUMAN	SKP1_HUMAN	0.976	1	0	0
RRMJ1_HUMAN,TRM7_HUMAN	CDC37_HUMAN	0.976	1	0	0
CFLAR_HUMAN	CHIP_HUMAN	0.976	1	0	0
IKBE_HUMAN	NFKB1_HUMAN	0.976	1	0	0
MTPN_HUMAN	NFKB1_HUMAN	0.976	1	0	0
UBP37_HUMAN	CDK2_HUMAN	0.976	1	0	0
AKT1_HUMAN	SIR1_HUMAN	0.976	1	0	0
BRAF_HUMAN	AKT1_HUMAN	0.976	1	0	0
SYUA_HUMAN	SYRC_HUMAN	0.976	1	0	0
TTC9B_HUMAN	HSP74_HUMAN	0.976	1	0	0
ATG4B_HUMAN	MLP3B_HUMAN	0.976	1	0	0
SOCS5_HUMAN	DCNL1_HUMAN	0.976	1	0	0
LRRK2_HUMAN	RL10A_HUMAN	0.976	1	0	0
ZN211_HUMAN	TBA1C_HUMAN	0.976	1	0	0
DJC13_HUMAN	CHIP_HUMAN	0.976	1	0	0
H2B1K_HUMAN	MTA70_HUMAN	0.976	1	0	0
CBL_HUMAN	MET_HUMAN	0.974	1	0	0
ABL1_HUMAN	PLCG1_HUMAN	0.974	1	1	0
PA24A_HUMAN	MK01_HUMAN	0.974	1	0	0
MK01_HUMAN	PML_HUMAN	0.974	1	0	0
KPCT_HUMAN	FYN_HUMAN	0.974	1	1	0
SLAP1_HUMAN	CUL4A_HUMAN	0.974	1	0	0
CD5_HUMAN	P85A_HUMAN	0.974	1	0	0
MATK_HUMAN	MET_HUMAN	0.974	1	0	0
NF2L2_HUMAN	JUN_HUMAN	0.974	1	0	0
SYIC_HUMAN	JUN_HUMAN	0.974	1	0	0
PP2BB_HUMAN	JUN_HUMAN	0.974	1	0	0
SYUA_HUMAN	ABL1_HUMAN	0.974	1	0	0
IRF3_HUMAN	CBP_HUMAN	0.974	1	0	0
SMAD7_HUMAN	SMAD3_HUMAN	0.974	1	0	0
TGFI1_HUMAN	SMAD3_HUMAN	0.974	1	0	0
BHE41_HUMAN	HIF1A_HUMAN	0.974	1	0	0
TRAF3_HUMAN	UBC9_HUMAN	0.974	1	0	0
ITK_HUMAN	CDC37_HUMAN	0.974	1	0	0
UB2L3_HUMAN	GCR_HUMAN	0.974	1	0	0
UB2L3_HUMAN	MLP3B_HUMAN	0.974	1	0	0
ERBB3_HUMAN	CDC37_HUMAN	0.974	1	0	0
PRDX5_HUMAN	ERBB3_HUMAN	0.974	1	0	0
PGFRA_HUMAN	AKT1_HUMAN	0.974	1	0	0
TWST1_HUMAN	FBW1A_HUMAN	0.974	1	0	0
CTF18_HUMAN	HSP74_HUMAN	0.974	1	0	0
MALT1_HUMAN	IKKB_HUMAN	0.974	1	0	0
TEBP_HUMAN	GCR_HUMAN	0.974	1	0	0
SMYD2_HUMAN	GSK3B_HUMAN	0.974	1	0	0
BAG1_HUMAN	HSP71_HUMAN,HS71B_HUMAN	0.974	1	0	0
CASP8_HUMAN	TRAF6_HUMAN	0.974	1	0	0
UB2D3_HUMAN	TRAF6_HUMAN	0.974	1	0	0
PINK1_HUMAN	TRAF6_HUMAN	0.974	1	0	0
FADD_HUMAN	TNR1A_HUMAN	0.974	1	0	0
FADD_HUMAN	NEMO_HUMAN	0.974	1	0	0
ELMO2_HUMAN	CRK_HUMAN	0.974	1	0	0
TTC9C_HUMAN	KC1A_HUMAN	0.974	1	0	0
FRK_HUMAN	CSK_HUMAN	0.974	1	0	0
TNR14_HUMAN	TRAF1_HUMAN	0.974	1	0	0
TNR18_HUMAN	TRAF1_HUMAN	0.974	1	0	0
ARBK1_HUMAN	TBB5_HUMAN	0.974	1	0	0
CSK21_HUMAN	PTEN_HUMAN	0.974	1	0	0
CSK21_HUMAN	TF65_HUMAN	0.974	1	0	0
CRK_HUMAN	MET_HUMAN	0.974	1	0	0
CHK1_HUMAN	AKT1_HUMAN	0.974	1	0	0
ASAP3_HUMAN	CRK_HUMAN	0.974	1	0	0
CASS4_HUMAN	CRK_HUMAN	0.974	1	0	0
H2B1B_HUMAN	TNR1A_HUMAN	0.974	1	0	0
CY24A_HUMAN	TNR1A_HUMAN	0.974	1	0	0
FANCI_HUMAN	TNR1A_HUMAN	0.974	1	0	0
RL36A_HUMAN	HDAC6_HUMAN	0.974	1	0	0
M4K1_HUMAN	M3K7_HUMAN	0.974	1	1	0
GIT2_HUMAN	NEMO_HUMAN	0.974	1	0	0
BIRC3_HUMAN	NEMO_HUMAN	0.974	1	0	0
CCAR1_HUMAN	NEMO_HUMAN	0.974	1	0	0
SHC4_HUMAN	IKKA_HUMAN	0.974	1	0	0
PP2BB_HUMAN	GRP75_HUMAN	0.974	1	0	0
TIM50_HUMAN	RIPK1_HUMAN	0.974	1	0	0
HOIL1_HUMAN	RIPK1_HUMAN	0.974	1	0	0
LRRK2_HUMAN	XPO2_HUMAN	0.974	1	0	0
FXL12_HUMAN	CSN6_HUMAN	0.974	1	0	0
REC8_HUMAN	SMC3_HUMAN	0.974	1	0	0
SYCP3_HUMAN	SMC3_HUMAN	0.974	1	0	0
CD20_HUMAN	FYN_HUMAN	0.974	1	0	0
PMS2_HUMAN	FYN_HUMAN	0.974	1	0	0
CCD72_HUMAN,TMA7_HUMAN	FYN_HUMAN	0.974	1	0	0
FXL14_HUMAN	SKP1_HUMAN	0.974	1	0	0
FBXW9_HUMAN	SKP1_HUMAN	0.974	1	0	0
IRAK2_HUMAN	CDC37_HUMAN	0.974	1	0	0
NFIB_HUMAN	MTA70_HUMAN	0.974	1	0	0
RSF1_HUMAN	NFKB1_HUMAN	0.974	1	0	0
CDC7_HUMAN	CDK2_HUMAN	0.974	1	0	0
FILA2_HUMAN	CDK2_HUMAN	0.974	1	0	0
SYUA_HUMAN	HS71L_HUMAN	0.974	1	0	0
DCA12_HUMAN	CUL4A_HUMAN	0.974	1	0	0
PACE1_HUMAN	EZRI_HUMAN	0.974	1	0	0
S10A8_HUMAN	G3P_HUMAN	0.974	1	0	0
LRRK2_HUMAN	RS19_HUMAN	0.974	1	0	0
CACO1_HUMAN	AURKA_HUMAN	0.974	1	0	0
KPBB_HUMAN	LG3BP_HUMAN	0.974	1	0	0
LRRK2_HUMAN	BAG2_HUMAN	0.974	1	0	0
NALP5_HUMAN	BAG2_HUMAN	0.974	1	0	0
LRRK2_HUMAN	MSH2_HUMAN	0.974	1	0	0
SRPK2_HUMAN	SRSF1_HUMAN	0.974	1	0	0
LRRK2_HUMAN	RL12_HUMAN	0.974	1	0	0
DDX3Y_HUMAN	MTA70_HUMAN	0.974	1	0	0
SAP_HUMAN	PAK1_HUMAN	0.972	1	0	0
LIMK1_HUMAN	PAK1_HUMAN	0.972	1	0	0
CBL_HUMAN	LYN_HUMAN	0.972	1	0	0
CBL_HUMAN	ABL1_HUMAN	0.972	1	0	0
PDGFA_HUMAN	PLCG1_HUMAN	0.972	1	0	0
MK01_HUMAN	CSN6_HUMAN	0.972	1	0	0
SIAH2_HUMAN	UBC9_HUMAN	0.972	1	0	0
CRK_HUMAN	SOCS1_HUMAN	0.972	1	0	0
SKAP2_HUMAN	LYN_HUMAN	0.972	1	0	0
ADA12_HUMAN	LYN_HUMAN	0.972	1	0	0
FGFR2_HUMAN	P85A_HUMAN	0.972	1	0	0
SRC_HUMAN	STAT1_HUMAN	0.972	1	0	0
VGFR2_HUMAN	SHC1_HUMAN	0.972	1	0	0
S10A8_HUMAN	SHC1_HUMAN	0.972	1	0	0
ALK_HUMAN	SHC1_HUMAN	0.972	1	0	0
TIE2_HUMAN	MK03_HUMAN	0.972	1	1	0
KS6A2_HUMAN	MK03_HUMAN	0.972	1	0	0
CSK21_HUMAN	JUN_HUMAN	0.972	1	0	0
PP2BA_HUMAN	JUN_HUMAN	0.972	1	0	0
FRK_HUMAN	RB_HUMAN	0.972	1	0	0
CHK1_HUMAN	RB_HUMAN	0.972	1	0	0
CRK_HUMAN	ABL1_HUMAN	0.972	1	0	0
ABL1_HUMAN	SYUA_HUMAN	0.972	1	0	0
PA1_HUMAN,PAGR1_HUMAN	ANDR_HUMAN	0.972	1	0	0
TREF1_HUMAN	CBP_HUMAN	0.972	1	0	0
MGMT_HUMAN	CBP_HUMAN	0.972	1	0	0
RNF31_HUMAN	SMAD3_HUMAN	0.972	1	0	0
LRCH1_HUMAN	SMAD3_HUMAN	0.972	1	0	0
DEAF1_HUMAN	FHL2_HUMAN	0.972	1	0	0
LRRK2_HUMAN	AKAP8_HUMAN	0.972	1	0	0
WRIP1_HUMAN	ERBB3_HUMAN	0.972	1	0	0
SHC3_HUMAN	ERBB3_HUMAN	0.972	1	0	0
GIT1_HUMAN	SKP1_HUMAN	0.972	1	0	0
UBP37_HUMAN	FBW1A_HUMAN	0.972	1	0	0
NOX5_HUMAN	STIP1_HUMAN	0.972	1	0	0
STAT3_HUMAN	SMCA4_HUMAN	0.972	1	0	0
TCP4_HUMAN	SYUA_HUMAN	0.972	1	0	0
EFNA4_HUMAN	EPHA2_HUMAN	0.972	1	0	0
CEAM1_HUMAN	PAXI_HUMAN	0.972	1	0	0
ASAP2_HUMAN	PAXI_HUMAN	0.972	1	0	0
KPYR_HUMAN	PAXI_HUMAN	0.972	1	0	0
STA5B_HUMAN	GCR_HUMAN	0.972	1	0	0
CASPE_HUMAN	GSK3B_HUMAN	0.972	1	0	0
HEY1_HUMAN	HSP71_HUMAN,HS71B_HUMAN	0.972	1	0	0
ASAP3_HUMAN	HSP71_HUMAN,HS71B_HUMAN	0.972	1	0	0
AKT1_HUMAN	IRAK1_HUMAN	0.972	1	0	0
RIPK2_HUMAN	TRAF6_HUMAN	0.972	1	0	0
UBE2N_HUMAN	TRAF6_HUMAN	0.972	1	0	0
TAB3_HUMAN	TRAF6_HUMAN	0.972	1	0	0
IRF7_HUMAN	TRAF6_HUMAN	0.972	1	0	0
EMIL1_HUMAN	TRAF6_HUMAN	0.972	1	0	0
UBP34_HUMAN	KC1A_HUMAN	0.972	1	0	0
TIM50_HUMAN	TRAF1_HUMAN	0.972	1	0	0
HSH2D_HUMAN	MET_HUMAN	0.972	1	0	0
SH2B1_HUMAN	MET_HUMAN	0.972	1	0	0
FGFR3_HUMAN	STAT3_HUMAN	0.972	1	0	0
EYA1_HUMAN	FBXW7_HUMAN	0.972	1	0	0
MAP2_HUMAN,MTAP2_HUMAN	TAU_HUMAN	0.972	1	0	0
ELMO3_HUMAN	CRK_HUMAN	0.972	1	0	0
RN126_HUMAN	SKP2_HUMAN	0.972	1	0	0
CASP8_HUMAN	TNR1A_HUMAN	0.972	1	0	0
SENP2_HUMAN	NEMO_HUMAN	0.972	1	0	0
ATG3_HUMAN	GRP75_HUMAN	0.972	1	0	0
BRAF_HUMAN	GRP75_HUMAN	0.972	1	0	0
CCD50_HUMAN	RIPK1_HUMAN	0.972	1	0	0
DET1_HUMAN	CSN6_HUMAN	0.972	1	0	0
BTBD2_HUMAN	CSN6_HUMAN	0.972	1	0	0
LYSC_HUMAN	CSN6_HUMAN	0.972	1	0	0
NOD2_HUMAN	M3K7_HUMAN	0.972	1	0	0
FBX32_HUMAN	SKP1_HUMAN	0.972	1	0	0
PPID_HUMAN	GCR_HUMAN	0.972	1	0	0
WDR81_HUMAN	BECN1_HUMAN	0.972	1	0	0
IF2B_HUMAN	TAU_HUMAN	0.972	1	0	0
SOSB1_HUMAN	2AAA_HUMAN	0.972	1	0	0
MGMT_HUMAN	CDK2_HUMAN	0.972	1	0	0
ACTS_HUMAN	AKT1_HUMAN	0.972	1	0	0
IKBZ_HUMAN	STAT3_HUMAN	0.972	1	0	0
RNF11_HUMAN	DCNL1_HUMAN	0.972	1	0	0
DENR_HUMAN	TAU_HUMAN	0.972	1	0	0
IF2G_HUMAN	TAU_HUMAN	0.972	1	0	0
MT21A_HUMAN	HSP74_HUMAN	0.972	1	0	0
KCNH2_HUMAN	HSP74_HUMAN	0.972	1	0	0
ICAM3_HUMAN	EZRI_HUMAN	0.972	1	0	0
LRRK2_HUMAN	PRDX3_HUMAN	0.972	1	0	0
ARLY_HUMAN	EFTU_HUMAN	0.972	1	0	0
TEAD3_HUMAN	CHIP_HUMAN	0.972	1	0	0
RNF5_HUMAN	TBA1C_HUMAN	0.972	1	0	0
TIM50_HUMAN	TBA1C_HUMAN	0.972	1	0	0
SRPK2_HUMAN	SRSF3_HUMAN	0.972	1	0	0
FRMD5_HUMAN	TBA1C_HUMAN	0.972	1	0	0
NS1BP_HUMAN	PAK1_HUMAN	0.97	1	0	0
M3K11_HUMAN	MERL_HUMAN	0.97	1	0	0
PECA1_HUMAN	PLCG1_HUMAN	0.97	1	0	0
SH2B3_HUMAN	PLCG1_HUMAN	0.97	1	0	0
DDR1_HUMAN	PLCG1_HUMAN	0.97	1	0	0
CD22_HUMAN	PLCG1_HUMAN	0.97	1	0	0
SLAP1_HUMAN	EPHA2_HUMAN	0.97	1	0	0
TIM50_HUMAN	SOCS1_HUMAN	0.97	1	0	0
PECA1_HUMAN	FYN_HUMAN	0.97	1	0	0
SRC_HUMAN	MK03_HUMAN	0.97	1	0	0
FCG3A_HUMAN	SHC1_HUMAN	0.97	1	0	0
VGFR2_HUMAN	ATPA_HUMAN	0.97	1	0	0
ELP1_HUMAN	SHC1_HUMAN	0.97	1	0	0
S10A6_HUMAN	SHC1_HUMAN	0.97	1	0	0
SYUA_HUMAN	MK03_HUMAN	0.97	1	0	0
GAB3_HUMAN	FYN_HUMAN	0.97	1	0	0
ASCC2_HUMAN	JUN_HUMAN	0.97	1	0	0
ERG_HUMAN	JUN_HUMAN	0.97	1	0	0
P55G_HUMAN	RB_HUMAN	0.97	1	0	0
CABL2_HUMAN	ABL1_HUMAN	0.97	1	0	0
ABL1_HUMAN	TAU_HUMAN	0.97	1	0	0
KS6A2_HUMAN	CBP_HUMAN	0.97	1	0	0
CNTN2_HUMAN	CBP_HUMAN	0.97	1	0	0
IRF5_HUMAN	CBP_HUMAN	0.97	1	0	0
MYBA_HUMAN	CBP_HUMAN	0.97	1	0	0
KAT6A_HUMAN	CBP_HUMAN	0.97	1	0	0
CC062_HUMAN	CBP_HUMAN	0.97	1	0	0
NFIA_HUMAN	CBP_HUMAN	0.97	1	0	0
TF7L2_HUMAN	UBC9_HUMAN	0.97	1	0	0
TNR6_HUMAN	UBC9_HUMAN	0.97	1	0	0
NIBAN_HUMAN	FHL2_HUMAN	0.97	1	0	0
HERC5_HUMAN	SYUA_HUMAN	0.97	1	0	0
NOS2_HUMAN	CAV1_HUMAN	0.97	1	0	0
CD226_HUMAN	FYN_HUMAN	0.97	1	0	0
RBL2_HUMAN	PP2AA_HUMAN	0.97	1	0	0
PARVA_HUMAN	PAXI_HUMAN	0.97	1	0	0
GSK3B_HUMAN	AXIN1_HUMAN	0.97	1	0	0
IRAK4_HUMAN	IRAK1_HUMAN	0.97	1	1	0
EDAD_HUMAN	TRAF6_HUMAN	0.97	1	0	0
TNR5_HUMAN	TRAF6_HUMAN	0.97	1	0	0
HSPB2_HUMAN	TRAF6_HUMAN	0.97	1	0	0
JIP1_HUMAN	AKT1_HUMAN	0.97	1	0	0
RABX5_HUMAN	TNR1A_HUMAN	0.97	1	0	0
XPA_HUMAN	SIR1_HUMAN	0.97	1	0	0
TANK_HUMAN	TRAF1_HUMAN	0.97	1	0	0
ARBK1_HUMAN	HDAC6_HUMAN	0.97	1	0	0
ARBK1_HUMAN	CDC37_HUMAN	0.97	1	0	0
LRRK2_HUMAN	RLA2_HUMAN	0.97	1	0	0
CSK21_HUMAN	CDC37_HUMAN	0.97	1	0	0
CSK21_HUMAN	TOP1_HUMAN	0.97	1	0	0
SHC4_HUMAN	MET_HUMAN	0.97	1	0	0
SH2B2_HUMAN	MET_HUMAN	0.97	1	0	0
UFO_HUMAN	CHIP_HUMAN	0.97	1	0	0
ASCL2_HUMAN	TBB5_HUMAN	0.97	1	0	0
IRS1_HUMAN	AKT1_HUMAN	0.97	1	0	0
AKT3_HUMAN	FKBP5_HUMAN	0.97	1	0	0
WRIP1_HUMAN	MTA70_HUMAN	0.97	1	0	0
TNF13_HUMAN	TNR1A_HUMAN	0.97	1	0	0
TP4AP_HUMAN	TNR1A_HUMAN	0.97	1	0	0
MYH10_HUMAN	HDAC6_HUMAN	0.97	1	0	0
SHRPN_HUMAN	NEMO_HUMAN	0.97	1	0	0
TRIM8_HUMAN	UBP7_HUMAN	0.97	1	0	0
SCML2_HUMAN	UBP7_HUMAN	0.97	1	0	0
ACK1_HUMAN	EFTU_HUMAN	0.97	1	0	0
K1377_HUMAN,CE126_HUMAN	VIME_HUMAN	0.97	1	0	0
HTRA3_HUMAN	VIME_HUMAN	0.97	1	0	0
SYNEM_HUMAN	CSN6_HUMAN	0.97	1	0	0
RPGR_HUMAN	CSN6_HUMAN	0.97	1	0	0
IRF8_HUMAN	CSN6_HUMAN	0.97	1	0	0
KCD18_HUMAN	CSN6_HUMAN	0.97	1	0	0
I17RD_HUMAN	M3K7_HUMAN	0.97	1	0	0
FBX38_HUMAN	SKP1_HUMAN	0.97	1	0	0
ARHG6_HUMAN	SKP1_HUMAN	0.97	1	0	0
SMYD3_HUMAN	CDC37_HUMAN	0.97	1	0	0
BRAF_HUMAN	CDC37_HUMAN	0.97	1	0	0
CD11B_HUMAN	CDC37_HUMAN	0.97	1	0	1
M3K6_HUMAN	MP2K3_HUMAN	0.97	1	0	0
S10A9_HUMAN	2AAA_HUMAN	0.97	1	0	0
LIMD1_HUMAN	2AAA_HUMAN	0.97	1	0	0
BCL10_HUMAN	AKT1_HUMAN	0.97	1	0	0
MK15_HUMAN	CDK2_HUMAN	0.97	1	0	0
WRP73_HUMAN	CDK2_HUMAN	0.97	1	0	0
STK4_HUMAN	AKT1_HUMAN	0.97	1	1	0
STK3_HUMAN	AKT1_HUMAN	0.97	1	0	0
AKT1_HUMAN	ENOA_HUMAN	0.97	1	0	0
CHFR_HUMAN	PML_HUMAN	0.97	1	0	0
SYG_HUMAN	HSPB1_HUMAN	0.97	1	0	0
FKBP3_HUMAN	TAU_HUMAN	0.97	1	0	0
FETUA_HUMAN	ATF2_HUMAN	0.97	1	0	0
PMS2_HUMAN	RUVB1_HUMAN	0.97	1	0	0
MCM9_HUMAN	RUVB1_HUMAN	0.97	1	0	0
DC4L2_HUMAN	CUL4A_HUMAN	0.97	1	0	0
CCD50_HUMAN	MLP3B_HUMAN	0.97	1	0	0
CX057_HUMAN	FKBP5_HUMAN	0.97	1	0	0
ABH15_HUMAN	FKBP5_HUMAN	0.97	1	0	0
HES1_HUMAN	SIR1_HUMAN	0.97	1	0	0
ZEB1_HUMAN	SIR1_HUMAN	0.97	1	0	0
MLF2_HUMAN	CHIP_HUMAN	0.97	1	0	0
LIMD1_HUMAN	AURKA_HUMAN	0.97	1	0	0
LRRK2_HUMAN	SR140_HUMAN	0.97	1	0	0
LRRK2_HUMAN	TBB4A_HUMAN	0.97	1	0	0
ARHG6_HUMAN	PAK1_HUMAN	0.968	1	0	0
CD11A_HUMAN	PAK1_HUMAN	0.968	1	0	1
SMUF2_HUMAN	GSK3B_HUMAN	0.968	1	0	0
SRC_HUMAN	CBL_HUMAN	0.968	1	0	0
CBL_HUMAN	PAXI_HUMAN	0.968	1	0	0
SPTA1_HUMAN	CBL_HUMAN	0.968	1	0	0
MAPK2_HUMAN	MK01_HUMAN	0.968	1	0	0
R39L5_HUMAN	SOCS1_HUMAN	0.968	1	0	0
MK08_HUMAN	JUN_HUMAN	0.968	1	0	0
SRC_HUMAN	ABL1_HUMAN	0.968	1	1	0
SRC_HUMAN	CADH1_HUMAN	0.968	1	0	0
VGFR2_HUMAN	FBW1A_HUMAN	0.968	1	0	0
2ABA_HUMAN	SHC1_HUMAN	0.968	1	0	0
MK03_HUMAN	CDC37_HUMAN	0.968	1	0	0
DUS6_HUMAN	MK03_HUMAN	0.968	1	0	0
MK03_HUMAN	SYUA_HUMAN	0.968	1	0	0
KS6A6_HUMAN	MK03_HUMAN	0.968	1	0	0
PHX2A_HUMAN	JUN_HUMAN	0.968	1	0	0
TEAD1_HUMAN	JUN_HUMAN	0.968	1	0	0
SIX4_HUMAN	JUN_HUMAN	0.968	1	0	0
IRF3_HUMAN	RB_HUMAN	0.968	1	0	0
CHK2_HUMAN	RB_HUMAN	0.968	1	0	0
ABL1_HUMAN	CRK_HUMAN	0.968	1	0	0
CASP9_HUMAN	ABL1_HUMAN	0.968	1	0	0
SPTA1_HUMAN	ABL1_HUMAN	0.968	1	0	0
RHG17_HUMAN	ABL1_HUMAN	0.968	1	0	0
E2F3_HUMAN	CBP_HUMAN	0.968	1	0	0
PHX2A_HUMAN	CBP_HUMAN	0.968	1	0	0
CDX2_HUMAN	CBP_HUMAN	0.968	1	0	0
CASR_HUMAN	HIF1A_HUMAN	0.968	1	0	0
RIPK2_HUMAN	UBC9_HUMAN	0.968	1	0	0
GHR_HUMAN	SKP1_HUMAN	0.968	1	0	0
PLD2_HUMAN	PTN1_HUMAN	0.968	1	0	0
CLSPN_HUMAN	FBW1A_HUMAN	0.968	1	0	0
WDR16_HUMAN,CFA52_HUMAN	STIP1_HUMAN	0.968	1	0	0
POLH_HUMAN	UBP7_HUMAN	0.968	1	0	0
SHRPN_HUMAN	IKKB_HUMAN	0.968	1	0	0
EPHA2_HUMAN	AKT1_HUMAN	0.968	1	0	0
KC1AL_HUMAN	PAXI_HUMAN	0.968	1	0	0
SOX9_HUMAN	GSK3B_HUMAN	0.968	1	0	0
MAPK2_HUMAN	HSP71_HUMAN,HS71B_HUMAN	0.968	1	0	0
KS6A3_HUMAN	GRP75_HUMAN	0.968	1	0	0
PNCB_HUMAN	KS6A3_HUMAN	0.968	1	0	0
FSCN1_HUMAN	ATF2_HUMAN	0.968	1	0	0
NPHP1_HUMAN	DNJC7_HUMAN	0.968	1	0	0
TBA3C_HUMAN	TRAF6_HUMAN	0.968	1	0	0
TBB2B_HUMAN	TRAF6_HUMAN	0.968	1	0	0
CDC6_HUMAN	TNR1A_HUMAN	0.968	1	0	0
JIP1_HUMAN	M3K7_HUMAN	0.968	1	0	0
RAD18_HUMAN	UBP7_HUMAN	0.968	1	0	0
GRK6_HUMAN	TNR1A_HUMAN	0.968	1	0	0
MALT1_HUMAN	KC1A_HUMAN	0.968	1	0	0
BAG1_HUMAN	GCR_HUMAN	0.968	1	0	0
AATF_HUMAN	TAU_HUMAN	0.968	1	0	0
KS6B1_HUMAN	PP2AA_HUMAN	0.968	1	0	0
IRF1_HUMAN	MDM2_HUMAN	0.968	1	0	0
VGFR3_HUMAN	EF1A2_HUMAN	0.968	1	0	0
CASPA_HUMAN	TNR1A_HUMAN	0.968	1	0	0
RIPK2_HUMAN	TNR1A_HUMAN	0.968	1	0	0
TBB2B_HUMAN	TNR1A_HUMAN	0.968	1	0	0
MYH10_HUMAN	TNR1A_HUMAN	0.968	1	0	0
PROM1_HUMAN	HDAC6_HUMAN	0.968	1	0	0
ATR_HUMAN	NEMO_HUMAN	0.968	1	0	0
BIRC2_HUMAN	NEMO_HUMAN	0.968	1	0	0
BMAL2_HUMAN	NEMO_HUMAN	0.968	1	0	0
CALB1_HUMAN	NEMO_HUMAN	0.968	1	0	0
HS902_HUMAN	NEMO_HUMAN	0.968	1	0	0
CLSPN_HUMAN	UBP7_HUMAN	0.968	1	0	0
CHFR_HUMAN	UBP7_HUMAN	0.968	1	0	0
CFLAR_HUMAN	RIPK1_HUMAN	0.968	1	0	0
TRI38_HUMAN	RIPK1_HUMAN	0.968	1	0	0
UPP2_HUMAN	VIME_HUMAN	0.968	1	0	0
CL035_HUMAN	VIME_HUMAN	0.968	1	0	0
DTL_HUMAN	CSN6_HUMAN	0.968	1	0	0
KLH10_HUMAN	CSN6_HUMAN	0.968	1	0	0
2A5G_HUMAN	PP2AA_HUMAN	0.968	1	0	0
FXL16_HUMAN	PP2AA_HUMAN	0.968	1	0	0
FOXN2_HUMAN	SKP1_HUMAN	0.968	1	0	0
MLL2_HUMAN,KMT2D_HUMAN	GCR_HUMAN	0.968	1	0	0
STK4_HUMAN	CDC37_HUMAN	0.968	1	0	0
KS6B2_HUMAN	CDC37_HUMAN	0.968	1	0	0
H90B3_HUMAN	CDK9_HUMAN	0.968	1	0	0
HS905_HUMAN	CDK9_HUMAN	0.968	1	0	0
UN5CL_HUMAN	NFKB1_HUMAN	0.968	1	0	0
AKT1_HUMAN	TBK1_HUMAN	0.968	1	0	0
CNDD3_HUMAN	2AAA_HUMAN	0.968	1	0	0
PPM1A_HUMAN	HSPB1_HUMAN	0.968	1	0	0
LATS1_HUMAN	CDK2_HUMAN	0.968	1	0	0
HS905_HUMAN	CDK4_HUMAN	0.968	1	0	0
H90B4_HUMAN	CDK4_HUMAN	0.968	1	0	0
AKT1_HUMAN	RCN2_HUMAN	0.968	1	0	0
PA1B3_HUMAN	G3P_HUMAN	0.968	1	0	0
C1QT6_HUMAN	PML_HUMAN	0.968	1	0	0
IF4E_HUMAN	CHIP_HUMAN	0.968	1	0	0
M3K6_HUMAN	FKBP5_HUMAN	0.968	1	0	0
EDC4_HUMAN	SYUA_HUMAN	0.968	1	0	0
UBP37_HUMAN	FBW1B_HUMAN	0.968	1	0	0
IF5A1_HUMAN	ATF2_HUMAN	0.968	1	0	0
ERCC8_HUMAN	CUL4A_HUMAN	0.968	1	0	0
SYCC_HUMAN	HSP74_HUMAN	0.968	1	0	0
DNJB8_HUMAN	HSP74_HUMAN	0.968	1	0	0
ATG2A_HUMAN	MLP3B_HUMAN	0.968	1	0	0
PDCD5_HUMAN	KAT5_HUMAN	0.968	1	0	0
BTBD2_HUMAN	G3P_HUMAN	0.968	1	0	0
AMRA1_HUMAN	CHIP_HUMAN	0.968	1	0	0
SRPK2_HUMAN	ARGL1_HUMAN	0.968	1	0	0
SOX3_HUMAN	AURKA_HUMAN	0.968	1	0	0
LRRK2_HUMAN	DYHC1_HUMAN	0.968	1	0	0
ICAM1_HUMAN	PAK1_HUMAN	0.966	1	0	0
FSD1_HUMAN	PAK1_HUMAN	0.966	1	0	0
SPY2_HUMAN	CBL_HUMAN	0.966	1	0	0
KPCA_HUMAN	CBL_HUMAN	0.966	1	0	0
MK01_HUMAN	MK03_HUMAN	0.966	1	0	0
MK01_HUMAN	PAXI_HUMAN	0.966	1	0	0
KS6A3_HUMAN	MK01_HUMAN	0.966	1	0	0
TGFR1_HUMAN	M3K7_HUMAN	0.966	1	0	0
KSYK_HUMAN	TNR1A_HUMAN	0.966	1	0	0
PTN1_HUMAN	LAT_HUMAN	0.966	1	0	0
CSF1_HUMAN	SOCS1_HUMAN	0.966	1	0	0
TPOR_HUMAN	SOCS1_HUMAN	0.966	1	0	0
VGFR2_HUMAN	FBW1B_HUMAN	0.966	1	0	0
NTRK2_HUMAN	SHC1_HUMAN	0.966	1	0	0
DYN2_HUMAN	SHC1_HUMAN	0.966	1	0	0
MKNK1_HUMAN	MK03_HUMAN	0.966	1	0	0
KLF11_HUMAN	MK03_HUMAN	0.966	1	0	0
PR15A_HUMAN	HSP71_HUMAN,HS71B_HUMAN	0.966	1	0	0
CSN1_HUMAN	JUN_HUMAN	0.966	1	0	0
FOSL1_HUMAN	JUN_HUMAN	0.966	1	0	0
NBR1_HUMAN	JUN_HUMAN	0.966	1	0	0
PAX2_HUMAN	RB_HUMAN	0.966	1	0	0
ERCC6_HUMAN	ABL1_HUMAN	0.966	1	0	0
NPAS2_HUMAN	CBP_HUMAN	0.966	1	0	0
HNF1B_HUMAN	CBP_HUMAN	0.966	1	0	0
CTGF_HUMAN	CBP_HUMAN	0.966	1	0	0
MLL4_HUMAN	SMAD3_HUMAN	0.966	1	0	0
CD11A_HUMAN	SMAD3_HUMAN	0.966	1	0	1
HIF3A_HUMAN	HIF1A_HUMAN	0.966	1	0	0
BMAL1_HUMAN	HIF1A_HUMAN	0.966	1	0	0
TOP2B_HUMAN	UBC9_HUMAN	0.966	1	0	0
SETBP_HUMAN	UBC9_HUMAN	0.966	1	0	0
HSPB2_HUMAN	UBC9_HUMAN	0.966	1	0	0
LRRK2_HUMAN	RBM39_HUMAN	0.966	1	0	0
SRBS1_HUMAN	CDK4_HUMAN	0.966	1	0	0
FRS2_HUMAN	CRK_HUMAN	0.966	1	0	0
AKT1_HUMAN	CDN1B_HUMAN	0.966	1	0	0
MECR_HUMAN	AURKA_HUMAN	0.966	1	0	0
TEBP_HUMAN	ERBB3_HUMAN	0.966	1	0	0
VTA1_HUMAN	ERBB3_HUMAN	0.966	1	0	0
GBRL1_HUMAN	ERBB3_HUMAN	0.966	1	0	0
GSK3B_HUMAN	FBW1A_HUMAN	0.966	1	0	0
NTRK2_HUMAN	PTN1_HUMAN	0.966	1	0	0
CRK_HUMAN	PTN1_HUMAN	0.966	1	0	0
PTN1_HUMAN	AKT1_HUMAN	0.966	1	0	0
MREG_HUMAN	PTN1_HUMAN	0.966	1	0	0
RBM14_HUMAN	SKP1_HUMAN	0.966	1	0	0
CDN1C_HUMAN	SKP2_HUMAN	0.966	1	0	0
RAD9A_HUMAN	GCR_HUMAN	0.966	1	0	0
CUED2_HUMAN	IKKB_HUMAN	0.966	1	0	0
ARHG7_HUMAN	PAXI_HUMAN	0.966	1	0	0
DPM1_HUMAN	PAXI_HUMAN	0.966	1	0	0
SIT1_HUMAN	FYN_HUMAN	0.966	1	0	0
ZBT22_HUMAN	DNJA3_HUMAN	0.966	1	0	0
PP2BA_HUMAN	GSK3B_HUMAN	0.966	1	0	0
DNM1L_HUMAN	GSK3B_HUMAN	0.966	1	0	0
SNAI2_HUMAN	GSK3B_HUMAN	0.966	1	0	0
MAPK5_HUMAN	MK14_HUMAN	0.966	1	0	0
BRAF_HUMAN	HSP71_HUMAN,HS71B_HUMAN	0.966	1	0	0
TNIP1_HUMAN	TNR1A_HUMAN	0.966	1	0	0
KPCA_HUMAN	HDAC6_HUMAN	0.966	1	0	0
P73_HUMAN	CHIP_HUMAN	0.966	1	0	0
TNAP3_HUMAN	TRAF6_HUMAN	0.966	1	0	0
SYIC_HUMAN	TRAF6_HUMAN	0.966	1	0	0
SYTC_HUMAN	TRAF6_HUMAN	0.966	1	0	0
RAD18_HUMAN	ATF2_HUMAN	0.966	1	0	0
ATM_HUMAN	NBN_HUMAN	0.966	1	0	0
FANCB_HUMAN	DNJC7_HUMAN	0.966	1	0	0
RIR2B_HUMAN	MDM2_HUMAN	0.966	1	0	0
SRPK1_HUMAN	DHX8_HUMAN	0.966	1	0	0
DYR_HUMAN	MDM2_HUMAN	0.966	1	0	0
TENS1_HUMAN	MET_HUMAN	0.966	1	0	0
FANCC_HUMAN	HSP74_HUMAN	0.966	1	0	0
UFO_HUMAN	CDC37_HUMAN	0.966	1	0	0
ATR_HUMAN	TNR1A_HUMAN	0.966	1	0	0
TRADD_HUMAN	TNR1A_HUMAN	0.966	1	0	0
TBA3C_HUMAN	TNR1A_HUMAN	0.966	1	0	0
TBC16_HUMAN	HDAC6_HUMAN	0.966	1	0	0
SMAD7_HUMAN	MP2K3_HUMAN	0.966	1	0	0
CIKS_HUMAN	IKKA_HUMAN	0.966	1	0	0
CDKN3_HUMAN	GRP75_HUMAN	0.966	1	0	0
DJC13_HUMAN	GRP75_HUMAN	0.966	1	0	0
GREB1_HUMAN	GRP75_HUMAN	0.966	1	0	0
PTN13_HUMAN	PTEN_HUMAN	0.966	1	0	0
TP4AP_HUMAN	CUL4A_HUMAN	0.966	1	0	0
LRRK2_HUMAN	SF01_HUMAN	0.966	1	0	0
TRI14_HUMAN	VIME_HUMAN	0.966	1	0	0
DENR_HUMAN	CSN6_HUMAN	0.966	1	0	0
BTBD1_HUMAN	CSN6_HUMAN	0.966	1	0	0
APBB3_HUMAN	CSN6_HUMAN	0.966	1	0	0
LRC47_HUMAN	CSN6_HUMAN	0.966	1	0	0
K1377_HUMAN,CE126_HUMAN	KAT5_HUMAN	0.966	1	0	0
UHRF2_HUMAN	FYN_HUMAN	0.966	1	0	0
H90B3_HUMAN	FYN_HUMAN	0.966	1	0	0
RBL1_HUMAN	PP2AA_HUMAN	0.966	1	0	0
BRCC3_HUMAN	GCR_HUMAN	0.966	1	0	0
HXB1_HUMAN	GCR_HUMAN	0.966	1	0	0
CLSPN_HUMAN	CDK9_HUMAN	0.966	1	0	0
UB2L6_HUMAN	TRI25_HUMAN	0.966	1	0	0
MAPK2_HUMAN	HSPB1_HUMAN	0.966	1	0	0
MAPK2_HUMAN	HSF1_HUMAN	0.966	1	0	0
P2R3A_HUMAN	2AAA_HUMAN	0.966	1	0	0
AMRA1_HUMAN	2AAA_HUMAN	0.966	1	0	0
CCNE2_HUMAN	CDK2_HUMAN	0.966	1	0	0
ZO1_HUMAN	TBA1C_HUMAN	0.966	1	0	0
LIN37_HUMAN	CDK2_HUMAN	0.966	1	0	0
PGAM5_HUMAN	CDK2_HUMAN	0.966	1	0	0
AKT1_HUMAN	FOXO1_HUMAN	0.966	1	0	0
AKT2_HUMAN	AKT1_HUMAN	0.966	1	0	0
HES5_HUMAN	STAT3_HUMAN	0.966	1	0	0
DUS6_HUMAN	HSPB1_HUMAN	0.966	1	0	0
LRRK2_HUMAN	SMCA5_HUMAN	0.966	1	0	0
C1TC_HUMAN	TAU_HUMAN	0.966	1	0	0
PINK1_HUMAN	SYUA_HUMAN	0.966	1	0	0
SYUA_HUMAN	MLP3B_HUMAN	0.966	1	0	0
CLSPN_HUMAN	FBW1B_HUMAN	0.966	1	0	0
IKBE_HUMAN	FBW1B_HUMAN	0.966	1	0	0
SRPK2_HUMAN	PRP4B_HUMAN	0.966	1	0	0
TACD2_HUMAN	ATF2_HUMAN	0.966	1	0	0
ATG3_HUMAN	MLP3B_HUMAN	0.966	1	0	0
DCA15_HUMAN	CUL4A_HUMAN	0.966	1	0	0
NXPH3_HUMAN	CUL4A_HUMAN	0.966	1	0	0
PINK1_HUMAN	HSP74_HUMAN	0.966	1	0	1
MEN1_HUMAN	HSP74_HUMAN	0.966	1	0	0
CACO1_HUMAN	MLP3B_HUMAN	0.966	1	0	0
TRFL_HUMAN	MTA70_HUMAN	0.966	1	0	0
LRRK2_HUMAN	SH3G1_HUMAN	0.966	1	0	0
KS6B2_HUMAN	ATPA_HUMAN	0.966	1	0	0
MYCN_HUMAN	AURKA_HUMAN	0.966	1	0	0
SRPK2_HUMAN	RSRC1_HUMAN	0.966	1	0	0
SYTC_HUMAN	AURKA_HUMAN	0.966	1	0	0
KIRR2_HUMAN	AURKA_HUMAN	0.966	1	0	0
HS74L_HUMAN	CHIP_HUMAN	0.966	1	0	0
HS74L_HUMAN	MTA70_HUMAN	0.966	1	0	0
KPRA_HUMAN	PAK1_HUMAN	0.964	1	0	0
MK01_HUMAN	JUN_HUMAN	0.964	1	0	0
MKL1_HUMAN	MK01_HUMAN	0.964	1	0	0
DUS9_HUMAN	MK01_HUMAN	0.964	1	0	0
TGFR1_HUMAN	TRAF6_HUMAN	0.964	1	0	0
KPCT_HUMAN	HSF1_HUMAN	0.964	1	0	0
DAB1_HUMAN	SOCS1_HUMAN	0.964	1	0	0
ERBB4_HUMAN	ERBB3_HUMAN	0.964	1	0	0
ELF1_HUMAN	NFKB1_HUMAN	0.964	1	0	0
IL3RB_HUMAN	LYN_HUMAN	0.964	1	0	0
CCAR1_HUMAN	LYN_HUMAN	0.964	1	0	0
RHG01_HUMAN	P85A_HUMAN	0.964	1	0	0
SRC_HUMAN	HIF1A_HUMAN	0.964	1	0	0
SRC_HUMAN	PAXI_HUMAN	0.964	1	0	0
U119A_HUMAN	UBC9_HUMAN	0.964	1	0	0
GAB2_HUMAN	AKT1_HUMAN	0.964	1	0	0
ABL1_HUMAN	JUN_HUMAN	0.964	1	0	0
NF2L1_HUMAN	JUN_HUMAN	0.964	1	0	0
CRBN_HUMAN	JUN_HUMAN	0.964	1	0	0
TNR6_HUMAN	RB_HUMAN	0.964	1	0	0
COM1_HUMAN	RB_HUMAN	0.964	1	0	0
RFX1_HUMAN	ABL1_HUMAN	0.964	1	0	0
CHIP_HUMAN	ABL1_HUMAN	0.964	1	0	0
CSK21_HUMAN	CBP_HUMAN	0.964	1	0	0
KLF13_HUMAN	CBP_HUMAN	0.964	1	0	0
CP11A_HUMAN	SMAD3_HUMAN	0.964	1	0	0
SOX10_HUMAN	UBC9_HUMAN	0.964	1	0	0
BLK_HUMAN	CDC37_HUMAN	0.964	1	0	0
NR6A1_HUMAN	NCOR1_HUMAN	0.964	1	0	0
ERBB3_HUMAN	TEBP_HUMAN	0.964	1	0	0
ZC12A_HUMAN	FBW1A_HUMAN	0.964	1	0	0
DDIT4_HUMAN	FBW1A_HUMAN	0.964	1	0	0
IRF3_HUMAN	PP2AA_HUMAN	0.964	1	0	0
SNX4_HUMAN	CSN6_HUMAN	0.964	1	0	0
TNR14_HUMAN	PDIA1_HUMAN	0.964	1	0	0
RBL2_HUMAN	CDK2_HUMAN	0.964	1	0	0
TCP4_HUMAN	CDK2_HUMAN	0.964	1	0	0
CRK_HUMAN	PAXI_HUMAN	0.964	1	0	0
GIT2_HUMAN	PAXI_HUMAN	0.964	1	0	0
SC23B_HUMAN	PAXI_HUMAN	0.964	1	0	0
DCP1B_HUMAN	GSK3B_HUMAN	0.964	1	0	0
GSK3B_HUMAN	ANXA1_HUMAN	0.964	1	0	0
DUS16_HUMAN	MK14_HUMAN	0.964	1	0	0
SOX9_HUMAN	HSP71_HUMAN,HS71B_HUMAN	0.964	1	0	0
AN32A_HUMAN	TRAF1_HUMAN	0.964	1	0	0
KS6A4_HUMAN	MYLK2_HUMAN	0.964	1	0	0
IL1R1_HUMAN	IRAK1_HUMAN	0.964	1	0	0
TRAF5_HUMAN	TRAF6_HUMAN	0.964	1	0	0
TAXB1_HUMAN	TRAF6_HUMAN	0.964	1	0	0
AIMP2_HUMAN	TRAF6_HUMAN	0.964	1	0	0
SPHK1_HUMAN	TRAF6_HUMAN	0.964	1	0	0
AMRA1_HUMAN	TRAF6_HUMAN	0.964	1	0	0
TBB4A_HUMAN	TRAF6_HUMAN	0.964	1	0	0
LRRK2_HUMAN	FADD_HUMAN	0.964	1	0	0
ATM_HUMAN	SMC1A_HUMAN	0.964	1	0	0
ATM_HUMAN	MRE11_HUMAN	0.964	1	0	0
BCCIP_HUMAN	CDK2_HUMAN	0.964	1	0	0
LRRK2_HUMAN	KC1A_HUMAN	0.964	1	0	0
MOCOS_HUMAN	DNJC7_HUMAN	0.964	1	0	0
RAD52_HUMAN	G3P_HUMAN	0.964	1	0	0
GIT2_HUMAN	TRAF1_HUMAN	0.964	1	0	0
TRAF1_HUMAN	TBB4A_HUMAN	0.964	1	0	0
TRAF3_HUMAN	UBP7_HUMAN	0.964	1	0	0
ARBK1_HUMAN	MDM2_HUMAN	0.964	1	0	0
CSK21_HUMAN	RBM10_HUMAN	0.964	1	0	0
CSK21_HUMAN	RU17_HUMAN	0.964	1	0	0
CSK21_HUMAN	SIR1_HUMAN	0.964	1	0	0
CHK1_HUMAN	UBP7_HUMAN	0.964	1	0	0
RIPK2_HUMAN	TBB5_HUMAN	0.964	1	0	0
ATX3_HUMAN	TBB5_HUMAN	0.964	1	0	0
TNAP3_HUMAN	TNR1A_HUMAN	0.964	1	0	0
CASP7_HUMAN	TNR1A_HUMAN	0.964	1	0	0
RNF31_HUMAN	TNR1A_HUMAN	0.964	1	0	0
RELB_HUMAN	UBP7_HUMAN	0.964	1	0	0
AKT1_HUMAN	TSC1_HUMAN	0.964	1	0	0
SMC4_HUMAN	NEMO_HUMAN	0.964	1	0	0
PGH2_HUMAN	CUL4A_HUMAN	0.964	1	0	0
STK4_HUMAN	GRP75_HUMAN	0.964	1	0	0
TFIP8_HUMAN	GRP75_HUMAN	0.964	1	0	0
AKT1_HUMAN	PTEN_HUMAN	0.964	1	0	0
ARAP3_HUMAN	PTEN_HUMAN	0.964	1	0	0
BIRC3_HUMAN	UBP7_HUMAN	0.964	1	0	0
BRCC3_HUMAN	UBP7_HUMAN	0.964	1	0	0
LRRK2_HUMAN	RIPK1_HUMAN	0.964	1	0	0
M3K8_HUMAN	TF65_HUMAN	0.964	1	0	0
PRCA1_HUMAN	VIME_HUMAN	0.964	1	0	0
BACH2_HUMAN	CSN6_HUMAN	0.964	1	0	0
CSN8_HUMAN	CSN6_HUMAN	0.964	1	0	0
DCAF4_HUMAN	CSN6_HUMAN	0.964	1	0	0
DCAF8_HUMAN	CSN6_HUMAN	0.964	1	0	0
MYOV2_HUMAN	CSN6_HUMAN	0.964	1	0	0
FBXW9_HUMAN	CSN6_HUMAN	0.964	1	0	0
AAPK1_HUMAN	CDC37_HUMAN	0.964	1	0	0
TRI18_HUMAN	2AAA_HUMAN	0.964	1	0	0
FYB_HUMAN	FYN_HUMAN	0.964	1	0	0
EFS_HUMAN	FYN_HUMAN	0.964	1	0	0
CRY2_HUMAN	SKP1_HUMAN	0.964	1	0	0
UHRF2_HUMAN	SKP1_HUMAN	0.964	1	0	0
UBE2N_HUMAN	AURKA_HUMAN	0.964	1	0	0
SGK1_HUMAN	CDC37_HUMAN	0.964	1	0	0
PNCB_HUMAN	MP2K3_HUMAN	0.964	1	0	0
TRADD_HUMAN	2AAA_HUMAN	0.964	1	0	0
CASPE_HUMAN	MTA70_HUMAN	0.964	1	0	0
2A5G_HUMAN	2AAA_HUMAN	0.964	1	0	0
SYNEM_HUMAN	CUL4A_HUMAN	0.964	1	0	0
LATS1_HUMAN	CUL4A_HUMAN	0.964	1	0	0
UCHL1_HUMAN	CDK2_HUMAN	0.964	1	0	0
CHIO_HUMAN	AKT1_HUMAN	0.964	1	0	0
AKT1_HUMAN	TCPB_HUMAN	0.964	1	0	0
PINK1_HUMAN	STAT3_HUMAN	0.964	1	0	1
CG050_HUMAN	TAU_HUMAN	0.964	1	0	0
MK13_HUMAN	TAU_HUMAN	0.964	1	0	0
LRRK2_HUMAN	TAU_HUMAN	0.964	1	0	0
DHE4_HUMAN	ATF2_HUMAN	0.964	1	0	0
SLN11_HUMAN	RUVB1_HUMAN	0.964	1	0	0
LRRK2_HUMAN	AGO2_HUMAN	0.964	1	0	0
DDIT4_HUMAN	CUL4A_HUMAN	0.964	1	0	0
F105B_HUMAN,OTUL_HUMAN	CUL4A_HUMAN	0.964	1	0	0
PHIP_HUMAN	CUL4A_HUMAN	0.964	1	0	0
NUCG_HUMAN	HSP74_HUMAN	0.964	1	0	0
SODM_HUMAN	AURKA_HUMAN	0.964	1	0	0
OXSR1_HUMAN	BAG2_HUMAN	0.964	1	0	0
DBC1_HUMAN,BRNP1_HUMAN	SIR1_HUMAN	0.964	1	0	0
LRRK2_HUMAN	RS27_HUMAN	0.964	1	0	0
SRPK2_HUMAN	SRSF5_HUMAN	0.964	1	0	0
CA135_HUMAN	AURKA_HUMAN	0.964	1	0	0
PEAK1_HUMAN	AURKA_HUMAN	0.964	1	0	0
DNJB5_HUMAN	CHIP_HUMAN	0.964	1	0	0
PHKG2_HUMAN	CHIP_HUMAN	0.964	1	0	0
MKL2_HUMAN	MK01_HUMAN	0.962	1	0	0
MK01_HUMAN	CDK4_HUMAN	0.962	1	0	0
ETV3_HUMAN	MK01_HUMAN	0.962	1	0	0
LAT_HUMAN	TRAF6_HUMAN	0.962	1	0	0
FGFR3_HUMAN	SOCS1_HUMAN	0.962	1	0	0
REL_HUMAN	CDK2_HUMAN	0.962	1	0	0
PR15A_HUMAN	LYN_HUMAN	0.962	1	0	0
H90B3_HUMAN	LYN_HUMAN	0.962	1	0	0
VGFR1_HUMAN	P85A_HUMAN	0.962	1	0	0
PTN11_HUMAN	ANDR_HUMAN	0.962	1	0	0
MCR_HUMAN	SRC_HUMAN	0.962	1	0	0
MK03_HUMAN	HDAC6_HUMAN	0.962	1	0	0
NACA_HUMAN,NACAM_HUMAN,NACA_HUMAN	JUN_HUMAN	0.962	1	0	0
BATF2_HUMAN	JUN_HUMAN	0.962	1	0	0
CDK13_HUMAN	RB_HUMAN	0.962	1	0	0
SHD_HUMAN	ABL1_HUMAN	0.962	1	0	0
BAG1_HUMAN	ANDR_HUMAN	0.962	1	0	0
TGFI1_HUMAN	ANDR_HUMAN	0.962	1	0	0
MLL2_HUMAN,KMT2D_HUMAN	ANDR_HUMAN	0.962	1	0	0
MYBB_HUMAN	CBP_HUMAN	0.962	1	0	0
KS6A1_HUMAN	CBP_HUMAN	0.962	1	0	0
AKT1_HUMAN	CBP_HUMAN	0.962	1	0	0
FOXM1_HUMAN	CBP_HUMAN	0.962	1	0	0
NACA_HUMAN,NACAM_HUMAN,NACA_HUMAN	ATF2_HUMAN	0.962	1	0	0
EID2_HUMAN	SMAD3_HUMAN	0.962	1	0	0
ZEB1_HUMAN	SMAD3_HUMAN	0.962	1	0	0
AKT1_HUMAN	HIF1A_HUMAN	0.962	1	0	0
ERR2_HUMAN	HIF1A_HUMAN	0.962	1	0	0
EGLN2_HUMAN	HIF1A_HUMAN	0.962	1	0	0
HSF2_HUMAN	UBC9_HUMAN	0.962	1	0	0
RCC1_HUMAN	UBC9_HUMAN	0.962	1	0	0
JDP2_HUMAN	HDAC6_HUMAN	0.962	1	0	0
CSF3R_HUMAN	FZR_HUMAN	0.962	1	0	0
SLAP2_HUMAN	MET_HUMAN	0.962	1	0	0
FES_HUMAN	FKBP5_HUMAN	0.962	1	0	0
FER_HUMAN	ERBB3_HUMAN	0.962	1	0	0
CSN4_HUMAN	FBW1A_HUMAN	0.962	1	0	0
FBXW2_HUMAN	FBW1A_HUMAN	0.962	1	0	0
SOMA_HUMAN	FBW1A_HUMAN	0.962	1	0	0
TNAP3_HUMAN	P53_HUMAN	0.962	1	0	0
RHBD1_HUMAN,RHBL4_HUMAN	PTN1_HUMAN	0.962	1	0	0
MYBB_HUMAN	CDK2_HUMAN	0.962	1	0	0
CDN1C_HUMAN	CDK4_HUMAN	0.962	1	0	0
TPX2_HUMAN	IKKB_HUMAN	0.962	1	0	0
VPS4B_HUMAN	EPHA2_HUMAN	0.962	1	0	0
CNTRB_HUMAN	PAXI_HUMAN	0.962	1	0	0
GSK3B_HUMAN	ACLY_HUMAN	0.962	1	0	0
GSK3B_HUMAN	DBPA_HUMAN,YBOX3_HUMAN	0.962	1	0	0
TLR9_HUMAN	GSK3B_HUMAN	0.962	1	0	0
CABYR_HUMAN	GSK3B_HUMAN	0.962	1	0	0
KS6A4_HUMAN	MK14_HUMAN	0.962	1	0	0
HXC10_HUMAN	MK14_HUMAN	0.962	1	0	0
APAF_HUMAN	HSP71_HUMAN,HS71B_HUMAN	0.962	1	0	0
PGAM5_HUMAN	HSP71_HUMAN,HS71B_HUMAN	0.962	1	0	0
KS6A3_HUMAN	FYN_HUMAN	0.962	1	0	0
GUAD_HUMAN	KS6A3_HUMAN	0.962	1	0	0
KS6A3_HUMAN	HSPB1_HUMAN	0.962	1	0	0
LRRK2_HUMAN	RGS2_HUMAN	0.962	1	0	0
P73_HUMAN	GRP75_HUMAN	0.962	1	0	0
TLR4_HUMAN	IRAK1_HUMAN	0.962	1	0	0
IRF7_HUMAN	IRAK1_HUMAN	0.962	1	0	0
M3K7_HUMAN	TRAF6_HUMAN	0.962	1	0	0
STRAB_HUMAN	TRAF6_HUMAN	0.962	1	0	0
MRP2_HUMAN	NFKB1_HUMAN	0.962	1	0	0
DOCK1_HUMAN	CRK_HUMAN	0.962	1	0	0
ATM_HUMAN	NEMO_HUMAN	0.962	1	0	0
UNG_HUMAN	PP2AA_HUMAN	0.962	1	0	0
CCNA1_HUMAN	CSN6_HUMAN	0.962	1	0	0
CCNA1_HUMAN	CDK2_HUMAN	0.962	1	0	0
TRAF1_HUMAN	NEMO_HUMAN	0.962	1	0	0
RIPK2_HUMAN	TRAF1_HUMAN	0.962	1	0	0
CSK21_HUMAN	TOP2A_HUMAN	0.962	1	0	0
CSK21_HUMAN	MLL1_HUMAN,KMT2A_HUMAN	0.962	1	0	0
2A5G_HUMAN	MDM2_HUMAN	0.962	1	0	0
SHC3_HUMAN	MET_HUMAN	0.962	1	0	0
PINK1_HUMAN	TBB5_HUMAN	0.962	1	0	0
NF2L1_HUMAN	FBXW7_HUMAN	0.962	1	0	0
3BP1_HUMAN	CRK_HUMAN	0.962	1	0	0
BCAR3_HUMAN	CRK_HUMAN	0.962	1	0	0
TRI15_HUMAN	CRK_HUMAN	0.962	1	0	0
CRADD_HUMAN	TNR1A_HUMAN	0.962	1	0	0
TIM50_HUMAN	TNR1A_HUMAN	0.962	1	0	0
KHNYN_HUMAN	TNR1A_HUMAN	0.962	1	0	0
2ABA_HUMAN	2AAA_HUMAN	0.962	1	0	0
SYIC_HUMAN	NEMO_HUMAN	0.962	1	0	0
IKKE_HUMAN	NEMO_HUMAN	0.962	1	0	0
DJB12_HUMAN	GRP75_HUMAN	0.962	1	0	0
CB068_HUMAN	GRP75_HUMAN	0.962	1	0	0
ZEB1_HUMAN	UBP7_HUMAN	0.962	1	0	0
MCMBP_HUMAN	UBP7_HUMAN	0.962	1	0	0
F175B_HUMAN	UBP7_HUMAN	0.962	1	0	0
RIPK2_HUMAN	G3P_HUMAN	0.962	1	0	0
IRF5_HUMAN	CSN6_HUMAN	0.962	1	0	0
ERCC8_HUMAN	CSN6_HUMAN	0.962	1	0	0
8ODP_HUMAN	CSN6_HUMAN	0.962	1	0	0
DCA11_HUMAN	CSN6_HUMAN	0.962	1	0	0
LRC14_HUMAN	CSN6_HUMAN	0.962	1	0	0
CAPR2_HUMAN	CSN6_HUMAN	0.962	1	0	0
FBX22_HUMAN	CSN6_HUMAN	0.962	1	0	0
K1C24_HUMAN	CSN6_HUMAN	0.962	1	0	0
K22O_HUMAN	CSN6_HUMAN	0.962	1	0	0
TGFI1_HUMAN	HSPB1_HUMAN	0.962	1	0	0
PINK1_HUMAN	CDC37_HUMAN	0.962	1	0	0
CHRD1_HUMAN	CDC37_HUMAN	0.962	1	0	0
PPM1A_HUMAN	CDK9_HUMAN	0.962	1	0	0
HCK_HUMAN	CDK9_HUMAN	0.962	1	0	0
DUS16_HUMAN	HSPB1_HUMAN	0.962	1	0	0
LRRK2_HUMAN	TRADD_HUMAN	0.962	1	0	0
INT8_HUMAN	2AAA_HUMAN	0.962	1	0	0
SGK1_HUMAN	CHIP_HUMAN	0.962	1	0	0
LRRK2_HUMAN	SRP14_HUMAN	0.962	1	0	0
CNTRB_HUMAN	CDK2_HUMAN	0.962	1	0	0
FOXM1_HUMAN	CDK2_HUMAN	0.962	1	0	0
AATM_HUMAN	CDK2_HUMAN	0.962	1	0	0
TWST1_HUMAN	TF65_HUMAN	0.962	1	0	0
DSG1_HUMAN	AKT1_HUMAN	0.962	1	0	0
SOX4_HUMAN	AKT1_HUMAN	0.962	1	0	0
STAT3_HUMAN	PML_HUMAN	0.962	1	0	0
NUB1_HUMAN	VAV_HUMAN	0.962	1	0	0
TIRAP_HUMAN	STAT3_HUMAN	0.962	1	0	0
CAP1_HUMAN	ATF2_HUMAN	0.962	1	0	0
SYUA_HUMAN	HSPB1_HUMAN	0.962	1	0	0
SRMS_HUMAN	HSPB1_HUMAN	0.962	1	0	0
CHMP5_HUMAN	SYUA_HUMAN	0.962	1	0	0
NRDC_HUMAN	FBW1B_HUMAN	0.962	1	0	0
ATG4B_HUMAN	FBW1B_HUMAN	0.962	1	0	0
NOD2_HUMAN	KAT5_HUMAN	0.962	1	0	0
DET1_HUMAN	CUL4A_HUMAN	0.962	1	0	0
DCAF8_HUMAN	CUL4A_HUMAN	0.962	1	0	0
TTC3_HUMAN	HSP74_HUMAN	0.962	1	0	0
IRK10_HUMAN,KCJ10_HUMAN	HSP74_HUMAN	0.962	1	0	0
NBR1_HUMAN	MLP3B_HUMAN	0.962	1	0	0
LRRK2_HUMAN	LDHB_HUMAN	0.962	1	0	0
SRPK2_HUMAN	MMTA2_HUMAN	0.962	1	0	0
SOX4_HUMAN	AURKA_HUMAN	0.962	1	0	0
BCKD_HUMAN	LG3BP_HUMAN	0.962	1	0	0
LYSC_HUMAN	MTA70_HUMAN	0.962	1	0	0
CHMP5_HUMAN	AURKA_HUMAN	0.962	1	0	0
HTR5B_HUMAN	AURKA_HUMAN	0.962	1	0	0
LRRK2_HUMAN	ECHM_HUMAN	0.962	1	0	0
FILA2_HUMAN	MTA70_HUMAN	0.962	1	0	0
AKA12_HUMAN	PAK1_HUMAN	0.96	1	0	0
AKT1_HUMAN	PAK1_HUMAN	0.96	1	0	0
BTK_HUMAN	CBL_HUMAN	0.96	1	1	0
MK01_HUMAN	TRI25_HUMAN	0.96	1	0	0
3BP2_HUMAN	MET_HUMAN	0.96	1	0	0
SRC_HUMAN	LYN_HUMAN	0.96	1	1	0
ADA15_HUMAN	LYN_HUMAN	0.96	1	0	0
ADA12_HUMAN	P85A_HUMAN	0.96	1	0	0
TNR5_HUMAN	P85A_HUMAN	0.96	1	0	0
SRC_HUMAN	KHDR1_HUMAN	0.96	1	0	0
MATK_HUMAN	ANDR_HUMAN	0.96	1	0	0
DDR1_HUMAN	SHC1_HUMAN	0.96	1	0	0
IL2RG_HUMAN	SHC1_HUMAN	0.96	1	0	0
SHC2_HUMAN	SHC1_HUMAN	0.96	1	0	0
SPIB_HUMAN	MK03_HUMAN	0.96	1	0	0
SKAP2_HUMAN	FYN_HUMAN	0.96	1	0	0
JDP2_HUMAN	JUN_HUMAN	0.96	1	0	0
CSN4_HUMAN	JUN_HUMAN	0.96	1	0	0
FOSB_HUMAN	JUN_HUMAN	0.96	1	0	0
SRBS1_HUMAN	ABL1_HUMAN	0.96	1	0	0
RAD9A_HUMAN	ABL1_HUMAN	0.96	1	0	0
MUC1_HUMAN	ABL1_HUMAN	0.96	1	0	0
CASP8_HUMAN	ANDR_HUMAN	0.96	1	0	0
TENS1_HUMAN	ANDR_HUMAN	0.96	1	0	0
KAT7_HUMAN	ANDR_HUMAN	0.96	1	0	0
ERBB2_HUMAN	STAT1_HUMAN	0.96	1	0	0
NACA_HUMAN,NACAM_HUMAN,NACA_HUMAN	2AAA_HUMAN	0.96	1	0	0
ZC12A_HUMAN	SMAD3_HUMAN	0.96	1	0	0
TP53B_HUMAN	UBC9_HUMAN	0.96	1	0	0
WT1_HUMAN	UBC9_HUMAN	0.96	1	0	0
SOX4_HUMAN	UBC9_HUMAN	0.96	1	0	0
EPHA2_HUMAN	FZR_HUMAN	0.96	1	0	0
CUED2_HUMAN	FZR_HUMAN	0.96	1	0	0
CSK21_HUMAN	SH3K1_HUMAN	0.96	1	0	0
FKB1A_HUMAN	ERBB3_HUMAN	0.96	1	0	0
PPM1B_HUMAN	ERBB3_HUMAN	0.96	1	0	0
GBRL2_HUMAN	ERBB3_HUMAN	0.96	1	0	0
PLD2_HUMAN	TBB5_HUMAN	0.96	1	0	0
BAG3_HUMAN	NEMO_HUMAN	0.96	1	0	0
CSK21_HUMAN	PR40A_HUMAN	0.96	1	0	0
CAN1_HUMAN	P53_HUMAN	0.96	1	0	0
ITB3_HUMAN	MLP3B_HUMAN	0.96	1	0	0
LTK_HUMAN	PTN1_HUMAN	0.96	1	0	0
NQO1_HUMAN	CAV1_HUMAN	0.96	1	0	0
POLH_HUMAN	TBB5_HUMAN	0.96	1	0	0
EPHA2_HUMAN	MET_HUMAN	0.96	1	0	0
EPHA2_HUMAN	CDK4_HUMAN	0.96	1	0	0
GSK3B_HUMAN	TSC1_HUMAN	0.96	1	0	0
GSK3B_HUMAN	SFPQ_HUMAN	0.96	1	0	0
GSK3B_HUMAN	AURKA_HUMAN	0.96	1	0	0
SH21B_HUMAN	HSP71_HUMAN,HS71B_HUMAN	0.96	1	0	0
NPHP1_HUMAN	TBB5_HUMAN	0.96	1	0	0
EGLN1_HUMAN	KPYM_HUMAN	0.96	1	0	0
MYOD1_HUMAN	STAT3_HUMAN	0.96	1	0	0
AHR_HUMAN	CHIP_HUMAN	0.96	1	0	0
TNR5_HUMAN	TRAF1_HUMAN	0.96	1	0	0
SRPK2_HUMAN	CPSF5_HUMAN	0.96	1	0	0
CSK21_HUMAN	EIF3H_HUMAN	0.96	1	0	0
CCNG1_HUMAN	MDM2_HUMAN	0.96	1	0	0
TENS3_HUMAN	MET_HUMAN	0.96	1	0	0
TBB4A_HUMAN	TNR1A_HUMAN	0.96	1	0	0
HAP28_HUMAN	TAU_HUMAN	0.96	1	0	0
CSN3_HUMAN	NEMO_HUMAN	0.96	1	0	0
TAB1_HUMAN	GRP75_HUMAN	0.96	1	0	0
SHRPN_HUMAN	PTEN_HUMAN	0.96	1	0	0
BRE_HUMAN	UBP7_HUMAN	0.96	1	0	0
HLTF_HUMAN	UBP7_HUMAN	0.96	1	0	0
M3K8_HUMAN	RIPK1_HUMAN	0.96	1	1	0
PA24A_HUMAN	STAT3_HUMAN	0.96	1	0	0
CSN1_HUMAN	CSN6_HUMAN	0.96	1	0	0
PDD2L_HUMAN	CSN6_HUMAN	0.96	1	0	0
K2C75_HUMAN	CSN6_HUMAN	0.96	1	0	0
CASP4_HUMAN	SMC3_HUMAN	0.96	1	0	0
TBC25_HUMAN	SMC3_HUMAN	0.96	1	0	0
PRAX_HUMAN	EFTU_HUMAN	0.96	1	0	0
PRUN2_HUMAN	FYN_HUMAN	0.96	1	0	0
TY3H_HUMAN	M3K7_HUMAN	0.96	1	0	0
PPP6_HUMAN	AURKA_HUMAN	0.96	1	0	0
GATA2_HUMAN	SKP1_HUMAN	0.96	1	0	0
CA106_HUMAN	SKP1_HUMAN	0.96	1	0	0
MINT_HUMAN	GCR_HUMAN	0.96	1	0	0
AKT1_HUMAN	GCR_HUMAN	0.96	1	0	0
CDK13_HUMAN	CDC37_HUMAN	0.96	1	0	0
RCL1_HUMAN	CDK9_HUMAN	0.96	1	0	0
APAF_HUMAN	HSP74_HUMAN	0.96	1	0	0
LYL1_HUMAN	NFKB1_HUMAN	0.96	1	0	0
ZNHI3_HUMAN	RUVB1_HUMAN	0.96	1	0	0
SYIC_HUMAN	CUL4A_HUMAN	0.96	1	0	0
HS74L_HUMAN	MP2K3_HUMAN	0.96	1	0	0
AIMP2_HUMAN	HSP74_HUMAN	0.96	1	0	0
FOXO3_HUMAN	AKT1_HUMAN	0.96	1	0	0
CKS2_HUMAN	CDK2_HUMAN	0.96	1	0	0
CDK13_HUMAN	CDK4_HUMAN	0.96	1	0	0
H90B3_HUMAN	AKT1_HUMAN	0.96	1	0	0
SMC1A_HUMAN	IKBA_HUMAN	0.96	1	0	0
STAT3_HUMAN	SIR1_HUMAN	0.96	1	0	0
TCAL1_HUMAN	STAT3_HUMAN	0.96	1	0	0
CSN8_HUMAN	CUL4A_HUMAN	0.96	1	0	0
ITB4_HUMAN	ATF2_HUMAN	0.96	1	0	0
SIK2_HUMAN	HSPB1_HUMAN	0.96	1	0	0
GSK3A_HUMAN	TAU_HUMAN	0.96	1	0	0
MARH7_HUMAN	TAU_HUMAN	0.96	1	0	0
SENP3_HUMAN	CHIP_HUMAN	0.96	1	0	0
DTL_HUMAN	CUL4A_HUMAN	0.96	1	0	0
DCNL2_HUMAN	CUL4A_HUMAN	0.96	1	0	0
TEAD3_HUMAN	HSP74_HUMAN	0.96	1	0	0
DSC1_HUMAN	DESP_HUMAN	0.96	1	0	0
PAPS2_HUMAN	TBB2A_HUMAN	0.96	1	0	0
KI16B_HUMAN	AURKA_HUMAN	0.96	1	0	0
LRRK2_HUMAN	RS7_HUMAN	0.96	1	0	0
LRRK2_HUMAN	RS18_HUMAN	0.96	1	0	0
LONF3_HUMAN	ENOA_HUMAN	0.96	1	0	0
SSRD_HUMAN	TBA1C_HUMAN	0.96	1	0	0
CP2W1_HUMAN	HS71L_HUMAN	0.96	1	0	0
PGAM5_HUMAN	PAK1_HUMAN	0.958	1	0	0
CBL_HUMAN	PLCG1_HUMAN	0.958	1	0	0
KSYK_HUMAN	CBL_HUMAN	0.958	1	1	0
CD2AP_HUMAN	CBL_HUMAN	0.958	1	0	0
RET_HUMAN	CBL_HUMAN	0.958	1	0	0
FYN_HUMAN	CBL_HUMAN	0.958	1	1	0
DPP2_HUMAN	PLCG1_HUMAN	0.958	1	0	0
THMS1_HUMAN	PLCG1_HUMAN	0.958	1	0	0
KS6A2_HUMAN	MK01_HUMAN	0.958	1	0	0
TNIP1_HUMAN	MK01_HUMAN	0.958	1	0	0
MK01_HUMAN	MP2K3_HUMAN	0.958	1	0	0
ICK_HUMAN	MK01_HUMAN	0.958	1	0	0
3BP2_HUMAN	FYN_HUMAN	0.958	1	0	0
TIRAP_HUMAN	SOCS1_HUMAN	0.958	1	0	0
DPM1_HUMAN	SOCS1_HUMAN	0.958	1	0	0
PECA1_HUMAN	DESP_HUMAN	0.958	1	0	0
ERBB4_HUMAN	HDAC6_HUMAN	0.958	1	0	0
IL1R1_HUMAN	P85A_HUMAN	0.958	1	0	0
SRC_HUMAN	ADT3_HUMAN	0.958	1	0	0
RET_HUMAN	SHC1_HUMAN	0.958	1	0	0
CASL_HUMAN	SMAD3_HUMAN	0.958	1	0	0
BATF_HUMAN	JUN_HUMAN	0.958	1	0	0
IF2B_HUMAN	JUN_HUMAN	0.958	1	0	0
FOXA3_HUMAN	RB_HUMAN	0.958	1	0	0
ATM_HUMAN	ABL1_HUMAN	0.958	1	0	0
ABL1_HUMAN	CHIP_HUMAN	0.958	1	0	0
POLH_HUMAN	ANDR_HUMAN	0.958	1	0	0
CSN2_HUMAN	CBP_HUMAN	0.958	1	0	0
NFE2_HUMAN	CBP_HUMAN	0.958	1	0	0
SRTD1_HUMAN	CBP_HUMAN	0.958	1	0	0
HLF_HUMAN	CBP_HUMAN	0.958	1	0	0
MEN1_HUMAN	SMAD3_HUMAN	0.958	1	0	0
CXXC5_HUMAN	SMAD3_HUMAN	0.958	1	0	0
SEPT9_HUMAN	HIF1A_HUMAN	0.958	1	0	0
ERR3_HUMAN	HIF1A_HUMAN	0.958	1	0	0
UB2L3_HUMAN	TRAF6_HUMAN	0.958	1	0	0
CD2AP_HUMAN	FYN_HUMAN	0.958	1	0	0
FBX18_HUMAN,FBH1_HUMAN	RBX1_HUMAN	0.958	1	0	0
SESN2_HUMAN	RBX1_HUMAN	0.958	1	0	0
CAH2_HUMAN	CUL4A_HUMAN	0.958	1	0	0
ERBB3_HUMAN	THIO_HUMAN	0.958	1	0	0
ERBB3_HUMAN	EZRI_HUMAN	0.958	1	0	0
PTN1_HUMAN	GHR_HUMAN	0.958	1	0	0
CSK21_HUMAN	APC_HUMAN	0.958	1	0	0
DOCK1_HUMAN	FBW1A_HUMAN	0.958	1	0	0
P63_HUMAN	FBW1A_HUMAN	0.958	1	0	0
GLI1_HUMAN	FBW1A_HUMAN	0.958	1	0	0
PGH2_HUMAN	CAV1_HUMAN	0.958	1	0	0
WRN_HUMAN	SIR1_HUMAN	0.958	1	0	0
PTPRA_HUMAN	FYN_HUMAN	0.958	1	0	0
ERBB2_HUMAN	STIP1_HUMAN	0.958	1	0	0
TIM50_HUMAN	IKKB_HUMAN	0.958	1	0	0
RNF5_HUMAN	PAXI_HUMAN	0.958	1	0	0
GSK3B_HUMAN	GRP75_HUMAN	0.958	1	0	0
KLF5_HUMAN	GSK3B_HUMAN	0.958	1	0	0
MAPK3_HUMAN	MK14_HUMAN	0.958	1	0	0
MK11_HUMAN	MK14_HUMAN	0.958	1	1	0
EF1A3_HUMAN	MK14_HUMAN	0.958	1	0	0
PRKY_HUMAN	MK14_HUMAN	0.958	1	0	0
KPCA_HUMAN	HSP71_HUMAN,HS71B_HUMAN	0.958	1	0	0
FANCC_HUMAN	HSP71_HUMAN,HS71B_HUMAN	0.958	1	0	0
AIMP2_HUMAN	HSP71_HUMAN,HS71B_HUMAN	0.958	1	0	0
PINK1_HUMAN	HSP71_HUMAN,HS71B_HUMAN	0.958	1	0	0
SET1A_HUMAN	HSP71_HUMAN,HS71B_HUMAN	0.958	1	0	0
KPCA_HUMAN	CDC37_HUMAN	0.958	1	0	0
TAB1_HUMAN	TRAF6_HUMAN	0.958	1	0	0
TBK1_HUMAN	TRAF6_HUMAN	0.958	1	0	0
BIRC3_HUMAN	TRAF6_HUMAN	0.958	1	0	0
ATM_HUMAN	MDC1_HUMAN	0.958	1	0	0
RANG_HUMAN	MDM2_HUMAN	0.958	1	0	0
BAG1_HUMAN	TAU_HUMAN	0.958	1	0	0
CSK21_HUMAN	ROA2_HUMAN	0.958	1	0	0
LRRK2_HUMAN	SRPK1_HUMAN	0.958	1	0	0
CSK21_HUMAN	SYUA_HUMAN	0.958	1	0	0
CSK21_HUMAN	RNPS1_HUMAN	0.958	1	0	0
CSK21_HUMAN	VIGLN_HUMAN	0.958	1	0	0
CSK21_HUMAN	LA_HUMAN	0.958	1	0	0
S10A2_HUMAN	MDM2_HUMAN	0.958	1	0	0
CD2A2_HUMAN	MDM2_HUMAN	0.958	1	0	0
BCAR3_HUMAN	MET_HUMAN	0.958	1	0	0
TNFL6_HUMAN	TNR1A_HUMAN	0.958	1	0	0
AKT3_HUMAN	AKT1_HUMAN	0.958	1	0	0
SENP1_HUMAN	SKP2_HUMAN	0.958	1	0	0
IFI27_HUMAN	SKP2_HUMAN	0.958	1	0	0
IQEC1_HUMAN	SKP2_HUMAN	0.958	1	0	0
M3K7_HUMAN	TNR1A_HUMAN	0.958	1	0	0
BIRC3_HUMAN	TNR1A_HUMAN	0.958	1	0	0
SSRD_HUMAN	TNR1A_HUMAN	0.958	1	0	0
DJB12_HUMAN	TNR1A_HUMAN	0.958	1	0	0
TNNI2_HUMAN	SIR1_HUMAN	0.958	1	0	0
RIPK2_HUMAN	NEMO_HUMAN	0.958	1	0	0
TAB1_HUMAN	NEMO_HUMAN	0.958	1	0	0
AKT1_HUMAN	NEMO_HUMAN	0.958	1	0	0
TBA3C_HUMAN	NEMO_HUMAN	0.958	1	0	0
RS27L_HUMAN	NEMO_HUMAN	0.958	1	0	0
SYMC_HUMAN	NEMO_HUMAN	0.958	1	0	0
TBA4B_HUMAN	NEMO_HUMAN	0.958	1	0	0
IKKA_HUMAN	AKT1_HUMAN	0.958	1	0	0
CAN1_HUMAN	GRP75_HUMAN	0.958	1	0	0
CCNG1_HUMAN	CUL4A_HUMAN	0.958	1	0	0
OTUD3_HUMAN	PTEN_HUMAN	0.958	1	0	0
H2B1B_HUMAN	UBP7_HUMAN	0.958	1	0	0
ERCC6_HUMAN	UBP7_HUMAN	0.958	1	0	0
ERCC6_HUMAN	CSN6_HUMAN	0.958	1	0	0
DDA1_HUMAN	CSN6_HUMAN	0.958	1	0	0
FEM1B_HUMAN	CSN6_HUMAN	0.958	1	0	0
HS902_HUMAN	CSN6_HUMAN	0.958	1	0	0
STAT3_HUMAN	M3K7_HUMAN	0.958	1	0	0
FBXL6_HUMAN	SKP1_HUMAN	0.958	1	0	0
LRRK2_HUMAN	SH3G2_HUMAN	0.958	1	0	0
PPID_HUMAN	CDC37_HUMAN	0.958	1	0	0
ABL2_HUMAN	CDC37_HUMAN	0.958	1	0	0
SYTM_HUMAN	CDC37_HUMAN	0.958	1	0	0
MDFIC_HUMAN	CDK9_HUMAN	0.958	1	0	0
IRF8_HUMAN	NFKB1_HUMAN	0.958	1	0	0
SRTD1_HUMAN	CDK4_HUMAN	0.958	1	0	0
RFFL_HUMAN	TRI25_HUMAN	0.958	1	0	0
CAV2_HUMAN	HSPB1_HUMAN	0.958	1	0	0
SGK1_HUMAN	EFTU_HUMAN	0.958	1	0	0
CCNB1_HUMAN	CDK2_HUMAN	0.958	1	0	0
CASP4_HUMAN	CDK2_HUMAN	0.958	1	0	0
UHRF2_HUMAN	CDK2_HUMAN	0.958	1	0	0
ARK72_HUMAN	CDK2_HUMAN	0.958	1	0	0
HORN_HUMAN	CDK2_HUMAN	0.958	1	0	0
SCAPE_HUMAN	CDK2_HUMAN	0.958	1	0	0
UCHL1_HUMAN	CDK4_HUMAN	0.958	1	0	0
IRF8_HUMAN	CDK4_HUMAN	0.958	1	0	0
CCNA2_HUMAN	AKT1_HUMAN	0.958	1	0	0
MACD1_HUMAN	TF65_HUMAN	0.958	1	0	0
AKT1_HUMAN	CCNE1_HUMAN	0.958	1	0	0
FOXO4_HUMAN	AKT1_HUMAN	0.958	1	0	0
AKT1_HUMAN	MSH2_HUMAN	0.958	1	0	0
HES1_HUMAN	STAT3_HUMAN	0.958	1	0	0
BCKD_HUMAN	STAT3_HUMAN	0.958	1	0	0
TELT_HUMAN	HSP74_HUMAN	0.958	1	0	0
DCA12_HUMAN	TBA3C_HUMAN	0.958	1	0	0
LMTK1_HUMAN	HSPB1_HUMAN	0.958	1	0	0
LRRK2_HUMAN	DNJA1_HUMAN	0.958	1	0	0
SYUA_HUMAN	MAP1B_HUMAN	0.958	1	0	0
HSP72_HUMAN	CHIP_HUMAN	0.958	1	0	0
SYNRG_HUMAN	AURKA_HUMAN	0.958	1	0	0
MTMRB_HUMAN	PYR1_HUMAN	0.958	1	0	0
CASA1_HUMAN	CUL4A_HUMAN	0.958	1	0	0
BRWD3_HUMAN	CUL4A_HUMAN	0.958	1	0	0
CYTB_HUMAN	DCNL1_HUMAN	0.958	1	0	0
AL1A3_HUMAN	VAV_HUMAN	0.958	1	0	0
KAT8_HUMAN	SIR1_HUMAN	0.958	1	0	0
FETUA_HUMAN	MYLK2_HUMAN	0.958	1	0	0
MIO_HUMAN	LG3BP_HUMAN	0.958	1	0	0
DJC13_HUMAN	LG3BP_HUMAN	0.958	1	0	0
LRRK2_HUMAN	RL35_HUMAN	0.958	1	0	0
RBM15_HUMAN	MTA70_HUMAN	0.958	1	0	0
H2A1C_HUMAN	WDR76_HUMAN	0.958	1	0	0
TGFR1_HUMAN	PAK1_HUMAN	0.956	1	0	0
CD11B_HUMAN	PAK1_HUMAN	0.956	1	0	1
SRBS1_HUMAN	CBL_HUMAN	0.956	1	0	0
FRS2_HUMAN	CBL_HUMAN	0.956	1	0	0
3BP2_HUMAN	PLCG1_HUMAN	0.956	1	0	0
NTAL_HUMAN	PLCG1_HUMAN	0.956	1	0	0
KSYK_HUMAN	ERBB3_HUMAN	0.956	1	1	0
VAV2_HUMAN	SMAD3_HUMAN	0.956	1	0	0
M3K11_HUMAN	P85A_HUMAN	0.956	1	0	0
UFO_HUMAN	P85A_HUMAN	0.956	1	0	0
RHG17_HUMAN	P85A_HUMAN	0.956	1	0	0
PTN11_HUMAN	SRC_HUMAN	0.956	1	0	0
SRC_HUMAN	FZR_HUMAN	0.956	1	0	0
EPHB1_HUMAN	GRB10_HUMAN	0.956	1	0	0
M4K2_HUMAN	M3K1_HUMAN	0.956	1	0	0
TRAT1_HUMAN	FYN_HUMAN	0.956	1	0	0
CSN2_HUMAN	JUN_HUMAN	0.956	1	0	0
MK10_HUMAN	JUN_HUMAN	0.956	1	0	0
CSN7A_HUMAN	JUN_HUMAN	0.956	1	0	0
RAGP1_HUMAN	JUN_HUMAN	0.956	1	0	0
RN187_HUMAN	JUN_HUMAN	0.956	1	0	0
PRDM2_HUMAN	RB_HUMAN	0.956	1	0	0
NTRK1_HUMAN	ABL1_HUMAN	0.956	1	1	0
LRRK1_HUMAN	ABL1_HUMAN	0.956	1	0	1
RAD9A_HUMAN	ANDR_HUMAN	0.956	1	0	0
SHC3_HUMAN	ANDR_HUMAN	0.956	1	0	0
SH21B_HUMAN	ANDR_HUMAN	0.956	1	0	0
ERG_HUMAN	ANDR_HUMAN	0.956	1	0	0
WRN_HUMAN	CBP_HUMAN	0.956	1	0	0
EID1_HUMAN	CBP_HUMAN	0.956	1	0	0
BMAL1_HUMAN	CBP_HUMAN	0.956	1	0	0
CASP_HUMAN	CBP_HUMAN	0.956	1	0	0
RUNX2_HUMAN	CHIP_HUMAN	0.956	1	0	0
AKT1_HUMAN	SMAD2_HUMAN	0.956	1	0	0
MYD88_HUMAN	SMAD3_HUMAN	0.956	1	0	0
DEDD_HUMAN	SMAD3_HUMAN	0.956	1	0	0
CLSPN_HUMAN	FZR_HUMAN	0.956	1	0	0
FES_HUMAN	STAT3_HUMAN	0.956	1	0	0
ZN207_HUMAN	ERBB3_HUMAN	0.956	1	0	0
RGPA1_HUMAN	ERBB3_HUMAN	0.956	1	0	0
NTRK1_HUMAN	PTN1_HUMAN	0.956	1	0	0
AATF_HUMAN	FBW1A_HUMAN	0.956	1	0	0
UB2R1_HUMAN	FBW1A_HUMAN	0.956	1	0	0
UB2D3_HUMAN	FBW1A_HUMAN	0.956	1	0	0
ANXA3_HUMAN	CAV1_HUMAN	0.956	1	0	0
RHG07_HUMAN	CAV1_HUMAN	0.956	1	0	0
CASP9_HUMAN	PDIA1_HUMAN	0.956	1	0	0
FEN1_HUMAN	CDK2_HUMAN	0.956	1	0	0
RAD9A_HUMAN	DNJC7_HUMAN	0.956	1	0	0
HSP77_HUMAN	PAXI_HUMAN	0.956	1	0	0
ANXA1_HUMAN	GSK3B_HUMAN	0.956	1	0	0
DUS2_HUMAN	MK14_HUMAN	0.956	1	0	0
FYN_HUMAN	KS6A3_HUMAN	0.956	1	0	0
STRAB_HUMAN	KS6A3_HUMAN	0.956	1	0	1
P73_HUMAN	AURKA_HUMAN	0.956	1	0	0
DOCK1_HUMAN	FBW1B_HUMAN	0.956	1	0	0
SIK2_HUMAN	KC1A_HUMAN	0.956	1	0	0
TRAF1_HUMAN	UBP7_HUMAN	0.956	1	0	0
ZMYM6_HUMAN	TRAF1_HUMAN	0.956	1	0	0
EID1_HUMAN	MDM2_HUMAN	0.956	1	0	0
CSN2_HUMAN	CSN6_HUMAN	0.956	1	0	0
TAL1_HUMAN	CHIP_HUMAN	0.956	1	0	0
CSK21_HUMAN	ATF2_HUMAN	0.956	1	0	0
ARI2_HUMAN	MDM2_HUMAN	0.956	1	0	0
EPHA4_HUMAN	TBB5_HUMAN	0.956	1	0	0
ARL2_HUMAN	TBB5_HUMAN	0.956	1	0	0
CDK13_HUMAN	TBB5_HUMAN	0.956	1	0	0
GALK1_HUMAN	FBXW7_HUMAN	0.956	1	0	0
RET_HUMAN	STAT3_HUMAN	0.956	1	0	0
MICA1_HUMAN	CRK_HUMAN	0.956	1	0	0
AKT1_HUMAN	SKP2_HUMAN	0.956	1	0	0
KLF4_HUMAN	AURKA_HUMAN	0.956	1	0	0
BAG4_HUMAN	TNR1A_HUMAN	0.956	1	0	0
TOPB1_HUMAN	PML_HUMAN	0.956	1	0	0
CHIP_HUMAN	HDAC6_HUMAN	0.956	1	0	0
ODB2_HUMAN	HDAC6_HUMAN	0.956	1	0	0
RELB_HUMAN	GRP75_HUMAN	0.956	1	0	0
SMAD7_HUMAN	M3K7_HUMAN	0.956	1	0	0
CCNB2_HUMAN	CDK2_HUMAN	0.956	1	0	0
TNIP2_HUMAN	NEMO_HUMAN	0.956	1	0	0
TNFA_HUMAN	NEMO_HUMAN	0.956	1	0	0
SYLC_HUMAN	NEMO_HUMAN	0.956	1	0	0
MYH10_HUMAN	NEMO_HUMAN	0.956	1	0	0
VRK1_HUMAN	GRP75_HUMAN	0.956	1	0	0
PSF3_HUMAN	GRP75_HUMAN	0.956	1	0	0
ASTN1_HUMAN	GRP75_HUMAN	0.956	1	0	0
H2A2C_HUMAN	UBP7_HUMAN	0.956	1	0	0
TCAL1_HUMAN	UBP7_HUMAN	0.956	1	0	0
CSN4_HUMAN	CSN6_HUMAN	0.956	1	0	0
PIDD_HUMAN,PIDD1_HUMAN	RIPK1_HUMAN	0.956	1	0	0
CSN7A_HUMAN	CSN6_HUMAN	0.956	1	0	0
FBX44_HUMAN	CSN6_HUMAN	0.956	1	0	0
FXL14_HUMAN	CSN6_HUMAN	0.956	1	0	0
AAPK1_HUMAN	PP2AA_HUMAN	0.956	1	0	0
TBA3C_HUMAN	FYN_HUMAN	0.956	1	0	0
CASP9_HUMAN	HSPB1_HUMAN	0.956	1	0	0
CAR11_HUMAN	M3K7_HUMAN	0.956	1	0	0
M3K7_HUMAN	EZRI_HUMAN	0.956	1	0	0
LRRK2_HUMAN	RBP2_HUMAN	0.956	1	0	0
E2AK1_HUMAN	CDC37_HUMAN	0.956	1	0	0
KPCG_HUMAN	CDC37_HUMAN	0.956	1	0	0
CD11A_HUMAN	CDC37_HUMAN	0.956	1	0	1
H90B4_HUMAN	CDK9_HUMAN	0.956	1	0	0
XRCC4_HUMAN	NFKB1_HUMAN	0.956	1	0	0
DPM1_HUMAN	NFKB1_HUMAN	0.956	1	0	0
AKT1_HUMAN	FAS_HUMAN	0.956	1	0	0
AP2M1_HUMAN	TAU_HUMAN	0.956	1	0	0
LG3BP_HUMAN	TBK1_HUMAN	0.956	1	0	0
ATX3_HUMAN	CHIP_HUMAN	0.956	1	0	0
LATS1_HUMAN	DCNL1_HUMAN	0.956	1	0	0
RBL1_HUMAN	CDK2_HUMAN	0.956	1	0	0
TFDP1_HUMAN	CDK2_HUMAN	0.956	1	0	0
TAGL2_HUMAN	CDK2_HUMAN	0.956	1	0	0
AKT1_HUMAN	CDK4_HUMAN	0.956	1	0	0
IRF5_HUMAN	TF65_HUMAN	0.956	1	0	0
CDX2_HUMAN	TF65_HUMAN	0.956	1	0	0
SYUA_HUMAN	AKT1_HUMAN	0.956	1	0	0
AKT1_HUMAN	DSG1_HUMAN	0.956	1	0	0
AKT1_HUMAN	BAG2_HUMAN	0.956	1	0	0
K1C10_HUMAN	AKT1_HUMAN	0.956	1	0	0
ACACA_HUMAN	SIR1_HUMAN	0.956	1	0	0
NUDC_HUMAN	TAU_HUMAN	0.956	1	0	0
CAP1_HUMAN	SIR1_HUMAN	0.956	1	0	0
MAPK5_HUMAN	HSPB1_HUMAN	0.956	1	0	0
HCK_HUMAN	HSPB1_HUMAN	0.956	1	0	0
SYUA_HUMAN	HSP74_HUMAN	0.956	1	0	0
ERR1_HUMAN	SIR1_HUMAN	0.956	1	0	0
ANXA1_HUMAN	ATF2_HUMAN	0.956	1	0	0
TAGL2_HUMAN	ATF2_HUMAN	0.956	1	0	0
PELO_HUMAN	RUVB1_HUMAN	0.956	1	0	0
SC23A_HUMAN	HSP74_HUMAN	0.956	1	0	0
DCA11_HUMAN	CUL4A_HUMAN	0.956	1	0	0
MYOV2_HUMAN	CUL4A_HUMAN	0.956	1	0	0
K1C24_HUMAN	CUL4A_HUMAN	0.956	1	0	0
K22O_HUMAN	CUL4A_HUMAN	0.956	1	0	0
S10A2_HUMAN	EZRI_HUMAN	0.956	1	0	0
SPAT2_HUMAN	LZTS2_HUMAN	0.956	1	0	0
LRRK2_HUMAN	UCHL1_HUMAN	0.956	1	0	0
DDX4_HUMAN	DCNL1_HUMAN	0.956	1	0	0
RECQ4_HUMAN	BAG2_HUMAN	0.956	1	0	0
SRPK2_HUMAN	CHTOP_HUMAN	0.956	1	0	0
SRPK2_HUMAN	HNRH2_HUMAN	0.956	1	0	0
PHIP_HUMAN	DCNL1_HUMAN	0.956	1	0	0
BACD3_HUMAN	DCNL1_HUMAN	0.956	1	0	0
FILA2_HUMAN	DCNL1_HUMAN	0.956	1	0	0
LRRK2_HUMAN	RS16_HUMAN	0.956	1	0	0
LRRK2_HUMAN	TBB6_HUMAN	0.956	1	0	0
DSC1_HUMAN	MTA70_HUMAN	0.956	1	0	0
K2C72_HUMAN	MTA70_HUMAN	0.956	1	0	0
S39A7_HUMAN	PAK1_HUMAN	0.954	1	0	0
HIG1C_HUMAN	PAK1_HUMAN	0.954	1	0	0
PTN18_HUMAN	ABL1_HUMAN	0.954	1	0	0
PTN18_HUMAN	ATPA_HUMAN	0.954	1	0	0
SMUF2_HUMAN	PARP1_HUMAN	0.954	1	0	0
PGFRA_HUMAN	CBL_HUMAN	0.954	1	0	0
CBL_HUMAN	EPHA2_HUMAN	0.954	1	0	0
KPCT_HUMAN	VAV_HUMAN	0.954	1	0	0
FLT3_HUMAN	SOCS1_HUMAN	0.954	1	0	0
CSF1R_HUMAN	SOCS1_HUMAN	0.954	1	0	0
H90B2_HUMAN	SOCS1_HUMAN	0.954	1	0	0
PECA1_HUMAN	LYN_HUMAN	0.954	1	0	0
KLF10_HUMAN	SP1_HUMAN	0.954	1	0	0
ARHG1_HUMAN	DCNL1_HUMAN	0.954	1	0	0
ARHGA_HUMAN	P85A_HUMAN	0.954	1	0	0
TENS3_HUMAN	SRC_HUMAN	0.954	1	0	0
MATK_HUMAN	PAXI_HUMAN	0.954	1	0	0
STAP1_HUMAN	RUVB1_HUMAN	0.954	1	0	0
FGR_HUMAN	HSPB1_HUMAN	0.954	1	0	0
SPTA1_HUMAN	SHC1_HUMAN	0.954	1	0	0
CASL_HUMAN	SMAD2_HUMAN	0.954	1	0	0
ATF4_HUMAN	JUN_HUMAN	0.954	1	0	0
RFC1_HUMAN	RB_HUMAN	0.954	1	0	0
NFYA_HUMAN	CDK2_HUMAN	0.954	1	0	0
FES_HUMAN	ANDR_HUMAN	0.954	1	0	0
ATF4_HUMAN	CBP_HUMAN	0.954	1	0	0
HNF1A_HUMAN	CBP_HUMAN	0.954	1	0	0
FGFR1_HUMAN	CBP_HUMAN	0.954	1	0	0
TBX21_HUMAN	CBP_HUMAN	0.954	1	0	0
RUNX2_HUMAN	HDAC6_HUMAN	0.954	1	0	0
TM209_HUMAN	UBC9_HUMAN	0.954	1	0	0
IRF4_HUMAN	CARM1_HUMAN	0.954	1	0	0
CC14A_HUMAN	FZR_HUMAN	0.954	1	0	0
UB2D2_HUMAN	TRAF6_HUMAN	0.954	1	0	0
PTN22_HUMAN	CSK_HUMAN	0.954	1	0	0
PTN22_HUMAN	VIME_HUMAN	0.954	1	0	0
TF7L2_HUMAN	DAXX_HUMAN	0.954	1	0	0
GTF2I_HUMAN	MTA70_HUMAN	0.954	1	0	0
BAZ1A_HUMAN	NCOR1_HUMAN	0.954	1	0	0
PGFRA_HUMAN	P53_HUMAN	0.954	1	0	0
MK13_HUMAN	FBW1A_HUMAN	0.954	1	0	0
CA106_HUMAN	FBW1A_HUMAN	0.954	1	0	0
MYBB_HUMAN	CDK9_HUMAN	0.954	1	0	0
WRN_HUMAN	MDM2_HUMAN	0.954	1	0	0
FANCA_HUMAN	SMCA4_HUMAN	0.954	1	0	0
SMC1A_HUMAN	MSH6_HUMAN	0.954	1	0	0
CSK21_HUMAN	ENPL_HUMAN	0.954	1	0	0
ARHG6_HUMAN	PAXI_HUMAN	0.954	1	0	0
FRAT1_HUMAN	GSK3B_HUMAN	0.954	1	0	0
HSP72_HUMAN	GSK3B_HUMAN	0.954	1	0	0
GMFB_HUMAN	MK14_HUMAN	0.954	1	0	0
GTSF1_HUMAN	MK14_HUMAN	0.954	1	0	0
TNIP1_HUMAN	NFKB2_HUMAN	0.954	1	0	0
TNIP1_HUMAN	TBK1_HUMAN	0.954	1	0	0
PELI2_HUMAN	TRAF6_HUMAN	0.954	1	0	0
BIRC2_HUMAN	TRAF6_HUMAN	0.954	1	0	0
OTU7B_HUMAN	TRAF6_HUMAN	0.954	1	0	0
TCAM2_HUMAN	TRAF6_HUMAN	0.954	1	0	0
C1TC_HUMAN	TRAF6_HUMAN	0.954	1	0	0
FADD_HUMAN	RIPK1_HUMAN	0.954	1	0	0
STK38_HUMAN	CRK_HUMAN	0.954	1	0	0
ATM_HUMAN	TP53B_HUMAN	0.954	1	0	0
BCL10_HUMAN	KC1A_HUMAN	0.954	1	0	0
SC23B_HUMAN	KC1A_HUMAN	0.954	1	0	0
ORC2_HUMAN	CDK2_HUMAN	0.954	1	0	0
HEY2_HUMAN	TRAF1_HUMAN	0.954	1	0	0
TRAF1_HUMAN	RCN2_HUMAN	0.954	1	0	0
CSK_HUMAN	AKT1_HUMAN	0.954	1	1	0
XRCC4_HUMAN	FBXW7_HUMAN	0.954	1	0	0
ASCL2_HUMAN	TBA4A_HUMAN	0.954	1	0	0
PRKX_HUMAN	FKBP5_HUMAN	0.954	1	0	0
MCM8_HUMAN	SKP2_HUMAN	0.954	1	0	0
AKT1_HUMAN	TOPB1_HUMAN	0.954	1	0	0
LRRK2_HUMAN	DYN1_HUMAN	0.954	1	1	0
PPM1B_HUMAN	NEMO_HUMAN	0.954	1	0	0
RBX2_HUMAN	NEMO_HUMAN	0.954	1	0	0
IKBE_HUMAN	IKKA_HUMAN	0.954	1	0	0
EPHA4_HUMAN	FYN_HUMAN	0.954	1	1	0
IF4E_HUMAN	GRP75_HUMAN	0.954	1	0	0
AGO3_HUMAN	GRP75_HUMAN	0.954	1	0	0
MYD88_HUMAN	UBP7_HUMAN	0.954	1	0	0
CRBN_HUMAN	CSN6_HUMAN	0.954	1	0	0
KLH15_HUMAN	CSN6_HUMAN	0.954	1	0	0
RB40A_HUMAN	CSN6_HUMAN	0.954	1	0	0
NPHP3_HUMAN	OGT1_HUMAN	0.954	1	0	0
THAP2_HUMAN	OGT1_HUMAN	0.954	1	0	0
IL7RA_HUMAN	FYN_HUMAN	0.954	1	0	0
PELI3_HUMAN	M3K14_HUMAN	0.954	1	0	0
RO60_HUMAN	HSP74_HUMAN	0.954	1	0	0
ERF3A_HUMAN	BECN1_HUMAN	0.954	1	0	0
STK35_HUMAN	CDC37_HUMAN	0.954	1	0	0
ULK3_HUMAN	CDC37_HUMAN	0.954	1	0	0
RHG17_HUMAN	CDK9_HUMAN	0.954	1	0	0
AZI2_HUMAN	TBK1_HUMAN	0.954	1	0	0
SRP14_HUMAN	TAU_HUMAN	0.954	1	0	0
LIMK1_HUMAN	HSP74_HUMAN	0.954	1	0	1
ATX3_HUMAN	PML_HUMAN	0.954	1	0	0
ORC1_HUMAN	CDK2_HUMAN	0.954	1	0	0
CDT1_HUMAN	CUL4A_HUMAN	0.954	1	0	0
CCND3_HUMAN	CDK2_HUMAN	0.954	1	0	0
CDKN3_HUMAN	CDK2_HUMAN	0.954	1	0	0
CN043_HUMAN	CDK2_HUMAN	0.954	1	0	0
CEBPD_HUMAN	TF65_HUMAN	0.954	1	0	0
TIM50_HUMAN	TF65_HUMAN	0.954	1	0	0
CSN1_HUMAN	CUL4A_HUMAN	0.954	1	0	0
KAT6A_HUMAN	PML_HUMAN	0.954	1	0	0
HNF1A_HUMAN	STAT3_HUMAN	0.954	1	0	0
TRPV5_HUMAN	STAT3_HUMAN	0.954	1	0	0
SYUA_HUMAN	TAU_HUMAN	0.954	1	0	0
CHFR_HUMAN	AURKA_HUMAN	0.954	1	0	0
TB182_HUMAN	AURKA_HUMAN	0.954	1	0	0
IKBE_HUMAN	IKBA_HUMAN	0.954	1	0	0
TIM50_HUMAN	IKBA_HUMAN	0.954	1	0	0
LRRK2_HUMAN	SF3B3_HUMAN	0.954	1	0	0
WDR82_HUMAN	CUL4A_HUMAN	0.954	1	0	0
KLHL9_HUMAN	CUL4A_HUMAN	0.954	1	0	0
DCST1_HUMAN	CUL4A_HUMAN	0.954	1	0	0
HNF1A_HUMAN	HSP74_HUMAN	0.954	1	0	0
RAD1_HUMAN	MLP3B_HUMAN	0.954	1	0	0
NRDC_HUMAN	ATPA_HUMAN	0.954	1	0	0
MTMRB_HUMAN	TIM50_HUMAN	0.954	1	0	0
LRRK1_HUMAN	CHIP_HUMAN	0.954	1	0	0
TFDP1_HUMAN	TBA1C_HUMAN	0.954	1	0	0
CBR3_HUMAN	DCNL1_HUMAN	0.954	1	0	0
BRAF_HUMAN	AURKA_HUMAN	0.954	1	0	0
ZMYM6_HUMAN	EFTU_HUMAN	0.954	1	0	0
ICK_HUMAN	CDK1_HUMAN	0.954	1	0	0
LRRK2_HUMAN	GRPE1_HUMAN	0.954	1	0	0
KRT84_HUMAN	MTA70_HUMAN	0.954	1	0	0
ABI3_HUMAN	PAK1_HUMAN	0.952	1	0	0
SLAP2_HUMAN	CBL_HUMAN	0.952	1	0	0
PAXI_HUMAN	CBL_HUMAN	0.952	1	0	0
OSTF1_HUMAN	CBL_HUMAN	0.952	1	0	0
CD38_HUMAN	CBL_HUMAN	0.952	1	0	0
SH21B_HUMAN	PLCG1_HUMAN	0.952	1	0	0
BTK_HUMAN	LYN_HUMAN	0.952	1	1	0
KPCT_HUMAN	M3K7_HUMAN	0.952	1	1	0
TPX2_HUMAN	P85A_HUMAN	0.952	1	0	0
MATK_HUMAN	SRC_HUMAN	0.952	1	0	0
SRC_HUMAN	ECHA_HUMAN	0.952	1	0	0
PRUN2_HUMAN	SRC_HUMAN	0.952	1	0	0
FLT3_HUMAN	GRB10_HUMAN	0.952	1	0	0
SH2B3_HUMAN	ERBB3_HUMAN	0.952	1	0	0
PPIP2_HUMAN	SHC1_HUMAN	0.952	1	0	0
MK03_HUMAN	MP2K3_HUMAN	0.952	1	0	0
VRK1_HUMAN	JUN_HUMAN	0.952	1	1	0
CSN3_HUMAN	JUN_HUMAN	0.952	1	0	0
CEBPG_HUMAN	JUN_HUMAN	0.952	1	0	0
NFIX_HUMAN	JUN_HUMAN	0.952	1	0	0
TCP4_HUMAN	ABL1_HUMAN	0.952	1	0	0
ABL1_HUMAN	DDB1_HUMAN	0.952	1	0	0
GSK3A_HUMAN	ANDR_HUMAN	0.952	1	0	0
CITE2_HUMAN	CBP_HUMAN	0.952	1	0	0
CCND3_HUMAN	CBP_HUMAN	0.952	1	0	0
CITE1_HUMAN	CBP_HUMAN	0.952	1	0	0
TFDP1_HUMAN	CBP_HUMAN	0.952	1	0	0
EID3_HUMAN	CBP_HUMAN	0.952	1	0	0
WRIP1_HUMAN	SMAD2_HUMAN	0.952	1	0	0
ZEB1_HUMAN	SMAD2_HUMAN	0.952	1	0	0
IRS1_HUMAN	SMAD3_HUMAN	0.952	1	0	0
ATF3_HUMAN	HDAC6_HUMAN	0.952	1	0	0
SUMO3_HUMAN	UBC9_HUMAN	0.952	1	0	0
RAGP1_HUMAN	UBC9_HUMAN	0.952	1	0	0
CR025_HUMAN	UBC9_HUMAN	0.952	1	0	0
QRIC1_HUMAN	FHL2_HUMAN	0.952	1	0	0
RFC3_HUMAN	DAXX_HUMAN	0.952	1	0	0
GTF2I_HUMAN	UBP7_HUMAN	0.952	1	0	0
FHL3_HUMAN	ERBB3_HUMAN	0.952	1	0	0
S10A1_HUMAN	MDM2_HUMAN	0.952	1	0	0
PLD2_HUMAN	DNJC7_HUMAN	0.952	1	0	0
GSK3B_HUMAN	CADH1_HUMAN	0.952	1	0	0
MAP1S_HUMAN	FBW1A_HUMAN	0.952	1	0	0
STK3_HUMAN	FBW1A_HUMAN	0.952	1	0	0
FNIP1_HUMAN	FBW1A_HUMAN	0.952	1	0	0
PTN1_HUMAN	STA5A_HUMAN	0.952	1	0	0
PTN1_HUMAN	JAK2_HUMAN	0.952	1	0	0
PTN1_HUMAN	ATF2_HUMAN	0.952	1	0	0
PARP9_HUMAN	PARP1_HUMAN	0.952	1	0	0
MYBB_HUMAN	SKP2_HUMAN	0.952	1	0	0
MP2K4_HUMAN	AKT1_HUMAN	0.952	1	1	0
HUS1_HUMAN	DNJC7_HUMAN	0.952	1	0	0
M3K7_HUMAN	IKKB_HUMAN	0.952	1	1	0
AKT1_HUMAN	IKKB_HUMAN	0.952	1	0	0
PAXI_HUMAN	HDAC6_HUMAN	0.952	1	0	0
CHMP5_HUMAN	PAXI_HUMAN	0.952	1	0	0
GSK3B_HUMAN	PP2AA_HUMAN	0.952	1	0	0
S10A8_HUMAN	GSK3B_HUMAN	0.952	1	0	0
MTG16_HUMAN	HDAC6_HUMAN	0.952	1	0	0
AKA12_HUMAN	MP2K3_HUMAN	0.952	1	0	0
JIP2_HUMAN	HSP71_HUMAN,HS71B_HUMAN	0.952	1	0	0
KS6A2_HUMAN	FYN_HUMAN	0.952	1	0	0
ILRL1_HUMAN	TRAF6_HUMAN	0.952	1	0	0
EPIPL_HUMAN	TRAF6_HUMAN	0.952	1	0	0
DAB1_HUMAN	CRK_HUMAN	0.952	1	0	0
SOX9_HUMAN	FBXW7_HUMAN	0.952	1	0	0
JIP2_HUMAN	MP2K3_HUMAN	0.952	1	0	0
ATM_HUMAN	KAT5_HUMAN	0.952	1	0	0
E2F4_HUMAN	CDK2_HUMAN	0.952	1	0	0
TBK1_HUMAN	TRAF1_HUMAN	0.952	1	0	0
HOIL1_HUMAN	TRAF1_HUMAN	0.952	1	0	0
TBB4A_HUMAN	TRAF1_HUMAN	0.952	1	0	0
TNR27_HUMAN	TRAF1_HUMAN	0.952	1	0	0
SNX29_HUMAN	TRAF1_HUMAN	0.952	1	0	0
EDF1_HUMAN	TAU_HUMAN	0.952	1	0	0
DPP2_HUMAN	CSK_HUMAN	0.952	1	0	0
SRPK1_HUMAN	U2AF1_HUMAN	0.952	1	0	0
CSK21_HUMAN	TR150_HUMAN	0.952	1	0	0
XIAP_HUMAN	MDM2_HUMAN	0.952	1	0	0
IRF2_HUMAN	MDM2_HUMAN	0.952	1	0	0
MAP2_HUMAN,MTAP2_HUMAN	FYN_HUMAN	0.952	1	0	0
KAT6A_HUMAN	CRK_HUMAN	0.952	1	0	0
ERBB2_HUMAN	CDK4_HUMAN	0.952	1	0	0
CDIPT_HUMAN	TNR1A_HUMAN	0.952	1	0	0
PTK6_HUMAN	CDC37_HUMAN	0.952	1	0	0
2ABA_HUMAN	PP2AA_HUMAN	0.952	1	0	0
AURKA_HUMAN	TSC1_HUMAN	0.952	1	0	0
IKKA_HUMAN	NEMO_HUMAN	0.952	1	0	0
TANK_HUMAN	NEMO_HUMAN	0.952	1	0	0
CAR11_HUMAN	NEMO_HUMAN	0.952	1	0	0
TNIP2_HUMAN	NFKB1_HUMAN	0.952	1	0	0
SDHF2_HUMAN	GRP75_HUMAN	0.952	1	0	0
RAD50_HUMAN	UBP7_HUMAN	0.952	1	0	0
M3K8_HUMAN	NFKB2_HUMAN	0.952	1	0	0
UPP1_HUMAN	VIME_HUMAN	0.952	1	0	0
KAT7_HUMAN	VIME_HUMAN	0.952	1	0	0
PRDX6_HUMAN	CDK2_HUMAN	0.952	1	0	0
TRI18_HUMAN	PP2AA_HUMAN	0.952	1	0	0
UBP37_HUMAN	SMC3_HUMAN	0.952	1	0	0
PRAX_HUMAN	EZRI_HUMAN	0.952	1	0	0
DLGP4_HUMAN	FYN_HUMAN	0.952	1	0	0
KS6A1_HUMAN	FYN_HUMAN	0.952	1	0	0
SDC3_HUMAN	FYN_HUMAN	0.952	1	0	0
DTX3_HUMAN	FYN_HUMAN	0.952	1	0	0
RA1L2_HUMAN	FYN_HUMAN	0.952	1	0	0
ELP1_HUMAN	M3K7_HUMAN	0.952	1	0	0
EZRI_HUMAN	M3K7_HUMAN	0.952	1	0	0
UBP18_HUMAN	M3K7_HUMAN	0.952	1	0	0
XAF1_HUMAN	AKT1_HUMAN	0.952	1	0	0
HPRT_HUMAN	SYUA_HUMAN	0.952	1	0	0
TBK1_HUMAN	CDC37_HUMAN	0.952	1	0	0
HCK_HUMAN	CDC37_HUMAN	0.952	1	0	0
KS6A6_HUMAN	CDC37_HUMAN	0.952	1	0	0
CDN2C_HUMAN	AKT1_HUMAN	0.952	1	0	0
MP2K6_HUMAN	AKT1_HUMAN	0.952	1	0	0
AKT1_HUMAN	MP2K3_HUMAN	0.952	1	0	0
TBK1_HUMAN	AKT1_HUMAN	0.952	1	0	0
PMS1_HUMAN	2AAA_HUMAN	0.952	1	0	0
NR1D1_HUMAN	HUWE1_HUMAN	0.952	1	0	0
CDT1_HUMAN	CDK2_HUMAN	0.952	1	0	0
LIMK2_HUMAN	HSPB1_HUMAN	0.952	1	0	1
ASCC2_HUMAN	TF65_HUMAN	0.952	1	0	0
IKBE_HUMAN	TF65_HUMAN	0.952	1	0	0
GLIS1_HUMAN	TF65_HUMAN	0.952	1	0	0
CDN2B_HUMAN	AKT1_HUMAN	0.952	1	0	0
AKT1_HUMAN	CD44_HUMAN	0.952	1	0	0
AKT1_HUMAN	CHIP_HUMAN	0.952	1	0	0
NFIX_HUMAN	STAT3_HUMAN	0.952	1	0	0
NS1BP_HUMAN	STAT3_HUMAN	0.952	1	0	0
OGDHL_HUMAN	STAT3_HUMAN	0.952	1	0	0
MVP_HUMAN	LG3BP_HUMAN	0.952	1	0	0
ZN416_HUMAN	TBA3C_HUMAN	0.952	1	0	0
CHIP_HUMAN	HSPB1_HUMAN	0.952	1	0	0
GSTO1_HUMAN	HSPB1_HUMAN	0.952	1	0	0
MTMRB_HUMAN	DNJA1_HUMAN	0.952	1	0	0
SRPK2_HUMAN	RBM8A_HUMAN	0.952	1	0	0
LRRK2_HUMAN	SENP3_HUMAN	0.952	1	0	0
CA106_HUMAN	FBW1B_HUMAN	0.952	1	0	0
HXB7_HUMAN	IKBA_HUMAN	0.952	1	0	0
OAT_HUMAN	ATF2_HUMAN	0.952	1	0	0
LRRK2_HUMAN	AGO1_HUMAN	0.952	1	0	0
ERCC6_HUMAN	CUL4A_HUMAN	0.952	1	0	0
WDR26_HUMAN	CUL4A_HUMAN	0.952	1	0	0
DCAF4_HUMAN	CUL4A_HUMAN	0.952	1	0	0
DCNL3_HUMAN	CUL4A_HUMAN	0.952	1	0	0
K2C75_HUMAN	CUL4A_HUMAN	0.952	1	0	0
DNJB2_HUMAN	HSP74_HUMAN	0.952	1	0	0
CHIP_HUMAN	HSP74_HUMAN	0.952	1	0	0
PDK1L_HUMAN	FKBP5_HUMAN	0.952	1	0	0
LRRK2_HUMAN	RL23_HUMAN	0.952	1	0	0
NPHP4_HUMAN	BAG2_HUMAN	0.952	1	0	0
MTMRB_HUMAN	DNJA2_HUMAN	0.952	1	0	0
TRY3_HUMAN	MTA70_HUMAN	0.952	1	0	0
KCNH2_HUMAN	CHIP_HUMAN	0.952	1	0	0
H2A1C_HUMAN	MYLK2_HUMAN	0.952	1	0	0
LPXN_HUMAN	PAK1_HUMAN	0.95	1	0	0
T2R41_HUMAN	PAK1_HUMAN	0.95	1	0	0
EPHA2_HUMAN	CBL_HUMAN	0.95	1	0	0
DUS3_HUMAN	MK01_HUMAN	0.95	1	0	0
MK01_HUMAN	TNR1A_HUMAN	0.95	1	0	0
KPCT_HUMAN	IKKB_HUMAN	0.95	1	1	0
SIAH2_HUMAN	ANDR_HUMAN	0.95	1	0	0
SIAH2_HUMAN	SYUA_HUMAN	0.95	1	0	0
PRPS2_HUMAN	SOCS1_HUMAN	0.95	1	0	0
PSIP1_HUMAN	SP1_HUMAN	0.95	1	0	0
DUS8_HUMAN	MK08_HUMAN	0.95	1	0	0
PRAM_HUMAN	LYN_HUMAN	0.95	1	0	0
CD19_HUMAN	LYN_HUMAN	0.95	1	0	0
TGFR2_HUMAN	P85A_HUMAN	0.95	1	0	0
P85A_HUMAN	SIR1_HUMAN	0.95	1	0	0
SRC_HUMAN	CRK_HUMAN	0.95	1	0	0
SRC_HUMAN	GCR_HUMAN	0.95	1	0	0
SRC_HUMAN	FOXO1_HUMAN	0.95	1	0	0
S10A4_HUMAN	CDK2_HUMAN	0.95	1	0	0
S10A9_HUMAN	SHC1_HUMAN	0.95	1	0	0
IL4RA_HUMAN	SHC1_HUMAN	0.95	1	0	0
CBPN_HUMAN	PRKDC_HUMAN	0.95	1	0	0
PP1A_HUMAN	MK03_HUMAN	0.95	1	0	0
MK03_HUMAN	ELK1_HUMAN	0.95	1	0	0
CASL_HUMAN	FZR_HUMAN	0.95	1	0	0
ATF3_HUMAN	JUN_HUMAN	0.95	1	0	0
NEDD4_HUMAN	JUN_HUMAN	0.95	1	0	0
ORC1_HUMAN	RB_HUMAN	0.95	1	0	0
ABL1_HUMAN	ATM_HUMAN	0.95	1	0	0
GPX1_HUMAN	ABL1_HUMAN	0.95	1	0	0
TPM1_HUMAN	CDC37_HUMAN	0.95	1	0	0
NIPBL_HUMAN	ANDR_HUMAN	0.95	1	0	0
MYOD1_HUMAN	CBP_HUMAN	0.95	1	0	0
PAX6_HUMAN	CBP_HUMAN	0.95	1	0	0
SAP_HUMAN	SMAD2_HUMAN	0.95	1	0	0
EID2_HUMAN	SMAD2_HUMAN	0.95	1	0	0
RUNX3_HUMAN	SMAD3_HUMAN	0.95	1	0	0
TXNIP_HUMAN	HIF1A_HUMAN	0.95	1	0	0
MYH1_HUMAN	HIF1A_HUMAN	0.95	1	0	0
NBEL1_HUMAN	HIF1A_HUMAN	0.95	1	0	0
P63_HUMAN	UBC9_HUMAN	0.95	1	0	0
TRPS1_HUMAN	UBC9_HUMAN	0.95	1	0	0
NELFB_HUMAN	GRP75_HUMAN	0.95	1	0	0
REV1_HUMAN	FHL2_HUMAN	0.95	1	0	0
ZN143_HUMAN	FHL2_HUMAN	0.95	1	0	0
CTGF_HUMAN	FZR_HUMAN	0.95	1	0	0
SPY2_HUMAN	PP2AA_HUMAN	0.95	1	0	0
CHD1_HUMAN	NCOR1_HUMAN	0.95	1	0	0
DEAF1_HUMAN	CD2A1_HUMAN,CDN2A_HUMAN,ARF_HUMAN	0.95	1	0	0
PGFRA_HUMAN	ERBB3_HUMAN	0.95	1	0	0
EGF_HUMAN	ERBB3_HUMAN	0.95	1	0	0
PDCD4_HUMAN	FBW1A_HUMAN	0.95	1	0	0
BCL10_HUMAN	FBW1A_HUMAN	0.95	1	0	0
KPCD_HUMAN	P53_HUMAN	0.95	1	0	0
PARP3_HUMAN	PARP1_HUMAN	0.95	1	0	0
SIAH1_HUMAN	G3P_HUMAN	0.95	1	0	0
E2F1_HUMAN	CDK2_HUMAN	0.95	1	0	0
PP1A_HUMAN	IKKB_HUMAN	0.95	1	0	0
AKT1_HUMAN	EPHA2_HUMAN	0.95	1	0	0
SAP_HUMAN	CSN6_HUMAN	0.95	1	0	0
GYS1_HUMAN	GSK3B_HUMAN	0.95	1	0	0
GSK3B_HUMAN	SAMH1_HUMAN	0.95	1	0	0
RAD18_HUMAN	HSP71_HUMAN,HS71B_HUMAN	0.95	1	0	0
MP2K2_HUMAN	GRP75_HUMAN	0.95	1	0	0
STA5A_HUMAN	GCR_HUMAN	0.95	1	0	0
TNIP1_HUMAN	NFKB1_HUMAN	0.95	1	0	0
KPCA_HUMAN	EZRI_HUMAN	0.95	1	0	0
NFAC2_HUMAN	2AAA_HUMAN	0.95	1	0	0
TGFR2_HUMAN	TRAF6_HUMAN	0.95	1	0	0
MALT1_HUMAN	TRAF6_HUMAN	0.95	1	0	0
PYRG1_HUMAN	TRAF6_HUMAN	0.95	1	0	0
CDC6_HUMAN	CDK2_HUMAN	0.95	1	0	0
PPARD_HUMAN	MDM2_HUMAN	0.95	1	0	0
ATM_HUMAN	M3K7_HUMAN	0.95	1	0	0
RNF5_HUMAN	DNJC7_HUMAN	0.95	1	0	0
E2F4_HUMAN	CDK4_HUMAN	0.95	1	0	0
CSK21_HUMAN	RBBP5_HUMAN	0.95	1	0	0
DBLOH_HUMAN	TRAF1_HUMAN	0.95	1	0	0
TRAF1_HUMAN	TBK1_HUMAN	0.95	1	0	0
TRAF1_HUMAN	TBA3C_HUMAN	0.95	1	0	0
PELP1_HUMAN	STAT3_HUMAN	0.95	1	0	0
NR0B2_HUMAN	SIR1_HUMAN	0.95	1	0	0
CSK21_HUMAN	CHK1_HUMAN	0.95	1	0	0
SIVA_HUMAN	MDM2_HUMAN	0.95	1	0	0
NBN_HUMAN	MDM2_HUMAN	0.95	1	0	0
S10A6_HUMAN	MDM2_HUMAN	0.95	1	0	0
RASF6_HUMAN	MDM2_HUMAN	0.95	1	0	0
CHK1_HUMAN	CUL4A_HUMAN	0.95	1	0	0
ARAP1_HUMAN	CRK_HUMAN	0.95	1	0	0
UB2R1_HUMAN	CDK9_HUMAN	0.95	1	0	0
UB2R1_HUMAN	FBW1B_HUMAN	0.95	1	0	0
BIRC2_HUMAN	TNR1A_HUMAN	0.95	1	0	0
TNFA_HUMAN	TNR1A_HUMAN	0.95	1	0	0
EPIPL_HUMAN	TNR1A_HUMAN	0.95	1	0	0
RELB_HUMAN	HDAC6_HUMAN	0.95	1	0	0
ETV6_HUMAN	HDAC6_HUMAN	0.95	1	0	0
HDAC9_HUMAN	HDAC6_HUMAN	0.95	1	0	0
PTK6_HUMAN	GRP75_HUMAN	0.95	1	0	0
K1C17_HUMAN	NEMO_HUMAN	0.95	1	0	0
STAP2_HUMAN	IKKA_HUMAN	0.95	1	0	0
TAXB1_HUMAN	TBK1_HUMAN	0.95	1	0	0
IKKE_HUMAN	GRP75_HUMAN	0.95	1	0	0
PPP6_HUMAN	UBP7_HUMAN	0.95	1	0	0
BIRC2_HUMAN	UBP7_HUMAN	0.95	1	0	0
CHK2_HUMAN	UBP7_HUMAN	0.95	1	0	0
FBX38_HUMAN	UBP7_HUMAN	0.95	1	0	0
BAG4_HUMAN	CHIP_HUMAN	0.95	1	0	0
ASCC3_HUMAN	VIME_HUMAN	0.95	1	0	0
SPIN3_HUMAN	VIME_HUMAN	0.95	1	0	0
PA24A_HUMAN	KAT5_HUMAN	0.95	1	0	0
DDB2_HUMAN	CSN6_HUMAN	0.95	1	0	0
K1C9_HUMAN	CSN6_HUMAN	0.95	1	0	0
CASR_HUMAN	IKBA_HUMAN	0.95	1	0	0
OGT1_HUMAN	CDK2_HUMAN	0.95	1	0	0
DCA15_HUMAN	SMC3_HUMAN	0.95	1	0	0
FYN_HUMAN	CDC37_HUMAN	0.95	1	0	0
ZNFX1_HUMAN	FYN_HUMAN	0.95	1	0	0
H90B4_HUMAN	FYN_HUMAN	0.95	1	0	0
TAB3_HUMAN	TAB2_HUMAN	0.95	1	0	0
NRDC_HUMAN	PP2AA_HUMAN	0.95	1	0	0
AMRA1_HUMAN	PP2AA_HUMAN	0.95	1	0	0
P5CS_HUMAN	GCR_HUMAN	0.95	1	0	0
SRPK2_HUMAN	BCLF1_HUMAN	0.95	1	0	0
KPSH2_HUMAN	CDC37_HUMAN	0.95	1	0	0
OGFR_HUMAN	CDC37_HUMAN	0.95	1	0	0
ATRIP_HUMAN	CDK9_HUMAN	0.95	1	0	0
MAP1S_HUMAN	FBW1B_HUMAN	0.95	1	0	0
ACL6B_HUMAN	RUVB1_HUMAN	0.95	1	0	0
AURKA_HUMAN	NFKB1_HUMAN	0.95	1	0	0
STAT6_HUMAN	TBK1_HUMAN	0.95	1	0	0
FOXA3_HUMAN	MP2K3_HUMAN	0.95	1	0	0
TBK1_HUMAN	LG3BP_HUMAN	0.95	1	0	0
ELP2_HUMAN	STAT3_HUMAN	0.95	1	0	0
ABCF3_HUMAN	2AAA_HUMAN	0.95	1	0	0
[truncated: 370,397+ more rows]
