# Supplementary material for: Prediction of protein interactions with function in protein (de-)phosphorylation
Source: PLoS One. 2025 Mar 3;20(3):e0319084. doi: 10.1371/journal.pone.0319084 (PMC11875375; doi:10.1371/journal.pone.0319084)
Supplement: S5 Table — Columns indicate protein identifier (UniProtKB ID and gene name), log2FC value, p-value, adjusted p-value and cluster number of the proteins SCA1 PPI network: values are (i) C1-C5 or unclustered for the 636 strongly connected proteins or (ii) blank for the remaining 169 less connected proteins. (XLSX) [file pone.0319084.s010.xlsx]

## Sheet: Sheet1
UniProtKB ID	Gene name	log2FC	p_value	adj.p_value	Cluster
ABCF2_HUMAN	ABCF2	-0.792491	6.00048e-05	0.000701293	C1
ABHEB_HUMAN	ABHD14B	0.656126	0.000130942	0.00107205	C1
ACO13_HUMAN	ACOT13	1.0002	4.87065e-05	0.000627527	C1
PURA2_HUMAN	ADSS2	-0.588307	8.90256e-05	0.000874057	C1
AKA12_HUMAN	AKAP12	-1.76382	6.49881e-07	5.18198e-05	C1
AKT3_HUMAN	AKT3	-0.6805	0.000160011	0.00120933	C1
AL1A3_HUMAN	ALDH1A3	-1.76861	6.15038e-08	1.74312e-05	C1
MMSA_HUMAN	ALDH6A1	1.02282	1.39531e-05	0.000336557	C1
AL7A1_HUMAN	ALDH7A1	0.580584	0.000251142	0.00162064	C1
ALDOC_HUMAN	ALDOC	0.609643	0.00419521	0.012005	C1
ANTR1_HUMAN	ANTXR1	4.06719	0.000405151	0.00218717	C1
ANXA1_HUMAN	ANXA1	1.08424	7.45229e-07	5.18198e-05	C1
ANXA4_HUMAN	ANXA4	0.621058	6.10554e-05	0.000706291	C1
APOB_HUMAN	APOB	1.00351	4.70499e-06	0.000182659	C1
A4_HUMAN	APP	2.02443	6.91941e-08	1.81022e-05	C1
ARHG1_HUMAN	ARHGEF1	-0.612647	0.000744804	0.00339171	C1
ARM10_HUMAN	ARMC10	0.66402	0.00516272	0.0140467	C1
ARC1A_HUMAN	ARPC1A	-0.661433	5.27411e-05	0.000661892	C1
ASAP1_HUMAN	ASAP1	-0.665158	0.000616583	0.00294522	C1
ASNS_HUMAN	ASNS	-0.528856	0.00013641	0.00110197	C1
AT2A2_HUMAN	ATP2A2	-0.63663	5.3892e-05	0.00066826	C1
VPP1_HUMAN	ATP6V0A1	1.23652	2.70125e-06	0.000122493	C1
VATL_HUMAN	ATP6V0C	1.64247	0.000204104	0.00141955	C1
VA0D1_HUMAN	ATP6V0D1	0.563582	0.000344932	0.00198832	C1
VA0D2_HUMAN	ATP6V0D2	1.12476	0.00313592	0.00974888	C1
VATA_HUMAN	ATP6V1A	1.00269	1.74959e-06	9.75468e-05	C1
VATB2_HUMAN	ATP6V1B2	1.01371	9.71818e-07	6.23614e-05	C1
VATD_HUMAN	ATP6V1D	0.570468	4.46064e-05	0.000593962	C1
VATE1_HUMAN	ATP6V1E1	0.898785	1.05348e-05	0.000290082	C1
VATG1_HUMAN	ATP6V1G1	1.0287	2.05969e-05	0.000407268	C1
VATH_HUMAN	ATP6V1H	1.11145	1.20919e-06	7.06149e-05	C1
ATX1_HUMAN	ATXN1	9.04985	3.65561e-12	1.24327e-08	C1
BAIP2_HUMAN	BAIAP2	-0.883656	0.000131802	0.00107371	C1
BASP1_HUMAN	BASP1	1.36011	2.25101e-05	0.000431107	C1
PGS1_HUMAN	BGN	-0.564938	0.019315	0.0392884	C1
CALD1_HUMAN	CALD1	0.523433	0.000477328	0.00244855	C1
CALU_HUMAN	CALU	-0.506579	9.66871e-05	0.000905875	C1
CAV2_HUMAN	CAV2	0.827159	0.00301765	0.00944161	C1
CBL_HUMAN	CBL	-0.574698	0.000993082	0.00417487	C1
CBX3_HUMAN	CBX3	-0.51019	0.000403747	0.00218441	C1
CCD47_HUMAN	CCDC47	-0.572451	0.000409642	0.002194	C1
CCND1_HUMAN	CCND1	-0.66932	0.000257952	0.0016398	C1
CD151_HUMAN	CD151	1.3882	4.53178e-06	0.000182659	C1
CD276_HUMAN	CD276	-0.502656	0.0012828	0.00502626	C1
CD2AP_HUMAN	CD2AP	-0.657387	0.000215109	0.0014661	C1
CD47_HUMAN	CD47	0.744567	0.0251349	0.0485151	C1
CD82_HUMAN	CD82	0.523926	0.00238111	0.00786227	C1
BORG5_HUMAN	CDC42EP1	-0.659059	0.00221357	0.0074612	C1
CDK4_HUMAN	CDK4	0.600041	0.000305354	0.00184222	C1
CDN2A_HUMAN	CDKN2A	1.18877	1.12812e-06	6.8298e-05	C1
CE112_HUMAN	CEP112	0.964642	0.0246598	0.0477375	C1
CMBL_HUMAN	CMBL	0.809834	0.00011119	0.000987568	C1
CNN2_HUMAN	CNN2	0.503721	0.000225955	0.00151671	C1
CNN3_HUMAN	CNN3	1.48557	4.77457e-07	4.77597e-05	C1
COPZ1_HUMAN	COPZ1	-0.522854	0.0022854	0.00762783	C1
CORO7_HUMAN	CORO7	0.509844	0.0149984	0.0322538	C1
CPSF6_HUMAN	CPSF6	-0.538853	0.00671258	0.017165	C1
CREL2_HUMAN	CRELD2	-0.66304	0.00128008	0.00502138	C1
CSDE1_HUMAN	CSDE1	-0.683465	4.5058e-05	0.000593962	C1
CSTF2_HUMAN	CSTF2	-0.562396	0.0108377	0.0250232	C1
CATD_HUMAN	CTSD	1.22131	3.84583e-07	4.0874e-05	C1
CYBR1_HUMAN	CYBRD1	2.41582	1.71805e-07	2.87503e-05	C1
DREB_HUMAN	DBN1	-0.55691	0.000182895	0.00132346	C1
DX39A_HUMAN	DDX39A	-0.603896	0.000325772	0.00191687	C1
DDX42_HUMAN	DDX42	-0.670195	0.00142681	0.00539369	C1
DECR_HUMAN	DECR1	0.535169	0.000169379	0.00125777	C1
DEGS1_HUMAN	DEGS1	-0.579284	0.000146918	0.00113265	C1
DHC24_HUMAN	DHCR24	1.27645	3.05303e-06	0.00013312	C1
DHCR7_HUMAN	DHCR7	1.00568	4.30399e-05	0.000585925	C1
DNJB1_HUMAN	DNAJB1	1.47376	1.34939e-05	0.000330164	C1
DJB11_HUMAN	DNAJB11	-0.73244	0.000265804	0.00165951	C1
DNJB6_HUMAN	DNAJB6	0.916757	5.12924e-06	0.000196006	C1
DNJC5_HUMAN	DNAJC5	0.616441	0.0190582	0.0388124	C1
DNJC7_HUMAN	DNAJC7	-0.658781	0.00909924	0.0217782	C1
DNMBP_HUMAN	DNMBP	-1.91786	0.000235363	0.0015513	C1
DPP4_HUMAN	DPP4	0.955005	1.85692e-06	0.000101861	C1
DRG1_HUMAN	DRG1	-0.671164	0.000220791	0.00149286	C1
DESP_HUMAN	DSP	-2.45796	6.66851e-07	5.18198e-05	C1
EF1B_HUMAN	EEF1B2	-0.561526	5.96064e-05	0.00069904	C1
EF1D_HUMAN	EEF1D	-0.59984	3.61055e-05	0.000534323	C1
EF2_HUMAN	EEF2	-0.731241	1.82516e-05	0.000392872	C1
EGFR_HUMAN	EGFR	-1.90418	0.000185324	0.00132712	C1
EHD1_HUMAN	EHD1	-0.632997	1.82381e-05	0.000392872	C1
EMC3_HUMAN	EMC3	-0.600724	0.000458256	0.00237593	C1
EGLN_HUMAN	ENG	-0.500258	0.000516595	0.00259135	C1
ERAP1_HUMAN	ERAP1	-0.601403	0.00154201	0.00573781	C1
ERG28_HUMAN	ERG28	0.834294	0.000274753	0.00169282	C1
FBX2_HUMAN	FBXO2	0.865475	0.000154491	0.00117975	C1
FPPS_HUMAN	FDPS	1.18674	1.22502e-06	7.06149e-05	C1
FHL1_HUMAN	FHL1	0.825979	7.81081e-06	0.000248267	C1
FINC_HUMAN	FN1	-0.601108	6.62179e-05	0.000743258	C1
FUBP1_HUMAN	FUBP1	-0.622485	3.80089e-05	0.00054346	C1
FUCO_HUMAN	FUCA1	0.65469	0.000209718	0.001438	C1
GNAI3_HUMAN	GNAI3	-0.903846	9.24085e-05	0.000885299	C1
GNPI1_HUMAN	GNPDA1	1.12097	1.5567e-05	0.000360159	C1
GPNMB_HUMAN	GPNMB	3.28882	1.27827e-05	0.000324433	C1
GELS_HUMAN	GSN	0.926652	5.87842e-06	0.000206108	C1
GSHR_HUMAN	GSR	0.536698	0.00160466	0.00589995	C1
H15_HUMAN	H1-5	-1.09226	2.76995e-05	0.000481896	C1
G6PE_HUMAN	H6PD	-0.577292	0.000161432	0.00121467	C1
HERC4_HUMAN	HERC4	-0.548314	0.000389552	0.00214531	C1
HMGA1_HUMAN	HMGA1	-1.08395	1.8788e-05	0.000399362	C1
HMGB2_HUMAN	HMGB2	-0.79333	0.000795479	0.00354577	C1
HPCL1_HUMAN	HPCAL1	-0.80558	9.52938e-05	0.000902963	C1
HCD2_HUMAN	HSD17B10	0.548657	9.57156e-05	0.000902963	C1
DHB12_HUMAN	HSD17B12	0.578251	7.33271e-05	0.000794221	C1
H90B4_HUMAN	HSP90AB4P	-0.588732	5.01013e-05	0.000638181	C1
HS71B_HUMAN	HSPA1B	2.01215	5.95432e-08	1.74312e-05	C1
HSP7C_HUMAN	HSPA8	0.526908	0.00016879	0.00125614	C1
HSPB1_HUMAN	HSPB1	0.707382	4.01024e-05	0.000563588	C1
HSPB6_HUMAN	HSPB6	0.731359	1.11541e-05	0.000301071	C1
CH60_HUMAN	HSPD1	0.688081	2.37334e-05	0.000443501	C1
CH10_HUMAN	HSPE1	1.08056	5.61421e-06	0.000204036	C1
HS105_HUMAN	HSPH1	0.930408	6.8198e-06	0.000227393	C1
HYPK_HUMAN	HYPK	-0.645594	0.00268707	0.00864592	C1
IDHC_HUMAN	IDH1	0.958652	1.61075e-05	0.00036521	C1
IDI1_HUMAN	IDI1	0.888414	0.000159923	0.00120933	C1
IBP7_HUMAN	IGFBP7	0.956846	9.05532e-06	0.000274214	C1
IKIP_HUMAN	IKBIP	-0.938762	6.22311e-06	0.000213786	C1
NEMO_HUMAN	IKBKG	-0.631364	0.00109676	0.00449407	C1
ILK_HUMAN	ILK	-0.553926	6.88436e-05	0.000759552	C1
IMDH2_HUMAN	IMPDH2	-0.617692	8.91651e-05	0.000874057	C1
ISOC2_HUMAN	ISOC2	0.74921	0.000149235	0.00114571	C1
ITA2_HUMAN	ITGA2	-0.523624	5.40345e-05	0.00066826	C1
ITA3_HUMAN	ITGA3	0.98068	1.14466e-06	6.8298e-05	C1
ITA4_HUMAN	ITGA4	-0.558959	0.000411068	0.00219818	C1
ITA5_HUMAN	ITGA5	-0.822744	4.72625e-06	0.000182659	C1
ITM2B_HUMAN	ITM2B	3.02677	2.87917e-07	3.89362e-05	C1
ITPR3_HUMAN	ITPR3	2.60458	8.14072e-05	0.000831429	C1
IVD_HUMAN	IVD	0.598778	0.000470436	0.00243154	C1
JMJD6_HUMAN	JMJD6	-0.935509	0.0169385	0.0353857	C1
KLC2_HUMAN	KLC2	-1.57717	0.000958357	0.00405899	C1
LACTB_HUMAN	LACTB	0.902944	0.000121684	0.00103982	C1
LAMC1_HUMAN	LAMC1	-0.707657	1.60875e-05	0.00036521	C1
LAMP1_HUMAN	LAMP1	1.91732	1.81483e-05	0.000392872	C1
LAMP2_HUMAN	LAMP2	1.34338	3.44423e-05	0.00052765	C1
LTOR1_HUMAN	LAMTOR1	0.851479	1.26902e-05	0.000324433	C1
LTOR2_HUMAN	LAMTOR2	0.644361	0.000743886	0.00339171	C1
LTOR3_HUMAN	LAMTOR3	0.855132	1.38911e-05	0.000336557	C1
LASP1_HUMAN	LASP1	0.704131	0.000913871	0.00391669	C1
LIMK2_HUMAN	LIMK2	1.09077	0.000143939	0.00112548	C1
LMO7_HUMAN	LMO7	0.68023	3.57198e-05	0.000532996	C1
LCAP_HUMAN	LNPEP	0.57193	4.26328e-05	0.000585925	C1
LONM_HUMAN	LONP1	0.636601	0.000113054	0.000998689	C1
LOXL2_HUMAN	LOXL2	-0.710368	9.71356e-06	0.000286516	C1
LRRF1_HUMAN	LRRFIP1	-0.542412	9.13735e-05	0.000880343	C1
LRRF2_HUMAN	LRRFIP2	-0.616349	0.0144769	0.0313805	C1
MP2K1_HUMAN	MAP2K1	-0.597889	0.00296974	0.00936985	C1
MP2K3_HUMAN	MAP2K3	-0.817851	8.69583e-05	0.000869839	C1
MA7D1_HUMAN	MAP7D1	-0.581096	0.00183196	0.00645349	C1
METK2_HUMAN	MAT2A	-0.519643	0.000669414	0.00313592	C1
MGLL_HUMAN	MGLL	-0.52676	0.0114284	0.0259466	C1
MGST1_HUMAN	MGST1	-0.706885	0.00357855	0.0107051	C1
MGST3_HUMAN	MGST3	0.74929	0.00034721	0.00199504	C1
NEP_HUMAN	MME	2.11637	1.24827e-07	2.49727e-05	C1
MOGS_HUMAN	MOGS	-0.639781	3.31389e-05	0.000514637	C1
MTAP_HUMAN	MTAP	-0.548479	0.000108111	0.000976122	C1
MYG1_HUMAN	MYG1	-0.526598	0.00204248	0.00701665	C1
MYH10_HUMAN	MYH10	0.626929	3.02952e-05	0.000490638	C1
MYH9_HUMAN	MYH9	0.504486	0.000108203	0.000976122	C1
MYO1B_HUMAN	MYO1B	0.903576	4.1267e-06	0.0001701	C1
MYO1E_HUMAN	MYO1E	-0.575264	0.000267347	0.00165951	C1
NCEH1_HUMAN	NCEH1	-0.613625	0.000185761	0.00132712	C1
NICA_HUMAN	NCSTN	0.923654	4.59742e-05	0.000601378	C1
NIPS1_HUMAN	NIPSNAP1	0.736582	6.53284e-05	0.000738145	C1
NOTC2_HUMAN	NOTCH2	1.19687	8.09256e-07	5.50456e-05	C1
NPC1_HUMAN	NPC1	1.08229	1.30482e-05	0.000325932	C1
5NTC_HUMAN	NT5C2	0.861507	0.000110521	0.000987568	C1
NUCKS_HUMAN	NUCKS1	0.731457	0.00133776	0.00516479	C1
NUDC1_HUMAN	NUDCD1	-0.53162	0.000125053	0.0010502	C1
OSBL3_HUMAN	OSBPL3	-0.716401	0.00556457	0.0148924	C1
PACN2_HUMAN	PACSIN2	-0.649802	4.7006e-05	0.000612519	C1
PARVA_HUMAN	PARVA	-0.504983	0.000392949	0.00215204	C1
PAWR_HUMAN	PAWR	0.573531	4.47107e-05	0.000593962	C1
PCNA_HUMAN	PCNA	-0.993677	2.99816e-06	0.000132425	C1
PCYOX_HUMAN	PCYOX1	1.1301	1.52412e-05	0.000355036	C1
PDCD5_HUMAN	PDCD5	-0.706446	6.95075e-05	0.000762564	C1
PDIA3_HUMAN	PDIA3	-0.6185	2.98252e-05	0.000487671	C1
PDIA4_HUMAN	PDIA4	-1.10665	2.16659e-06	0.000106791	C1
PDIA5_HUMAN	PDIA5	-0.663875	4.84269e-05	0.000627527	C1
PDIA6_HUMAN	PDIA6	-0.566512	3.17501e-05	0.000505653	C1
PDXD1_HUMAN	PDXDC1	-0.770917	4.23255e-05	0.000585925	C1
PEBP1_HUMAN	PEBP1	0.508872	0.000375308	0.00210707	C1
PFKAP_HUMAN	PFKP	-0.566942	6.82066e-05	0.000758074	C1
PHP14_HUMAN	PHPT1	0.531299	0.00536789	0.0144889	C1
PIN4_HUMAN	PIN4	-0.589123	0.00291563	0.00925005	C1
PLD3_HUMAN	PLD3	1.1033	6.9783e-07	5.18198e-05	C1
PLXB2_HUMAN	PLXNB2	0.76011	1.42746e-05	0.000341886	C1
POSTN_HUMAN	POSTN	-1.37034	0.00122494	0.00484985	C1
LIPB1_HUMAN	PPFIBP1	-0.725644	0.000255581	0.00163697	C1
PPIB_HUMAN	PPIB	-0.520529	0.000194109	0.00135836	C1
PPM1G_HUMAN	PPM1G	-0.643215	0.0193336	0.0392884	C1
KPCI_HUMAN	PRKCI	-0.862133	0.00404604	0.0117512	C1
PTGR1_HUMAN	PTGR1	0.720526	4.9029e-05	0.000629236	C1
PTK7_HUMAN	PTK7	0.629669	0.00013113	0.00107205	C1
PTTG_HUMAN	PTTG1IP	1.66599	2.25399e-06	0.000109512	C1
PUF60_HUMAN	PUF60	-0.653515	0.000147007	0.00113265	C1
RAB9A_HUMAN	RAB9A	0.942956	0.00155204	0.00575625	C1
RABX5_HUMAN	RABGEF1	-0.698841	0.00125621	0.00494485	C1
RAP2B_HUMAN	RAP2B	0.894372	2.80932e-05	0.000482551	C1
RBX1_HUMAN	RBX1	-0.507711	0.00372655	0.0110709	C1
RCN1_HUMAN	RCN1	-0.720347	2.52389e-05	0.000466509	C1
RIN1_HUMAN	RIN1	-0.596384	0.00131932	0.00511631	C1
RL35A_HUMAN	RPL35A	-0.859513	0.000135978	0.0011011	C1
RRAGA_HUMAN	RRAGA	1.17558	5.53447e-05	0.000669279	C1
RRAGC_HUMAN	RRAGC	0.796449	0.000127403	0.00105779	C1
S10AB_HUMAN	S100A11	0.566703	0.000172937	0.0012742	C1
SAMH1_HUMAN	SAMHD1	-1.18668	0.00509453	0.0138945	C1
SCPDL_HUMAN	SCCPDH	0.702582	0.0185179	0.0379165	C1
S61A1_HUMAN	SEC61A1	-0.693637	2.01775e-05	0.000405444	C1
SEC63_HUMAN	SEC63	-0.510627	0.000511159	0.00257548	C1
SF3A3_HUMAN	SF3A3	-0.632772	0.00337852	0.0103052	C1
SH3K1_HUMAN	SH3KBP1	-2.73078	1.53105e-07	2.87503e-05	C1
MOT1_HUMAN	SLC16A1	0.644033	0.00669569	0.0171476	C1
TXTP_HUMAN	SLC25A1	0.897816	1.24223e-05	0.000322505	C1
S38A1_HUMAN	SLC38A1	0.503622	0.012915	0.0285685	C1
S38A2_HUMAN	SLC38A2	1.20649	7.0379e-07	5.18198e-05	C1
S4A7_HUMAN	SLC4A7	-0.861418	7.24822e-05	0.000788182	C1
SMTN_HUMAN	SMTN	-1.00399	5.53979e-05	0.000669279	C1
SNP23_HUMAN	SNAP23	0.622811	0.000145538	0.00113265	C1
SYUA_HUMAN	SNCA	1.29362	0.000338151	0.00197944	C1
SODC_HUMAN	SOD1	0.883072	2.12603e-05	0.00041722	C1
SQSTM_HUMAN	SQSTM1	1.73723	1.09986e-07	2.33788e-05	C1
SSRA_HUMAN	SSR1	-0.696496	1.00889e-05	0.000286516	C1
SSRG_HUMAN	SSR3	-0.912851	5.93372e-05	0.00069904	C1
SSRD_HUMAN	SSR4	-0.68464	5.83818e-05	0.000696689	C1
STAT1_HUMAN	STAT1	0.766662	1.31293e-05	0.000325932	C1
STT3A_HUMAN	STT3A	-0.539769	0.000163843	0.00123009	C1
TCP4_HUMAN	SUB1	-0.567908	0.00015471	0.00117975	C1
SYDE1_HUMAN	SYDE1	-0.56108	0.0207888	0.041468	C1
SYNPO_HUMAN	SYNPO	0.935221	0.000500509	0.00253686	C1
TAGL2_HUMAN	TAGLN2	0.608517	2.77804e-05	0.000481896	C1
TAP1_HUMAN	TAP1	-1.00055	0.000383052	0.00212522	C1
TPSN_HUMAN	TAPBP	-0.569297	0.00129177	0.00504977	C1
TGFI1_HUMAN	TGFB1I1	-0.890464	6.01467e-06	0.000208734	C1
BGH3_HUMAN	TGFBI	-1.6168	7.45724e-07	5.18198e-05	C1
TMA7_HUMAN	TMA7	0.79403	0.00102042	0.0042582	C1
TMED5_HUMAN	TMED5	-0.805504	0.000174186	0.00127631	C1
T106B_HUMAN	TMEM106B	1.21188	2.29627e-06	0.000109995	C1
T126A_HUMAN	TMEM126A	0.519581	0.000137165	0.00110544	C1
TM192_HUMAN	TMEM192	0.802543	0.000408252	0.002194	C1
TMTC3_HUMAN	TMTC3	-0.672644	0.000103494	0.000951302	C1
TMX1_HUMAN	TMX1	-0.50695	0.0018338	0.00645349	C1
TPIS_HUMAN	TPI1	-0.600872	4.35864e-05	0.000588243	C1
TPM3_HUMAN	TPM3	0.532548	0.000275738	0.00169428	C1
TPP1_HUMAN	TPP1	0.52005	0.000160379	0.00120942	C1
TRIPB_HUMAN	TRIP11	-0.588805	0.0171209	0.0357009	C1
TRM1_HUMAN	TRMT1	-0.739719	0.014164	0.0307832	C1
TBA1C_HUMAN	TUBA1C	-0.610282	0.0012302	0.004865	C1
TBA4A_HUMAN	TUBA4A	1.34917	8.59394e-06	0.000268147	C1
THIO_HUMAN	TXN	0.637065	4.35313e-05	0.000588243	C1
TXND5_HUMAN	TXNDC5	-0.59727	2.15599e-05	0.000419002	C1
TXNIP_HUMAN	TXNIP	1.25589	0.000514336	0.00258766	C1
TRXR1_HUMAN	TXNRD1	1.44794	1.98336e-07	3.06312e-05	C1
UACA_HUMAN	UACA	-0.547835	0.00882092	0.0213208	C1
UBP7_HUMAN	USP7	-2.18688	0.00417566	0.0119847	C1
VAMP7_HUMAN	VAMP7	1.42716	1.95896e-05	0.000403783	C1
VAT1_HUMAN	VAT1	0.821823	5.48657e-06	0.000204036	C1
VP26B_HUMAN	VPS26B	0.508181	0.00263152	0.00849128	C1
1433G_HUMAN	YWHAG	0.558396	0.000351226	0.0020076	C1
RRP44_HUMAN	DIS3	-0.831602	0.00397011	0.0116	C10
EXOS2_HUMAN	EXOSC2	-0.971113	0.00120035	0.00478031	C10
GPX1_HUMAN	GPX1	0.769992	8.93083e-05	0.000874057	C10
ACOX1_HUMAN	ACOX1	-0.534628	7.72559e-05	0.000818251	C11
ADAS_HUMAN	AGPS	-0.609073	0.000122872	0.00104734	C11
CATA_HUMAN	CAT	-0.504663	0.00101235	0.00423492	C11
SERC1_HUMAN	SERINC1	1.57742	1.00192e-05	0.000286516	C12
VPS18_HUMAN	VPS18	0.771283	7.90124e-05	0.000822108	C12
VPS41_HUMAN	VPS41	1.34699	0.0151027	0.0324065	C12
PNPH_HUMAN	PNP	-0.944906	2.33588e-06	0.000110338	C13
SERC_HUMAN	PSAT1	0.819664	4.65634e-06	0.000182659	C13
THOC4_HUMAN	ALYREF	-0.547998	0.00137425	0.00525737	C2
AN32A_HUMAN	ANP32A	-0.872844	6.76713e-05	0.000757073	C2
VATC1_HUMAN	ATP6V1C1	0.620621	0.000183331	0.0013238	C2
BCLF1_HUMAN	BCLAF1	-0.50606	0.000256435	0.00163878	C2
CAPR1_HUMAN	CAPRIN1	-0.897369	4.15123e-06	0.0001701	C2
CDC23_HUMAN	CDC23	0.503749	0.000440393	0.00230782	C2
GT251_HUMAN	COLGALT1	-0.567256	8.09996e-05	0.000829758	C2
CSRP1_HUMAN	CSRP1	0.883453	1.77702e-05	0.000389913	C2
CTBL1_HUMAN	CTNNBL1	-0.800374	0.00104007	0.00431904	C2
CUL4B_HUMAN	CUL4B	-0.790122	1.98625e-05	0.000404506	C2
DAZP1_HUMAN	DAZAP1	-0.644714	7.93806e-05	0.000822108	C2
DDX23_HUMAN	DDX23	-0.814596	0.00266802	0.00859273	C2
DDX3X_HUMAN	DDX3X	-0.716705	1.21177e-05	0.000318191	C2
DDX5_HUMAN	DDX5	-0.781367	4.97425e-05	0.000635993	C2
DDX6_HUMAN	DDX6	-0.568856	9.57794e-05	0.000902963	C2
DEK_HUMAN	DEK	-1.65589	0.000216723	0.00147415	C2
EDC4_HUMAN	EDC4	-1.36767	0.000310686	0.00185728	C2
IF1AX_HUMAN	EIF1AX	-0.69511	0.00535469	0.0144649	C2
EIF3B_HUMAN	EIF3B	-0.595618	0.000210705	0.00144187	C2
EIF3C_HUMAN	EIF3C	-0.772432	5.59172e-06	0.000204036	C2
EIF3F_HUMAN	EIF3F	-0.657131	2.7686e-05	0.000481896	C2
EIF3G_HUMAN	EIF3G	-0.572964	6.23328e-05	0.000713784	C2
EIF3H_HUMAN	EIF3H	-0.553895	0.000126422	0.00105641	C2
EIF3K_HUMAN	EIF3K	-0.584308	5.95026e-05	0.00069904	C2
EIF3M_HUMAN	EIF3M	-0.623636	9.50451e-05	0.000902963	C2
IF4A1_HUMAN	EIF4A1	-0.694212	1.86257e-05	0.000398402	C2
IF4E_HUMAN	EIF4E	-0.543723	0.000400386	0.00217481	C2
IF4G1_HUMAN	EIF4G1	-0.629713	3.2619e-05	0.000510008	C2
ERF1_HUMAN	ETF1	-0.506867	9.61108e-05	0.000902963	C2
FND3A_HUMAN	FNDC3A	-0.732432	0.00971756	0.0229221	C2
G3BP1_HUMAN	G3BP1	-0.55205	8.61407e-05	0.000869331	C2
GOGA4_HUMAN	GOLGA4	-0.665734	0.000320612	0.00189966	C2
ERF3A_HUMAN	GSPT1	-0.750259	7.73857e-05	0.000818251	C2
H12_HUMAN	H1-2	-0.660107	3.73625e-05	0.000538432	C2
H4_HUMAN	H4C1	-0.565063	0.000226521	0.00151671	C2
HDHD2_HUMAN	HDHD2	0.589699	0.00159297	0.00587505	C2
VIGLN_HUMAN	HDLBP	-0.683838	4.04331e-05	0.000565425	C2
ROA1_HUMAN	HNRNPA1	-0.704016	1.20736e-05	0.000318191	C2
ROAA_HUMAN	HNRNPAB	-0.660728	0.000126852	0.00105741	C2
HNRPC_HUMAN	HNRNPC	-0.506986	0.000208939	0.001438	C2
HNRPD_HUMAN	HNRNPD	-0.618679	8.75819e-05	0.000873508	C2
HNRDL_HUMAN	HNRNPDL	-0.868615	1.45797e-05	0.000344786	C2
HNRH1_HUMAN	HNRNPH1	-0.504781	0.000375444	0.00210707	C2
HNRH3_HUMAN	HNRNPH3	-0.590254	0.000923332	0.00395	C2
HYI_HUMAN	HYI	0.763351	0.00300406	0.0094251	C2
SYIM_HUMAN	IARS2	0.503477	7.99026e-05	0.000823481	C2
IMA1_HUMAN	KPNA2	-1.11114	1.2605e-05	0.000324433	C2
LAR4B_HUMAN	LARP4B	-0.797986	0.000542101	0.00268367	C2
LSM12_HUMAN	LSM12	-0.554885	0.000337034	0.00197629	C2
LS14A_HUMAN	LSM14A	-1.46427	0.00426345	0.0121542	C2
MATR3_HUMAN	MATR3	-0.552891	0.000188493	0.00133415	C2
NP1L1_HUMAN	NAP1L1	-0.618915	2.93726e-05	0.000487671	C2
NASP_HUMAN	NASP	-0.943048	0.000187507	0.00133413	C2
NCBP1_HUMAN	NCBP1	-0.749572	0.00148522	0.00557532	C2
NEK7_HUMAN	NEK7	0.519974	0.000415863	0.00220648	C2
NOL11_HUMAN	NOL11	-0.673368	0.00360725	0.0107616	C2
NUFP2_HUMAN	NUFIP2	-0.817863	0.0175318	0.0364237	C2
NUP54_HUMAN	NUP54	-0.561159	5.42336e-05	0.000668292	C2
NTF2_HUMAN	NUTF2	0.66382	4.43036e-05	0.000593214	C2
PABP1_HUMAN	PABPC1	-0.568919	0.000185683	0.00132712	C2
PABP4_HUMAN	PABPC4	-0.636674	5.21209e-05	0.00065653	C2
PABP2_HUMAN	PABPN1	-0.670715	0.00162388	0.00592577	C2
PHS_HUMAN	PCBD1	0.899581	0.000214142	0.00146244	C2
PLOD3_HUMAN	PLOD3	-0.573299	2.56562e-05	0.000471658	C2
PRP4_HUMAN	PRPF4	-0.66465	0.00391132	0.0114973	C2
PRC2C_HUMAN	PRRC2C	-2.50019	0.00131698	0.00511306	C2
PSME4_HUMAN	PSME4	-0.702428	0.00138387	0.00528825	C2
PTCD3_HUMAN	PTCD3	0.756805	0.00865112	0.021021	C2
NADC_HUMAN	QPRT	4.95913	5.75054e-06	0.000204226	C2
RAPH1_HUMAN	RAPH1	1.04573	0.00344424	0.0104375	C2
RBM12_HUMAN	RBM12	-1.93472	0.000558361	0.0027442	C2
RBM39_HUMAN	RBM39	-0.518072	0.000673314	0.00314552	C2
RBMS1_HUMAN	RBMS1	-0.718179	0.00633428	0.0164126	C2
RECQ1_HUMAN	RECQL	-0.915845	9.11089e-06	0.000274214	C2
RS27A_HUMAN	RPS27A	0.516506	0.000156684	0.00119213	C2
SEP10_HUMAN	SEPTIN10	-1.25362	0.000228886	0.00152039	C2
MCAT_HUMAN	SLC25A20	2.63061	0.00700319	0.017748	C2
SMAP2_HUMAN	SMAP2	-0.590698	0.00249519	0.00812431	C2
SMRC2_HUMAN	SMARCC2	-0.752408	0.0228551	0.0447755	C2
SMU1_HUMAN	SMU1	-0.981409	0.016226	0.0341278	C2
RU17_HUMAN	SNRNP70	-0.584514	0.000942296	0.00400571	C2
SMD3_HUMAN	SNRPD3	-0.515184	0.000192306	0.00135131	C2
RUXF_HUMAN	SNRPF	-0.521134	0.000124671	0.0010502	C2
RUXG_HUMAN	SNRPG	-0.927416	0.000102945	0.000948824	C2
SRRM1_HUMAN	SRRM1	-0.514733	0.00491159	0.0135367	C2
SRRM2_HUMAN	SRRM2	-0.911758	0.0223685	0.044076	C2
SRRT_HUMAN	SRRT	-0.618465	0.000227319	0.00151671	C2
SRSF1_HUMAN	SRSF1	-0.715379	0.000130881	0.00107205	C2
SRS11_HUMAN	SRSF11	-0.615839	0.00496493	0.0136663	C2
SRSF2_HUMAN	SRSF2	-0.697711	6.88866e-05	0.000759552	C2
SRSF4_HUMAN	SRSF4	-0.563234	0.0129193	0.0285685	C2
SRSF5_HUMAN	SRSF5	-0.598223	0.00197711	0.00684044	C2
SRSF6_HUMAN	SRSF6	-0.59444	7.74704e-05	0.000818251	C2
STAT2_HUMAN	STAT2	2.55683	6.14438e-07	5.18198e-05	C2
SUMO1_HUMAN	SUMO1	1.24279	7.46596e-07	5.18198e-05	C2
HNRPQ_HUMAN	SYNCRIP	-0.697915	2.03941e-05	0.000405616	C2
TBL1R_HUMAN	TBL1XR1	1.00048	0.000725832	0.00333138	C2
THUM1_HUMAN	THUMPD1	-0.640313	0.00902497	0.0216612	C2
TOP1_HUMAN	TOP1	-0.721106	2.97064e-05	0.000487671	C2
TP53B_HUMAN	TP53BP1	-0.573975	0.00166218	0.00600753	C2
TRI25_HUMAN	TRIM25	0.614599	3.81668e-05	0.00054346	C2
TSSC4_HUMAN	TSSC4	-0.738555	0.00427337	0.0121688	C2
UAP1_HUMAN	UAP1	-0.630097	0.00015898	0.0012069	C2
UB2L6_HUMAN	UBE2L6	0.61838	0.0134666	0.0295674	C2
UBE2O_HUMAN	UBE2O	-0.72977	2.27715e-05	0.000432658	C2
UBP10_HUMAN	USP10	-0.563179	0.00319558	0.00988604	C2
UT14A_HUMAN	UTP14A	-0.57981	0.00398291	0.0116174	C2
WDR82_HUMAN	WDR82	-0.573158	0.00323295	0.00997754	C2
YBOX1_HUMAN	YBX1	-0.658489	0.000143953	0.00112548	C2
YBOX3_HUMAN	YBX3	-0.9561	0.000277428	0.00170006	C2
ZN326_HUMAN	ZNF326	-0.510404	0.00660705	0.0169974	C2
BTF3_HUMAN	BTF3	-0.842282	5.89627e-05	0.00069904	C3
BT3L4_HUMAN	BTF3L4	-0.555154	0.000344902	0.00198832	C3
BYST_HUMAN	BYSL	-1.83932	0.000127519	0.00105779	C3
CL029_HUMAN	C12orf29	-1.03985	2.34224e-05	0.000440107	C3
CNBP_HUMAN	CNBP	-0.911718	3.50629e-05	0.000532361	C3
DDX21_HUMAN	DDX21	-1.4086	4.16226e-07	4.28965e-05	C3
DDX54_HUMAN	DDX54	-0.706117	8.65311e-05	0.000869839	C3
DHX30_HUMAN	DHX30	-0.521538	0.0144324	0.0313239	C3
EIF2A_HUMAN	EIF2A	-0.733772	0.000384955	0.0021323	C3
IF2A_HUMAN	EIF2S1	-0.50524	0.000124322	0.0010502	C3
EIF3A_HUMAN	EIF3A	-0.672792	4.87113e-05	0.000627527	C3
EIF3D_HUMAN	EIF3D	-0.594697	8.45348e-05	0.000855663	C3
EIF3E_HUMAN	EIF3E	-0.531478	4.26268e-05	0.000585925	C3
EIF3L_HUMAN	EIF3L	-0.599283	0.00012139	0.00103982	C3
FGF2_HUMAN	FGF2	-0.527364	9.75522e-05	0.00091147	C3
HMGB1_HUMAN	HMGB1	-0.914826	1.10567e-05	0.00030083	C3
MECP2_HUMAN	MECP2	1.21753	0.00229023	0.00763634	C3
MBB1A_HUMAN	MYBBP1A	-0.617625	0.000251805	0.00162064	C3
NACAM_HUMAN	NACA	-0.58513	7.25378e-05	0.000788182	C3
NUCL_HUMAN	NCL	-0.613184	6.60428e-05	0.000743258	C3
NFKB2_HUMAN	NFKB2	-0.71406	0.000565301	0.00276325	C3
NOB1_HUMAN	NOB1	-0.693899	0.00163315	0.00592779	C3
PA2G4_HUMAN	PA2G4	-0.650053	3.1817e-05	0.000505653	C3
RL10A_HUMAN	RPL10A	-0.597482	0.000179373	0.00130352	C3
RL11_HUMAN	RPL11	-0.701083	3.2314e-05	0.000508796	C3
RL12_HUMAN	RPL12	-0.805147	2.13456e-05	0.00041722	C3
RL13_HUMAN	RPL13	-0.511969	0.0010678	0.00440191	C3
RL13A_HUMAN	RPL13A	-0.61918	0.000399992	0.00217481	C3
RL18_HUMAN	RPL18	-0.72254	0.00013009	0.00107205	C3
RL18A_HUMAN	RPL18A	-0.725558	2.95621e-05	0.000487671	C3
RL19_HUMAN	RPL19	-0.719687	2.46351e-05	0.000457836	C3
RL22_HUMAN	RPL22	-0.631136	3.66061e-05	0.000534323	C3
RL23_HUMAN	RPL23	-0.559541	0.000251344	0.00162064	C3
RL23A_HUMAN	RPL23A	-0.731972	2.82746e-05	0.000483225	C3
RL24_HUMAN	RPL24	-0.503706	0.000534266	0.00264874	C3
RL27_HUMAN	RPL27	-0.591326	7.83097e-05	0.000822108	C3
RL27A_HUMAN	RPL27A	-0.597686	0.000104799	0.000955553	C3
RL3_HUMAN	RPL3	-0.563252	6.90095e-05	0.000759552	C3
RL30_HUMAN	RPL30	-0.659681	0.000236504	0.0015528	C3
RL31_HUMAN	RPL31	-0.640415	0.000165265	0.00123803	C3
RL34_HUMAN	RPL34	-0.587085	0.00102498	0.00426677	C3
RL35_HUMAN	RPL35	-0.648237	9.89462e-05	0.000921961	C3
RL36_HUMAN	RPL36	-0.544511	0.0003521	0.00200922	C3
RL37A_HUMAN	RPL37A	-0.504067	0.000262567	0.00165544	C3
RL4_HUMAN	RPL4	-0.503373	0.000130442	0.00107205	C3
RL5_HUMAN	RPL5	-0.616401	4.05656e-05	0.000565425	C3
RL6_HUMAN	RPL6	-0.5569	5.54945e-05	0.000669279	C3
RL7_HUMAN	RPL7	-0.632117	0.000171365	0.00126939	C3
RLA0_HUMAN	RPLP0	-0.585658	2.88757e-05	0.000487671	C3
RLA1_HUMAN	RPLP1	-0.605689	0.00200173	0.00689756	C3
RLA2_HUMAN	RPLP2	-0.61663	0.000176565	0.00128863	C3
RS10_HUMAN	RPS10	-0.529475	0.00039961	0.00217481	C3
RS11_HUMAN	RPS11	-0.578341	0.000132374	0.00107447	C3
RS12_HUMAN	RPS12	-0.741483	7.3745e-05	0.000796212	C3
RS13_HUMAN	RPS13	-0.623925	3.34567e-05	0.00051721	C3
RS14_HUMAN	RPS14	-0.526494	0.00052712	0.0026248	C3
RS15A_HUMAN	RPS15A	-0.623211	0.000121103	0.00103982	C3
RS18_HUMAN	RPS18	-0.70344	8.97836e-05	0.000874057	C3
RS19_HUMAN	RPS19	-0.728586	2.29883e-05	0.000434351	C3
RS2_HUMAN	RPS2	-0.659381	0.000141841	0.00112548	C3
RS20_HUMAN	RPS20	-0.766966	3.26909e-05	0.000510008	C3
RS21_HUMAN	RPS21	-0.879669	4.30701e-05	0.000585925	C3
RS23_HUMAN	RPS23	-0.666925	0.000143814	0.00112548	C3
RS25_HUMAN	RPS25	-0.641573	2.79134e-05	0.000481896	C3
RS27_HUMAN	RPS27	-1.08126	6.71036e-06	0.00022596	C3
RS28_HUMAN	RPS28	-0.832554	1.45984e-05	0.000344786	C3
RS3_HUMAN	RPS3	-0.727323	3.63107e-05	0.000534323	C3
RS3A_HUMAN	RPS3A	-0.635982	7.63616e-05	0.000816684	C3
RS4X_HUMAN	RPS4X	-0.609317	0.000101635	0.000941856	C3
RS5_HUMAN	RPS5	-0.512506	0.000620897	0.00295338	C3
RS6_HUMAN	RPS6	-0.671942	2.60546e-05	0.000475757	C3
RS7_HUMAN	RPS7	-0.664678	0.000778745	0.0034803	C3
RS8_HUMAN	RPS8	-0.626105	2.75886e-05	0.000481896	C3
RS9_HUMAN	RPS9	-0.611134	7.92552e-05	0.000822108	C3
RSSA_HUMAN	RPSA	-0.68744	2.89973e-05	0.000487671	C3
PAIRB_HUMAN	SERBP1	-0.856238	8.32957e-05	0.000845638	C3
STAU1_HUMAN	STAU1	-0.531008	0.000877714	0.0037882	C3
TSR1_HUMAN	TSR1	-0.712404	0.0083045	0.0202964	C3
WDR36_HUMAN	WDR36	-0.863149	1.15969e-05	0.00031056	C3
ZCCHV_HUMAN	ZC3HAV1	-0.829092	0.00231164	0.00770019	C3
PPAL_HUMAN	ACP2	0.71092	2.25204e-05	0.000431107	C4
ACTA_HUMAN	ACTA2	-0.526508	0.000217436	0.00147605	C4
MTND_HUMAN	ADI1	-1.25682	0.000767067	0.00345994	C4
ALG3_HUMAN	ALG3	-0.539399	0.00790073	0.0195279	C4
ARMC9_HUMAN	ARMC9	0.884465	4.58468e-06	0.000182659	C4
ARMX3_HUMAN	ARMCX3	0.523297	0.00036243	0.00205096	C4
ARSB_HUMAN	ARSB	0.686756	0.000805037	0.00356038	C4
ASAH1_HUMAN	ASAH1	1.11982	2.82656e-06	0.000126488	C4
BCAR1_HUMAN	BCAR1	-0.746621	0.00196523	0.00682873	C4
ODBB_HUMAN	BCKDHB	0.703442	0.00444305	0.0125297	C4
B2L13_HUMAN	BCL2L13	0.62788	0.000296281	0.00179617	C4
CK054_HUMAN	C11orf54	0.769608	0.00201347	0.00693097	C4
KCC2D_HUMAN	CAMK2D	0.534193	0.00017309	0.0012742	C4
CD63_HUMAN	CD63	1.84958	3.08538e-07	3.89362e-05	C4
CISD2_HUMAN	CISD2	-1.50547	3.65886e-05	0.000534323	C4
COIA1_HUMAN	COL18A1	-1.53315	0.000177413	0.00129203	C4
CO4A1_HUMAN	COL4A1	-0.507331	6.03929e-05	0.000703411	C4
CO6A1_HUMAN	COL6A1	-1.21086	3.53242e-07	3.89362e-05	C4
CO6A2_HUMAN	COL6A2	-1.53138	2.21618e-07	3.14051e-05	C4
CO8A1_HUMAN	COL8A1	2.52345	9.47705e-09	9.05646e-06	C4
CBPA4_HUMAN	CPA4	4.67983	1.64684e-07	2.87503e-05	C4
PPGB_HUMAN	CTSA	0.744487	3.73073e-05	0.000538432	C4
CATC_HUMAN	CTSC	-0.995726	3.57316e-05	0.000532996	C4
NB5R1_HUMAN	CYB5R1	0.967865	2.10459e-06	0.000106791	C4
ODB2_HUMAN	DBT	0.528039	0.0055729	0.0148924	C4
ECHM_HUMAN	ECHS1	0.576259	3.61583e-05	0.000534323	C4
FAH2A_HUMAN	FAHD2A	0.511274	0.00168292	0.00607601	C4
SEPR_HUMAN	FAP	1.6009	1.77523e-07	2.87503e-05	C4
FND3B_HUMAN	FNDC3B	-0.595769	8.90303e-05	0.000874057	C4
FRIH_HUMAN	FTH1	2.59781	3.74557e-08	1.41541e-05	C4
FRIL_HUMAN	FTL	3.08952	5.88568e-07	5.18198e-05	C4
GALNS_HUMAN	GALNS	0.55716	0.00455613	0.0127325	C4
GFPT2_HUMAN	GFPT2	-4.68421	1.2556e-09	2.13515e-06	C4
BGAL_HUMAN	GLB1	0.699263	1.97566e-05	0.000404506	C4
SAP3_HUMAN	GM2A	0.713365	3.52759e-05	0.000532996	C4
GMPR2_HUMAN	GMPR2	0.889201	0.000249186	0.00162042	C4
GNAQ_HUMAN	GNAQ	0.712327	6.34161e-05	0.000721332	C4
HINT2_HUMAN	HINT2	0.618168	3.91965e-05	0.000555448	C4
ITPR2_HUMAN	ITPR2	1.09596	0.00453594	0.0126864	C4
LIMS1_HUMAN	LIMS1	-0.570341	0.000399158	0.00217481	C4
LRP1_HUMAN	LRP1	0.61889	3.81908e-05	0.00054346	C4
LXN_HUMAN	LXN	-0.552571	0.00540929	0.0145546	C4
MAOX_HUMAN	ME1	0.512412	0.000123566	0.0010502	C4
MMP14_HUMAN	MMP14	1.29152	3.16507e-06	0.000136258	C4
MTCH2_HUMAN	MTCH2	0.657311	5.15078e-05	0.000651219	C4
NAMPT_HUMAN	NAMPT	-0.639663	2.96875e-05	0.000487671	C4
NHLC2_HUMAN	NHLRC2	-0.630048	0.000755947	0.0034234	C4
P3H3_HUMAN	P3H3	-0.569757	0.000120827	0.00103982	C4
SC65_HUMAN	P3H4	-0.504672	5.47246e-05	0.000669279	C4
PYC_HUMAN	PC	3.38534	1.07065e-06	6.7431e-05	C4
P4K2A_HUMAN	PI4K2A	1.56296	0.000143514	0.00112548	C4
TPA_HUMAN	PLAT	-3.08749	2.91388e-08	1.41541e-05	C4
UPAR_HUMAN	PLAUR	-1.56395	5.68726e-07	5.18198e-05	C4
PLOD1_HUMAN	PLOD1	-0.580332	9.60879e-05	0.000902963	C4
2A5E_HUMAN	PPP2R5E	-0.532708	0.0137427	0.0300766	C4
PVR_HUMAN	PVR	-0.510069	0.000192257	0.00135131	C4
SAE1_HUMAN	SAE1	-0.520366	0.000586691	0.00284642	C4
SPB6_HUMAN	SERPINB6	0.573641	9.42042e-05	0.000899968	C4
PAI1_HUMAN	SERPINE1	-1.27649	6.82017e-07	5.18198e-05	C4
CTR1_HUMAN	SLC7A1	-0.855583	0.0175703	0.0364806	C4
NHRF1_HUMAN	SLC9A3R1	0.890556	6.37462e-05	0.000722669	C4
NHRF2_HUMAN	SLC9A3R2	-1.38101	0.00749355	0.0187189	C4
SLMAP_HUMAN	SLMAP	-1.50375	9.06631e-07	5.92972e-05	C4
SNX17_HUMAN	SNX17	0.62971	0.000121324	0.00103982	C4
TCAF1_HUMAN	TCAF1	1.1582	0.00040875	0.002194	C4
TIMP1_HUMAN	TIMP1	-1.88739	2.7196e-05	0.000481896	C4
TIMP3_HUMAN	TIMP3	-0.723034	7.67586e-05	0.000818251	C4
TENS1_HUMAN	TNS1	-0.824749	2.94792e-05	0.000487671	C4
TRIO_HUMAN	TRIO	-0.61477	0.000310553	0.00185728	C4
TRIP6_HUMAN	TRIP6	0.569881	0.00065925	0.00309683	C4
SAE2_HUMAN	UBA2	-0.592182	0.000110274	0.000987568	C4
VAC14_HUMAN	VAC14	0.876717	0.000347532	0.00199504	C4
WLS_HUMAN	WLS	-0.640013	7.95277e-05	0.000822108	C4
GDE_HUMAN	AGL	0.57544	0.000236238	0.0015528	C5
AN32B_HUMAN	ANP32B	-0.763239	9.0464e-05	0.000874057	C5
PRAF3_HUMAN	ARL6IP5	0.672833	0.000389763	0.00214531	C5
ATLA2_HUMAN	ATL2	1.17518	0.00593939	0.0156831	C5
CE170_HUMAN	CEP170	-0.50371	0.00182766	0.00644799	C5
COG1_HUMAN	COG1	-1.0103	0.00581559	0.0154281	C5
COG2_HUMAN	COG2	-0.593647	8.67381e-05	0.000869839	C5
COG6_HUMAN	COG6	-1.4147	0.000309347	0.00185728	C5
COG7_HUMAN	COG7	-0.995371	0.0148504	0.0320674	C5
COX20_HUMAN	COX20	-0.601743	0.00139915	0.00532867	C5
NB5R3_HUMAN	CYB5R3	0.50787	0.000100042	0.000929624	C5
ENDD1_HUMAN	ENDOD1	-0.50983	0.0217028	0.0429386	C5
F210B_HUMAN	FAM210B	0.789724	0.017092	0.0356625	C5
GOGA2_HUMAN	GOLGA2	-0.557284	0.000723809	0.00333109	C5
GOGA3_HUMAN	GOLGA3	-0.569944	0.000260109	0.00164736	C5
GRN_HUMAN	GRN	4.13329	4.50035e-05	0.000593962	C5
ECHB_HUMAN	HADHB	0.508896	0.00022195	0.00149772	C5
HEAT1_HUMAN	HEATR1	-0.561687	0.000996099	0.00418239	C5
IFM3_HUMAN	IFITM3	1.8539	7.47503e-06	0.000244448	C5
KBP_HUMAN	KIFBP	-0.732002	0.00326173	0.0100206	C5
LANC1_HUMAN	LANCL1	0.555098	0.000167333	0.00124802	C5
LZTL1_HUMAN	LZTFL1	0.650318	0.000209306	0.001438	C5
MANF_HUMAN	MANF	-0.872061	0.000111729	0.000989561	C5
MON2_HUMAN	MON2	-1.03758	0.0080063	0.0197172	C5
RT34_HUMAN	MRPS34	0.795691	0.000116893	0.00101676	C5
NEMF_HUMAN	NEMF	-0.744254	0.00254233	0.00824721	C5
NPS3A_HUMAN	NIPSNAP3A	0.778019	2.6479e-05	0.000476482	C5
PCM1_HUMAN	PCM1	-1.56702	1.95883e-05	0.000403783	C5
PPCEL_HUMAN	PREPL	-0.537988	0.01305	0.0288202	C5
AAKB2_HUMAN	PRKAB2	1.13002	0.00338155	0.0103052	C5
AAKG1_HUMAN	PRKAG1	0.641665	0.000194791	0.00136034	C5
SAP_HUMAN	PSAP	0.749729	8.2973e-06	0.000261288	C5
PSME3_HUMAN	PSME3	-0.589847	8.2864e-05	0.000843774	C5
PYGB_HUMAN	PYGB	0.690748	2.25631e-05	0.000431107	C5
PYGL_HUMAN	PYGL	1.26522	1.43403e-06	8.12857e-05	C5
RTN1_HUMAN	RTN1	1.1937	1.09681e-06	6.78226e-05	C5
RTN4_HUMAN	RTN4	0.529318	7.14663e-05	0.000781533	C5
SDCB1_HUMAN	SDCBP	1.90042	4.46502e-08	1.51855e-05	C5
SDHB_HUMAN	SDHB	-0.589747	0.00104153	0.00431981	C5
GDN_HUMAN	SERPINE2	3.65105	2.0715e-07	3.06312e-05	C5
SGMR1_HUMAN	SIGMAR1	1.18844	0.0114146	0.0259326	C5
STOM_HUMAN	STOM	1.93801	1.04822e-07	2.33788e-05	C5
T11L1_HUMAN	TCP11L1	-0.638892	0.016159	0.0340712	C5
TMM43_HUMAN	TMEM43	-0.568987	0.000116163	0.00101676	C5
YTHD3_HUMAN	YTHDF3	-0.748533	0.000286576	0.00174981	C5
CCNY_HUMAN	CCNY	0.529626	0.0220887	0.0436004	C6
DNJC1_HUMAN	DNAJC1	-0.824507	0.000509212	0.00256948	C6
LRC59_HUMAN	LRRC59	-0.721612	2.64746e-05	0.000476482	C6
M4K4_HUMAN	MAP4K4	-0.850084	0.00377402	0.0111807	C6
MXRA7_HUMAN	MXRA7	-0.505275	0.00318601	0.00988604	C6
P4HA1_HUMAN	P4HA1	-0.557485	5.46674e-05	0.000669279	C6
RMD3_HUMAN	RMDN3	0.722226	0.000699733	0.00324222	C6
RRBP1_HUMAN	RRBP1	-0.507762	0.000107933	0.000976122	C6
SPS2L_HUMAN	SPATS2L	-0.60952	0.0141652	0.0307832	C6
SRP54_HUMAN	SRP54	-0.579193	0.000273026	0.00168523	C6
TM214_HUMAN	TMEM214	-0.846249	1.03622e-05	0.000288867	C6
TM87B_HUMAN	TMEM87B	-0.636893	0.000310731	0.00185728	C6
TR10B_HUMAN	TNFRSF10B	1.07517	0.00154511	0.00574309	C6
AASS_HUMAN	AASS	0.886582	0.00545676	0.014636	C7
ARL8A_HUMAN	ARL8A	1.04953	1.94688e-06	0.000103458	C7
ECI1_HUMAN	ECI1	0.682699	0.00170642	0.00613662	C7
RRF2M_HUMAN	GFM2	1.38363	0.00352048	0.0106059	C7
MCU_HUMAN	MCU	0.696251	1.01936e-05	0.000286516	C7
MUTA_HUMAN	MMUT	0.548132	0.00586305	0.0155298	C7
RM30_HUMAN	MRPL30	-0.895805	6.21234e-05	0.000713784	C7
ICT1_HUMAN	MRPL58	0.754906	0.00325331	0.0100041	C7
SYRM_HUMAN	RARS2	1.01874	0.00506036	0.013855	C7
ADT1_HUMAN	SLC25A4	0.573099	0.000348442	0.00199504	C7
SPG21_HUMAN	SPG21	0.66529	0.00213373	0.00724958	C7
ARL8B_HUMAN	ARL8B	0.918769	1.73527e-05	0.000383334	C8
DCAKD_HUMAN	DCAKD	0.999129	0.0119591	0.0269495	C8
HYEP_HUMAN	EPHX1	0.789476	1.21625e-05	0.000318191	C8
FDFT_HUMAN	FDFT1	1.12011	2.02581e-06	0.00010439	C8
HMOX1_HUMAN	HMOX1	2.17292	6.83375e-07	5.18198e-05	C8
TP4A1_HUMAN	PTP4A1	0.977469	0.0112786	0.0257337	C8
SRPRB_HUMAN	SRPRB	-0.580139	0.000326936	0.0019204	C8
BCCIP_HUMAN	BCCIP	-0.689346	0.000675262	0.00315029	C9
FKB14_HUMAN	FKBP14	-0.674629	0.000118449	0.00102505	C9
GLSK_HUMAN	GLS	1.11291	1.99512e-06	0.00010439	C9
GNS_HUMAN	GNS	1.13366	8.86756e-07	5.91344e-05	C9
HMGCL_HUMAN	HMGCL	0.648265	0.000238775	0.00156469	C9
PI42C_HUMAN	PIP4K2C	0.574378	3.72368e-05	0.000538432	C9
SUN2_HUMAN	SUN2	-0.591166	0.000257526	0.0016398	C9
THIC_HUMAN	ACAT2	1.23004	8.82888e-06	0.000272926	Unclustered
AL1A1_HUMAN	ALDH1A1	4.13442	1.49588e-08	1.0175e-05	Unclustered
AL4A1_HUMAN	ALDH4A1	1.11378	0.00198113	0.00684044	Unclustered
ASML_HUMAN	ASMTL	0.67756	0.00010455	0.000955553	Unclustered
BID_HUMAN	BID	-0.758271	0.000262845	0.00165544	Unclustered
BST1_HUMAN	BST1	4.56205	3.38488e-07	3.89362e-05	Unclustered
CISD1_HUMAN	CISD1	-0.84102	0.000146789	0.00113265	Unclustered
GBP1_HUMAN	GBP1	-0.997806	7.738e-06	0.000248267	Unclustered
HCDH_HUMAN	HADH	1.08863	0.00176422	0.00629603	Unclustered
HOOK3_HUMAN	HOOK3	-0.505408	0.000737517	0.0033759	Unclustered
IDHP_HUMAN	IDH2	0.611411	5.91518e-05	0.00069904	Unclustered
ITPA_HUMAN	ITPA	-1.05403	0.000339952	0.00198315	Unclustered
NQO1_HUMAN	NQO1	0.537779	0.000507024	0.00256224	Unclustered
NRP2_HUMAN	NRP2	1.66294	8.90762e-06	0.000272926	Unclustered
NUD16_HUMAN	NUDT16	0.723656	5.76469e-06	0.000204226	Unclustered
PLPP1_HUMAN	PLPP1	1.75387	7.91009e-05	0.000822108	Unclustered
SOAT1_HUMAN	SOAT1	0.515522	0.0101976	0.0238693	Unclustered
TPD53_HUMAN	TPD52L1	1.02306	0.00692694	0.0176073	Unclustered
PX11B_HUMAN	PEX11B	0.577872	0.00168502	0.00607716
A0A2R8YDQ0_HUMAN		-0.556612	0.0164003	0.0344306
M0QYT0_HUMAN		0.753237	0.0225009	0.0442599
AAMDC_HUMAN	AAMDC	0.784754	0.00340512	0.0103553
A0A1B0GW23_HUMAN	ABHD14A-ACY1	0.736224	0.00566981	0.0151121
ACDSB_HUMAN	ACADSB	1.94633	0.00217375	0.00734866
KAD3_HUMAN	AK3	0.853203	3.46327e-05	0.000528187
ANXA3_HUMAN	ANXA3	0.919397	1.90374e-05	0.000399669
ARFG3_HUMAN	ARFGAP3	-0.687821	0.000744959	0.00339171
AR2BP_HUMAN	ARL2BP	-0.51048	0.0227572	0.0446094
ARMX1_HUMAN	ARMCX1	-1.14276	2.95988e-05	0.000487671
AT2C1_HUMAN	ATP2C1	-0.527794	7.49668e-05	0.000804296
G3V325_HUMAN	ATP5MF-PTCD1	0.502952	0.00417137	0.0119847
B4GT5_HUMAN	B4GALT5	-0.645093	0.0067492	0.0172198
BLVRB_HUMAN	BLVRB	1.08351	2.55413e-06	0.000118995
PMGE_HUMAN	BPGM	0.564518	0.00397894	0.0116158
IMPA3_HUMAN	BPNT2	-0.559778	0.000392027	0.00215046
5MP1_HUMAN	BZW2	-0.566676	0.00211312	0.00720113
CA198_HUMAN	C1orf198	1.12396	0.00161533	0.00591996
SYCM_HUMAN	CARS2	2.55529	1.90133e-06	0.000102642
CC90B_HUMAN	CCDC90B	0.559328	0.015857	0.033622
CD99_HUMAN	CD99	0.653199	0.000444065	0.00232349
CEIP2_HUMAN	CEMIP2	-0.766253	0.0149523	0.0322164
CHSS2_HUMAN	CHPF	-0.831706	0.00080101	0.00354884
CIA2B_HUMAN	CIAO2B	-0.60683	0.000116783	0.00101676
CLIC3_HUMAN	CLIC3	0.762029	3.05697e-05	0.000492737
COCA1_HUMAN	COL12A1	1.26422	6.26751e-07	5.18198e-05
CO1A2_HUMAN	COL1A2	-0.648349	6.08751e-05	0.000706291
CO6A3_HUMAN	COL6A3	-2.58723	1.06515e-08	9.05646e-06
COR2B_HUMAN	CORO2B	-0.728075	0.0198761	0.0400467
CX6A1_HUMAN	COX6A1	0.567037	0.00476946	0.0132416
CSRP2_HUMAN	CSRP2	1.3207	3.54902e-07	3.89362e-05
CYTB_HUMAN	CSTB	0.652586	5.742e-05	0.000687625
CT2NL_HUMAN	CTTNBP2NL	-0.502226	0.00254376	0.00824721
DDR2_HUMAN	DDR2	0.862632	0.000209653	0.001438
DGKA_HUMAN	DGKA	0.517172	0.000588856	0.00285285
DNSL1_HUMAN	DNASE1L1	0.607258	0.0150031	0.0322538
DNS2A_HUMAN	DNASE2	1.08624	1.01765e-05	0.000286516
D19L1_HUMAN	DPY19L1	-0.65982	6.80979e-05	0.000758074
DYST_HUMAN	DST	-0.740643	0.000724995	0.00333138
EDF1_HUMAN	EDF1	-0.84556	0.000710396	0.00328463
EDIL3_HUMAN	EDIL3	2.23907	9.23621e-08	2.24374e-05
EPG5_HUMAN	EPG5	0.632603	0.000655028	0.00308126
TF_HUMAN	F3	-1.81335	3.85551e-06	0.000163907
FHI2A_HUMAN	FHIP2A	-0.534989	0.0206022	0.0411923
FKB11_HUMAN	FKBP11	-1.06379	0.004197	0.012005
FKBP7_HUMAN	FKBP7	-0.522201	0.000267396	0.00165951
GBA1_HUMAN	GBA1	1.36379	2.16181e-06	0.000106791
GLPK_HUMAN	GK	-0.80211	0.000836401	0.00366257
GAPR1_HUMAN	GLIPR2	-0.547437	0.00182277	0.00643742
GLMP_HUMAN	GLMP	1.13268	3.9641e-05	0.000559415
GLRX1_HUMAN	GLRX	0.557476	6.28716e-05	0.000717537
GL8D1_HUMAN	GLT8D1	-0.572776	0.000680091	0.00316848
GNAS1_HUMAN	GNAS	0.651609	1.89629e-05	0.000399669
GOLI4_HUMAN	GOLIM4	-1.2205	0.000143467	0.00112548
GPX7_HUMAN	GPX7	-0.842112	0.00134903	0.00519515
GTPB4_HUMAN	GTPBP4	-1.31002	0.00319688	0.00988604
KGUA_HUMAN	GUK1	1.02295	0.000125061	0.0010502
3HIDH_HUMAN	HIBADH	1.14213	1.73577e-05	0.000383334
HMCS1_HUMAN	HMGCS1	2.15563	2.02663e-05	0.000405444
H90B2_HUMAN	HSP90AB2P	-0.565996	0.000111214	0.000987568
BIP_HUMAN	HSPA5	-0.619435	9.17987e-05	0.000881942
S4R3N1_HUMAN	HSPE1-MOB4	-0.720394	0.00891242	0.021482
INO1_HUMAN	ISYNA1	0.75338	0.000147202	0.00113265
ITA1_HUMAN	ITGA1	-1.65769	3.45268e-07	3.89362e-05
ITA11_HUMAN	ITGA11	0.975401	7.41353e-05	0.000797893
LACB2_HUMAN	LACTB2	0.930221	5.3836e-05	0.00066826
LHPP_HUMAN	LHPP	1.29574	0.00717343	0.0181254
LIMS4_HUMAN	LIMS4	-1.0129	1.9363e-05	0.000403783
LMCD1_HUMAN	LMCD1	4.0879	9.87483e-06	0.000286516
LMOD1_HUMAN	LMOD1	-0.791813	8.09772e-05	0.000829758
LRP10_HUMAN	LRP10	1.71554	0.00028521	0.0017446
LSS_HUMAN	LSS	0.701473	0.000232206	0.00153644
MAIP1_HUMAN	MAIP1	0.583801	0.0016072	0.00590113
MA2B1_HUMAN	MAN2B1	0.881521	7.159e-06	0.000236386
MA2B2_HUMAN	MAN2B2	0.662105	5.08261e-05	0.000644998
M21D2_HUMAN	MB21D2	-0.51394	0.0227201	0.0445623
MCFD2_HUMAN	MCFD2	-0.506813	0.000341083	0.00198631
MCRI1_HUMAN	MCRIP1	-0.522637	0.000379774	0.0021174
MEST_HUMAN	MEST	2.44719	1.31222e-05	0.000325932
MFGM_HUMAN	MFGE8	2.18523	3.43177e-08	1.41541e-05
MFSD1_HUMAN	MFSD1	1.11287	0.000131964	0.00107371
TGO1_HUMAN	MIA3	1.05463	0.0160297	0.0338615
MPC2_HUMAN	MPC2	1.00012	0.000719915	0.00331766
MPV17_HUMAN	MPV17	1.35685	0.000522623	0.00261465
MROH1_HUMAN	MROH1	1.48142	4.40904e-05	0.000592694
MSMO1_HUMAN	MSMO1	1.06709	3.91436e-06	0.000164355
CYB_HUMAN	MT-CYB	-0.875581	0.000545782	0.00269797
MTCH1_HUMAN	MTCH1	0.904555	2.61589e-05	0.000475757
MTDC_HUMAN	MTHFD2	-0.787704	4.28882e-05	0.000585925
MTMR6_HUMAN	MTMR6	-1.37498	0.00221754	0.00746717
MTREX_HUMAN	MTREX	-0.867138	0.00293844	0.0092964
MXRA8_HUMAN	MXRA8	2.04419	0.00013975	0.00112356
MYL1_HUMAN	MYL1	1.44084	5.37862e-06	0.000203252
NAA25_HUMAN	NAA25	-0.537729	0.00112841	0.00459058
NAKD2_HUMAN	NADK2	0.737096	0.000854755	0.00371267
NCLN_HUMAN	NCLN	-0.559369	7.89276e-05	0.000822108
NDUA7_HUMAN	NDUFA7	0.630888	0.00813603	0.0199788
NIBA1_HUMAN	NIBAN1	0.78047	1.34096e-05	0.000330164
NMD3_HUMAN	NMD3	-1.21725	0.000186133	0.00132712
NNMT_HUMAN	NNMT	1.4278	3.15513e-07	3.89362e-05
NUDT4_HUMAN	NUDT4	0.651275	0.00084876	0.00369607
OCAD2_HUMAN	OCIAD2	0.59287	0.00606185	0.0159569
OR2M4_HUMAN	OR2M4	-0.809917	0.010232	0.0239334
OSBL1_HUMAN	OSBPL1A	0.90531	0.015432	0.0329675
OSTC_HUMAN	OSTC	-0.655919	5.68968e-05	0.000683767
PBIP1_HUMAN	PBXIP1	0.770851	9.76215e-06	0.000286516
PCY2_HUMAN	PCYT2	2.7866	0.000146293	0.00113265
PDCL3_HUMAN	PDCL3	-1.25508	6.19344e-07	5.18198e-05
PDLI2_HUMAN	PDLIM2	0.886069	2.61338e-06	0.00012011
PDXK_HUMAN	PDXK	0.556483	0.000426417	0.00225193
PEA15_HUMAN	PEA15	0.606802	4.52453e-05	0.000594128
PDES1_HUMAN	PEDS1	-0.835143	0.000407493	0.002194
PEF1_HUMAN	PEF1	0.587677	0.00473748	0.0131743
PGM2L_HUMAN	PGM2L1	1.00634	0.0122597	0.0274131
PIR_HUMAN	PIR	0.773536	0.00232681	0.00772799
PITH1_HUMAN	PITHD1	2.14282	0.00666907	0.0171052
PAG15_HUMAN	PLA2G15	0.624405	3.56929e-05	0.000532996
PLBL2_HUMAN	PLBD2	0.956293	3.00305e-05	0.000488679
PLS3_HUMAN	PLSCR3	1.03807	0.000129225	0.00106933
PXDC2_HUMAN	PLXDC2	0.937867	7.74873e-06	0.000248267
PLGT2_HUMAN	POGLUT2	-1.82119	0.00436704	0.0123666
PP12C_HUMAN	PPP1R12C	0.554737	0.00189688	0.00663713
PRRC1_HUMAN	PRRC1	-0.564603	6.14907e-05	0.000708915
PSPC1_HUMAN	PSPC1	-0.543312	0.00246468	0.00805997
RB22A_HUMAN	RAB22A	0.509283	0.00954607	0.0226403
RAB3B_HUMAN	RAB3B	-0.709279	0.00130372	0.00508326
RACK1_HUMAN	RACK1	-0.697032	9.87773e-06	0.000286516
RBBP9_HUMAN	RBBP9	0.59733	0.00181067	0.00641467
RET1_HUMAN	RBP1	-0.51942	0.00351184	0.0105978
RCN3_HUMAN	RCN3	-0.611191	2.78889e-05	0.000481896
RDH10_HUMAN	RDH10	-0.717694	0.0116087	0.0263032
A0A0A6YYL6_HUMAN	RPL17-C18orf32	-0.570889	0.00018908	0.00133415
H7BZ11_HUMAN	RPL36A-HNRNPH2	-0.841334	5.54888e-05	0.000669279
SCRB2_HUMAN	SCARB2	0.81673	6.58514e-06	0.000223961
ILEU_HUMAN	SERPINB1	0.774086	1.05764e-05	0.000290082
SPB9_HUMAN	SERPINB9	0.541749	0.00010461	0.000955553
S12A9_HUMAN	SLC12A9	0.780167	0.000110572	0.000987568
GTR3_HUMAN	SLC2A3	0.830481	0.000209191	0.001438
S35F6_HUMAN	SLC35F6	0.950279	0.000101917	0.000941899
CTL2_HUMAN	SLC44A2	1.69209	1.63817e-05	0.000368967
ASM_HUMAN	SMPD1	0.843237	2.70296e-05	0.000481896
SPNS1_HUMAN	SPNS1	0.929787	1.99909e-05	0.000404697
SPON2_HUMAN	SPON2	0.820087	9.03145e-05	0.000874057
SPP2B_HUMAN	SPPL2B	0.974705	1.59966e-05	0.00036521
SPRE_HUMAN	SPR	0.832762	0.000267248	0.00165951
SPTC2_HUMAN	SPTLC2	-1.08571	0.000142679	0.00112548
SYAP1_HUMAN	SYAP1	-0.531998	0.000914392	0.00391669
TBD2A_HUMAN	TBC1D2	3.41069	5.03717e-07	4.89469e-05
TIM8A_HUMAN	TIMM8A	0.678884	0.00633628	0.0164126
LFG3_HUMAN	TMBIM1	0.955671	0.000981602	0.00413684
TM165_HUMAN	TMEM165	-0.59616	0.000248935	0.00162042
TYB4_HUMAN	TMSB4X	1.11997	0.00117978	0.00473722
TMX3_HUMAN	TMX3	-0.534008	0.00233397	0.00773668
TNAP2_HUMAN	TNFAIP2	4.45311	2.45329e-08	1.39061e-05
TNFL4_HUMAN	TNFSF4	-0.559867	0.00135511	0.00520761
TM1L2_HUMAN	TOM1L2	-0.551511	0.000185854	0.00132712
TPRGL_HUMAN	TPRG1L	0.800343	0.00313116	0.00974888
TRAM2_HUMAN	TRAM2	-0.679679	3.16279e-05	0.000505653
TRI22_HUMAN	TRIM22	0.649033	0.0102719	0.0240101
TSN6_HUMAN	TSPAN6	1.50088	1.73398e-05	0.000383334
TTYH3_HUMAN	TTYH3	2.92867	0.000123984	0.0010502
TBAL3_HUMAN	TUBAL3	-0.778638	0.00130687	0.00508541
TWSG1_HUMAN	TWSG1	-0.575618	0.00484768	0.0133978
UAP1L_HUMAN	UAP1L1	0.515026	0.00945769	0.0224535
VAT1L_HUMAN	VAT1L	-0.727178	0.0214208	0.0424937
VP35L_HUMAN	VPS35L	0.585093	0.0158452	0.033618
WAC2A_HUMAN	WASHC2A	0.525604	0.00644995	0.0166562
WBP2_HUMAN	WBP2	1.25379	1.47013e-05	0.000344821
