# Supplementary material for: Prediction of protein interactions with function in protein (de-)phosphorylation
Source: PLoS One. 2025 Mar 3;20(3):e0319084. doi: 10.1371/journal.pone.0319084 (PMC11875375; doi:10.1371/journal.pone.0319084)
Supplement: S6 Table — Columns indicate protein identifiers (UniProtKB ID and gene name), log2FC value and adjusted p-value. (XLSX) [file pone.0319084.s011.xlsx]

## Sheet: 17_critical_proteins
UniprotID	Gene	log2FC	adj.p-value
UBP7_HUMAN	USP7	-2.18688	0.0119847
AN32A_HUMAN	ANP32A	-0.872844	0.000757073
ERF3A_HUMAN	GSPT1	-0.750259	0.000818251
EIF3F_HUMAN	EIF3F	-0.657131	0.000481896
MK03_HUMAN	MAPK3	0.191838	0.0472738
MK01_HUMAN	MAPK1	0.306049	0.0081116
PHP14_HUMAN	PHPT1	0.531299	0.0144889
TPM3_HUMAN	TPM3	0.532548	0.00169428
TRIP6_HUMAN	TRIP6	0.569881	0.00309683
CDK4_HUMAN	CDK4	0.600041	0.00184222
HSPB1_HUMAN	HSPB1	0.707382	0.000563588
DNJB6_HUMAN	DNAJB6	0.916757	0.000196006
TBL1R_HUMAN	TBL1XR1	1.00048	0.00333138
SUMO1_HUMAN	SUMO1	1.24279	5.18198e-05
SYUA_HUMAN	SNCA	1.29362	0.00197944
SQSTM_HUMAN	SQSTM1	1.73723	2.33788e-05
ATX1_HUMAN	ATXN1	9.04985	1.24327e-08
